# Supplementary material for: The Occurrence of Malignancy in Trypanosoma brucei brucei by Rapid Passage in Mice
Source: Front Microbiol. 2022 Jan 11;12:806626. doi: 10.3389/fmicb.2021.806626 (PMC8789148; doi:10.3389/fmicb.2021.806626)
Supplement: Supplementary file 2 [file Table_1.XLSX]

## Sheet: Sheet1
Primer name	Sequence
PAD1-F745	TTCGCCATTCTCGTAACCCTC
PAD1-R968	ACTTCCTCAGCCACTTCTCTCC
PAD2-F-1820	TGAGGAGCGACGGAGGAT
PAD2-R-1990	AAACGATAATTAGTACACTGTAACG
GPEET-F314	ACGCTGAAATCTGTTGCACT
GPEET-R499	CGCAGCTTTTGACAGGGAAT
AGC-F232	TTGCGTGGAAGATTGGTT
AGC-R403	CTGGTTAGCGATGTGAAT
PIP39-F314	CCACCCATTTGGTCACTT
PIP39-R467	GTGGACGCAGGAAGAAAC
Alba4-F151	GACAGGGAAGGATGGACT
Alba4-R304	AAAGAACGATAACGGCTC
Glk1-F597	CGTCACGCACCTTCCTTA
Glk1-R734	ATTCGTCCGTCTCCACAT
PGI-F79	AAGGAAAGAGGAAGGACGAG
PGI-R202	GAATGAACCGACGGCAAT
PK1-F1024	GAGAGCATGACGTCAAACCC
PK1-R1210	TAACAGTATCGTGCGTTGCG
GAPDH-F179	TCGCTACTTCGCCTATCA
GAPDH-R345	ATGGGAGGTCCGCAGGGTTC
AN1-F738	GCGAGGAAACGGACCAAA
AN1-R941	CACATACACCAACAGCCACT
