# Supplementary material for: The Occurrence of Malignancy in Trypanosoma brucei brucei by Rapid Passage in Mice
Source: Front Microbiol. 2022 Jan 11;12:806626. doi: 10.3389/fmicb.2021.806626 (PMC8789148; doi:10.3389/fmicb.2021.806626)
Supplement: Supplementary file 3 [file Table_2.XLSX]

## Sheet: Sheet 1
Sample	RIN	Total clean reads	Mapping rate
Tbp1A01	6.6	44974322	0.8055
Tbp1A03	6.7	46381708	0.8101
Tbp1A04	6.6	45315020	0.7863
Tbp1B03	6	45032526	0.8618
Tbp1B04	6.1	47707934	0.8512
Tbp1C01	6.2	44105442	0.8244
Tbp1C02	6.1	39475228	0.8009
Tbp1C03	6.2	37748778	0.8269
Tbp40A01	5.8	46634450	0.7953
Tbp40A03	5.8	46572518	0.7874
Tbp40A04	5.8	45680772	0.7886
Tbp40C02	6	44027944	0.7947
Tbp40C03	6.1	46638092	0.7972
Tbp40C04	6	44153718	0.7811
Tbp8001	7.8	44333710	0.8076
Tbp8002	6.9	45884408	0.7958
Tbp8003	6.8	43781178	0.7784
Tbp12001	6.9	46204970	0.809
Tbp12002	6.9	46183384	0.7926
Tbp12003	6.9	45687068	0.8071
STIB80501	8.1	42731744	0.8516
STIB80502	8.1	46470918	0.8699
STIB80504	8.1	44005278	0.8713
STIB81601	5.2	44190860	0.8047
STIB81602	5.2	44326928	0.8107
STIB81603	5.3	45379826	0.8057
CPOgz01	5.2	45287402	0.7503
CPOgz03	5	45268838	0.7396
CPOgz04	5.3	43127764	0.7235
STIB81801	8.1	42208828	0.8678
STIB81803	6.8	43088530	0.8776
STIB81804	7.6	38605456	0.8858
STIB84202	8	40141278	0.9098
STIB84203	6.8	44236154	0.8959
STIB84204	6.7	42444242	0.9099
STIB84101	6	46822712	0.8321
STIB84102	5.1	44909270	0.8337
STIB84103	5	44466330	0.8277

## Sheet: Sheet 2
Cluster	Gene	Description	Tbp1A01	Tbpp1A03	Tbp1A04	Tbp1B03	Tbp1B04	Tbp1C01	Tbp1C02	Tbp1C03	Tbp40A01	Tbp40A03	Tbp40A04	Tbp40C02	Tbp40C03	Tbp40C04	Tbp8001	Tbp8002	Tbp8003	Tbp12001	Tbp12002	Tbp12003	STIB80501	STIB80502	STIB80504	STIB81601	STIB81602	STIB81603	CPOgz01	CPOgz03	CPOgz04	STIB81801	STIB81803	STIB81804	STIB84101	STIB84102	STIB84103	STIB84202	STIB84203	STIB84204
1	Tb11.v5.0585	separase, putative	6.6678	7.69802	7.16272	6.0167	5.80974	5.49362	7.20327	5.87653	6.2813	7.56131	8.25138	8.51342	8.36053	8.45261	7.35543	10.1121	10.3373	6.45778	7.50449	6.53596	7.04294	5.19228	4.54448	9.08052	9.62903	11.159	13.9556	11.608	14.7303	3.82593	3.88416	3.3502	3.51228	3.72994	3.49772	2.29608	2.47914	2.27853
1	Tb927.1.1530	STE group serine/threonine-protein kinase, putative	18.2368	22.8265	17.4733	35.8219	39.575	26.9797	37.4869	26.3717	20.7158	20.4507	17.8283	26.0698	25.4599	24.3598	23.717	34.491	28.7453	18.9713	22.5141	18.3635	7.11861	5.34561	5.19522	19.5532	20.0324	22.0936	25.9933	23.6627	35.3913	6.26348	4.69386	4.30563	23.0937	25.0916	24.1987	6.65204	10.8365	7.74113
1	Tb927.10.10350	STE/STE11 serine/threonine-protein kinase, putative	37.7724	42.3123	29.0591	65.6856	61.376	53.6084	64.6043	53.2623	36.9911	32.8829	32.4401	38.8034	41.0036	37.8479	46.7024	54.5987	38.4111	44.2592	44.7402	44.2018	26.5036	26.2898	27.637	39.2072	39.2982	43.0061	51.1295	41.3344	51.1048	33.5276	30.6362	31.2821	56.5561	52.0108	53.2872	28.8843	33.3547	34.2442
1	Tb927.10.12040	mitogen-activated protein kinase 11, putative	12.0795	13.4695	11.6998	11.6424	10.9956	10.4031	11.8164	10.6162	10.0506	7.35593	6.78798	8.3326	9.96279	11.0942	10.9168	8.9246	10.1491	8.45574	9.02057	8.29137	7.56717	8.39656	6.68604	13.3587	15.3566	13.5132	18.105	17.8809	18.8338	4.72245	4.17144	3.76538	16.3153	17.7942	18.0314	7.44309	10.0477	7.63953
1	Tb927.10.14420	Serine/threonine-protein kinase NEK16, putative	33.6651	37.2261	26.6871	56.3431	58.1769	46.6473	64.8113	47.0385	33.3017	29.6255	27.1648	38.5717	52.4152	36.2126	37.5272	54.9446	41.6525	31.5896	36.9858	31.134	28.2461	24.1188	18.3092	27.0191	30.0686	30.5069	35.4094	38.9762	41.869	19.9491	17.7424	18.2933	43.7276	43.2622	43.6351	23.9511	31.2722	28.3318
1	Tb927.10.15300	Calcium/calmodulin-dependent protein kinase kinase, putative	18.3279	20.6751	18.9813	20.6752	23.9258	19.7633	21.7403	19.8832	18.1906	18.9095	18.1695	22.8224	24.0946	21.8391	24.3629	23.4878	27.0248	20.1741	20.6223	19.2562	15.6922	13.6447	11.5705	22.1671	23.0957	18.0211	22.9249	20.8071	22.1475	12.6726	11.8356	11.1877	23.4469	23.3931	25.2028	13.3236	16.0908	14.1699
1	Tb927.10.2390	casein kinase I, putative	8.91168	10.1436	8.18414	9.77188	9.14854	9.44244	11.0837	7.94133	8.30713	6.22721	6.55865	11.1948	9.15995	8.54804	10.4526	11.3109	8.38937	9.08091	9.06482	8.04033	11.1083	9.07071	7.11563	9.70592	8.39984	9.70741	17.0868	18.1594	17.2751	5.75185	5.1418	5.81818	16.9628	15.2758	16.9951	5.23827	5.76434	6.10859
1	Tb927.10.3340	CMGC/MAPK protein kinase, putative	2.12623	2.34103	2.10743	2.18574	3.09036	2.57258	2.8413	3.12922	2.35142	2.80265	2.54982	2.55548	2.92918	2.82798	2.51537	2.83098	3.44027	2.31683	2.73071	1.98392	1.65645	1.29977	1.11576	2.25911	2.14046	2.15559	2.05796	2.54542	3.28774	1.15113	1.11724	1.14668	2.04696	2.26774	2.61201	2.0934	2.35075	2.12707
1	Tb927.10.3900	CAMK/CAMKL family protein kinase, putative	46.3319	48.8393	41.4202	55.315	49.1191	53.852	58.8467	52.3729	42.5947	46.6031	41.167	51.8988	59.9343	51.1201	57.0114	57.7035	54.107	50.3423	49.2139	50.5282	36.3774	33.094	31.5884	45.0365	43.8511	39.7904	53.8317	51.0051	47.374	27.357	27.1456	23.0311	54.1551	51.0899	53.7083	35.3563	44.1159	36.8213
1	Tb927.10.460	NIMA-related protein kinase	33.2007	35.1271	28.3114	40.6474	36.603	42.3343	49.6369	40.6862	32.0129	33.6029	32.2627	38.943	39.5053	38.9144	42.0131	49.0064	34.8623	33.3404	36.1425	35.3126	30.2068	30.3703	25.1599	41.5001	37.2901	40.2473	57.762	50.1754	57.6283	28.5436	27.9567	28.9297	32.8916	35.0062	33.4287	34.9688	36.8623	36.8526
1	Tb927.10.4940	Nuclear Dbf2-related kinase	56.1731	42.3376	57.4609	37.2056	44.3971	41.6119	35.3432	42.1124	52.7731	56.1468	55.3502	55.5932	41.7015	49.7417	53.4927	45.3064	54.473	58.6216	45.8609	57.9048	36.0792	29.786	40.3662	64.8375	65.6872	58.125	50.5131	63.9409	43.9856	30.929	34.1659	31.8691	49.4437	49.6995	45.5998	27.7918	26.3725	22.4308
1	Tb927.10.5310	SNF1-related protein kinases, putative	1.72563	0.645893	0.492227	0.999479	1.09197	0.673342	0.74805	0.741468	0.557784	0.42953	0.370261	0.581779	1.15613	0.754156	0.717875	1.24177	0.663058	0.639214	0.589331	0.512936	0.635113	0.571285	0.382655	0.373649	0.941204	1.16752	0.696619	1.10992	0.801181	0.502453	0.243831	0.308705	0.30998	0.354938	0.263698	0.264966	0.573889	0.313164
1	Tb927.11.12420	kinetoplastid kinetochore protein 19	32.1007	36.1062	28.0185	67.3471	61.6118	47.062	63.9094	46.7756	30.0812	29.089	28.7541	36.7757	46.0366	33.9768	46.4266	61.7646	41.0593	32.9531	40.9355	31.2235	29.1889	24.4805	17.9191	27.4984	27.6867	33.1274	38.7694	35.5868	48.0992	19.2379	15.6477	15.256	41.8072	40.0258	39.9401	15.3981	22.3036	19.1285
1	Tb927.11.16790	mitogen-activated protein kinase	3.20182	5.43627	3.9035	4.08128	4.43208	6.42246	9.42817	6.05063	4.18828	6.42144	7.7846	7.23157	19.1187	7.8667	7.52016	19.2365	9.6884	3.87801	9.28651	2.99795	6.73261	5.94688	3.84045	6.01112	6.49428	9.47749	9.3752	9.32054	17.4298	5.885	4.7221	3.477	6.36623	5.97204	7.59913	3.71028	4.07015	2.94889
1	Tb927.11.3140	dual specificity tyrosine-phosphorylation-regulated kinase 2, putative	63.3611	69.2329	56.171	83.6749	85.6088	82.0443	100.003	78.9389	66.764	56.0985	54.8945	79.307	78.7041	72.1804	100.419	125.993	83.0597	74.5854	75.4512	72.0978	94.1713	83.996	66.9412	79.2453	79.9052	89.9783	118.669	98.4813	119.077	73.1916	73.0566	63.5315	101.642	101.527	100.651	69.7397	77.0813	67.7274
1	Tb927.11.5340	Cell division protein kinase, putative	24.5865	30.6931	24.941	16.0111	14.7348	22.3179	17.7408	22.2346	29.2528	25.3499	24.7	32.0673	27.8843	28.4454	28.2545	27.1497	32.2701	23.6287	27.8093	26.1117	27.4304	22.8972	20.9293	30.0138	31.7039	33.8411	39.2875	39.534	38.6899	16.9851	16.7774	17.0642	31.4472	30.731	32.4165	16.6196	21.1632	18.7625
1	Tb927.11.7010	Calcium/calmodulin-dependent protein kinase kinase, putative	22.9575	30.3626	23.5202	32.7648	34.4903	33.1128	46.426	32.63	23.5823	24.3074	22.7401	30.5944	41.3281	29.8086	35.9612	50.5408	39.559	24.0862	31.4193	22.2918	19.1753	16.7175	11.3538	22.9481	24.5377	23.6187	31.6857	32.4044	47.9754	11.9342	11.2772	7.48224	29.6718	30.8583	31.7545	11.1297	15.5295	12.117
1	Tb927.11.9290	Flagellum attachment zone protein 20	34.675	33.7771	28.1216	51.7103	38.2628	38.6683	48.8403	40.6087	29.6206	29.1966	25.3159	31.3674	45.2696	33.999	33.556	39.7901	25.1083	31.41	31.0143	36.37	28.8676	28.1835	24.5846	34.498	33.3996	34.7785	40.9011	37.3397	42.0054	22.2786	20.613	21.6394	39.8478	36.5765	38.1224	26.5192	28.2303	29.0502
1	Tb927.2.1820	CAMK/CAMKL family protein kinase, putative	12.7894	15.4952	12.2788	11.8056	10.1364	15.2205	17.1702	14.2554	12.1777	14.4667	16.049	17.8713	23.06	18.5532	14.7263	20.9208	21.0391	14.4929	19.4381	13.8753	7.55964	6.10202	5.24224	8.22995	9.07505	12.3274	16.8878	18.872	21.4805	6.05817	5.50887	3.94521	7.59289	8.41921	8.75858	4.03878	4.95382	3.55195
1	Tb927.2.2120	Serine/threonine-protein kinase NEK22, putative	39.7153	44.6082	41.9622	42.5769	44.8238	40.417	54.7328	41.018	37.1857	37.39	35.4538	47.9031	63.5598	45.2679	55.295	70.5842	51.688	36.5851	40.4458	35.4537	46.1604	35.4525	29.6939	64.4333	61.4479	69.5166	77.1692	60.0684	85.7718	22.3818	21.7682	18.9009	22.7949	24.5246	25.053	16.1798	23.742	18.5127
1	Tb927.2.2430	casein kinase II, alpha chain	36.5007	35.9486	29.7693	41.1888	40.4992	41.1944	39.4927	43.4192	30.1397	33.7759	30.3462	37.7395	34.6439	36.3201	39.001	35.0506	34.7391	38.3586	38.0675	38.4434	21.5962	21.1076	21.3201	37.2265	37.8874	39.4853	45.4732	46.136	43.466	22.2562	21.4494	20.8231	52.0703	52.8447	54.318	23.9504	28.6111	25.0306
1	Tb927.2.4200	CMGC/CLK family protein kinase, putative	19.6846	26.8085	16.6432	47.1021	44.4834	29.1107	37.0967	31.0426	21.8454	22.5115	20.6677	28.3709	38.4594	28.0164	26.0226	39.7936	32.2418	17.2696	30.3704	17.1114	10.711	10.2479	7.64539	16.4291	17.7408	21.6642	22.8077	23.9249	37.9887	8.65194	8.50321	7.10161	25.3413	27.0659	25.6688	7.02734	9.14207	7.64477
1	Tb927.3.1610	CMGC/CLK family protein kinase, putative	34.2358	39.1188	34.1551	52.2108	50.0747	40.9875	46.1516	39.305	27.6639	33.2999	32.144	36.869	54.0306	33.9293	55.6445	62.9714	47.4842	30.2717	40.7936	34.48	50.6774	43.875	28.3518	49.6862	44.5712	45.0605	55.6607	49.6666	57.056	30.9138	28.3894	31.2318	35.846	34.505	34.0188	33.2463	38.0014	35.6832
1	Tb927.3.1630	casein kinase 1, putative	1.48402	1.92256	1.44859	2.93881	2.71637	2.74408	3.38363	2.81291	1.68166	1.70681	2.31985	2.05642	3.68137	2.52982	2.80521	4.418	2.42211	1.60422	2.07591	1.36514	3.02432	2.1055	1.81308	2.27892	2.21792	2.33046	3.5779	4.52007	6.17474	1.37306	0.984995	0.706059	4.81244	4.09703	5.70224	1.30386	1.45702	1.40647
1	Tb927.3.1850	CMGC/MAPK protein kinase, putative	74.0981	89.2741	69.5356	70.8021	76.2332	69.8705	73.1776	70.4962	66.8889	66.6695	65.1945	77.455	96.8369	68.5111	95.3955	105.353	85.1705	68.1075	78.0079	67.8432	89.9683	77.5492	64.6116	83.8847	84.7225	82.4212	118.012	99.3114	115.135	70.5477	60.0598	55.6554	97.5488	96.9939	98.5675	72.1085	70.3331	71.5321
1	Tb927.3.2440	AGC essential kinase 1	26.1794	26.6896	30.5178	28.2529	31.3684	31.5138	40.5194	32.832	23.1725	24.8269	26.3354	30.1826	34.314	31.3003	31.614	45.9116	35.9453	24.037	26.9391	24.2673	20.0944	16.78	13.9073	37.3039	35.5663	39.258	45.3862	40.864	47.4018	9.79588	9.06009	9.2314	47.6789	48.3876	48.4246	10.1569	17.3614	13.4249
1	Tb927.3.2690	AGC/RSK family serine/threonine kinase, putative	31.5116	35.4808	23.8157	48.4931	39.8479	38.2057	52.189	38.9203	31.6529	27.4351	24.5191	34.8267	45.4329	32.0987	34.7197	53.43	29.8502	34.1695	33.9582	32.3217	31.2887	35.1899	31.2862	33.1962	31.1946	30.9946	40.0526	40.955	44.1054	31.0649	28.155	29.5545	34.6086	34.2325	34.6868	33.9238	37.7198	34.9461
1	Tb927.3.3190	Serine/threonine-protein kinase NEK7, putative	144.969	140.454	151.765	120.659	123.827	140.231	192.982	138.867	145.313	116.894	118.264	128.17	144.84	140.792	139.729	185.746	148.425	127.461	145.293	125.385	133.341	106.312	91.5938	128.124	127.456	115.142	169.652	173.77	187.559	80.3252	72.7562	65.774	176.752	174.936	173.73	59.1815	79.529	65.0769
1	Tb927.3.4670	cdc2-related kinase 10, putative	43.2698	54.0978	44.6828	57.7129	63.1291	57.8562	79.4162	57.8282	50.4703	45.9025	42.011	67.7839	61.0323	59.7345	68.2831	97.3094	72.6691	49.4013	53.5913	47.351	58.9512	50.2834	35.48	81.8561	79.9966	99.3443	104.569	74.9468	115.328	44.9862	38.2987	38.759	61.4696	59.2515	59.915	41.4472	43.9157	41.5194
1	Tb927.3.5180	ADF/Cofilin	367.75	349.329	422.219	169.969	167.105	298.075	332.955	284.656	298.442	303.202	322.811	302.776	337.384	343.846	282.874	263.44	313.695	268.949	328.007	282.079	232.379	201.223	182.081	325.988	316.304	317.935	309.492	265.181	307.61	131.889	112.556	110.449	244.637	245.987	245.804	63.181	77.6096	59.1966
1	Tb927.3.5650	STE group serine/threonine-protein kinase, putative	30.0708	37.8258	30.2845	41.0406	41.2333	40.7558	37.9629	37.762	32.1074	27.2853	27.3187	41.3695	42.3928	33.3989	39.1069	47.8983	41.0919	25.1861	32.8547	25.0553	29.35	21.9844	16.2865	35.1685	37.1736	46.3399	71.0184	54.5178	90.6748	15.8227	14.7625	13.9173	33.0105	32.9486	34.146	13.3208	15.722	12.4348
1	Tb927.3.690	CMGC/RCK protein kinase, putative	50.5405	54.6556	52.7669	57.4972	59.396	53.1765	51.45	51.8074	53.3197	47.9578	50.2373	55.1332	52.5792	52.9055	58.1223	58.1273	60.2803	46.1546	41.7696	45.7194	55.4132	49.0516	38.4025	64.4207	63.3694	62.1932	83.6828	83.9963	91.1667	37.4186	35.3969	35.0986	69.4049	73.9513	70.6618	39.5945	41.8939	40.9833
1	Tb927.4.2460	kinatase, putative	16.3363	19.668	15.5034	28.2097	29.9999	23.6843	30.7169	23.2198	15.904	15.1136	13.7269	20.6124	27.6538	19.4475	21.0392	32.7702	20.1442	16.1714	18.0437	16.1249	11.9401	10.2615	8.14464	10.4964	12.1429	13.1102	16.4988	18.411	20.6163	8.66498	8.76615	8.93598	21.9425	21.1909	22.3457	10.8273	14.0995	13.5547
1	Tb927.4.2500	eukaryotic translation initiation factor 2-alpha kinase 2	40.2015	47.0151	35.9585	47.9515	39.2289	51.5333	58.9013	50.0984	40.5664	37.3671	38.6687	44.9958	63.7052	46.8195	43.2005	59.4165	39.1232	40.5795	47.9014	39.3639	42.4293	41.4029	35.2854	31.0406	32.4839	40.2497	44.8814	42.9877	49.0371	36.8529	33.429	33.7335	41.1516	40.9119	42.6595	30.5425	35.664	35.4877
1	Tb927.4.3770	calcium/calmodulin-dependent protein kinase, putative	44.3361	58.047	47.6681	98.6498	99.8095	69.188	93.7835	69.3488	43.5582	43.0839	37.7238	50.429	79.7281	50.8075	60.6937	84.8353	60.008	41.1321	47.3121	38.1891	24.0184	15.5001	12.5284	40.4566	42.5841	43.8398	50.2121	45.5838	59.3541	11.7351	11.6097	8.04592	32.3166	33.9455	32.3338	15.486	21.2793	16.0769
1	Tb927.5.1650	CMGC/DYRK protein kinase, putative	53.0592	58.8978	52.9045	75.6691	82.016	72.0627	80.4796	70.7687	50.1192	56.0145	48.4762	66.3279	70.4293	64.3899	71.0971	75.965	69.8953	58.7288	60.3509	57.4168	33.6747	28.6521	27.9223	73.8379	69.8315	86.6725	90.5111	82.695	96.9387	28.6793	27.338	22.8057	45.3389	43.0512	46.0954	21.1892	28.3749	21.301
1	Tb927.5.2820	Serine/threonine-protein kinase NEK6, putative	35.6749	37.8984	32.8669	52.1997	54.8955	46.6901	69.1291	44.7922	40.3479	30.2557	29.5448	44.3272	47.1753	42.2642	47.3872	62.0324	49.1838	35.1888	38.0455	36.7504	35.3836	34.4447	27.4037	26.5145	24.6275	24.3995	42.3464	44.5714	44.6356	22.3598	20.2618	20.7355	39.4418	39.2975	39.1569	32.5395	36.1343	35.5695
1	Tb927.5.3150	protein kinase , putative	53.3331	50.5707	47.5026	54.7829	47.2227	50.822	63.0451	51.2091	44.9959	45.8946	37.8982	46.3411	56.0601	49.6189	48.6885	54.6328	45.3853	48.1491	45.0821	48.0797	41.9557	38.0531	36.5807	38.4504	36.8764	33.7642	46.4742	49.6478	39.1809	23.7224	22.8826	23.9551	39.8583	40.9006	42.1298	29.4497	33.9083	32.5244
1	Tb927.5.3160	CMGC/CLK family protein kinase, putative	57.3844	62.9354	47.2912	104.932	101.041	81.2698	92.5018	77.9117	44.5964	51.1848	43.8385	58.8619	71.131	56.6257	67.8654	75.6307	56.364	61.2477	56.6624	61.5071	47.6665	45.7759	42.2398	50.8004	52.5318	52.4672	64.9814	52.306	62.0645	38.7724	39.2119	38.0769	44.1527	44.2246	43.9215	28.6917	34.2218	33.0072
1	Tb927.5.790	casein kinase I isoform 1	37.7406	39.5681	42.5778	43.5543	43.2305	38.2621	50.0706	37.6418	34.535	41.7639	38.2186	45.9097	37.5175	44.714	35.2854	47.3189	56.5007	40.7471	44.454	40.5735	23.6641	17.8764	17.255	28.5283	29.8181	29.0264	39.6274	47.9999	39.5145	16.7652	15.0446	13.4582	50.6262	51.5849	52.2783	14.305	17.7914	17.0561
1	Tb927.6.2030	STE/STE11 serine/threonine-protein kinase, putative	3.2743	3.85552	3.45796	4.16403	4.22294	4.6842	6.37347	4.19444	3.56307	4.5199	5.49336	5.26284	8.4839	6.52691	4.45189	7.46039	6.36539	3.8822	5.72619	3.77689	2.9685	2.17159	1.68597	1.83667	2.49359	3.26641	2.56268	3.49534	4.88674	1.53825	1.63078	1.28497	5.22243	5.25538	5.75985	2.87192	3.76429	3.21107
1	Tb927.6.2450	Protein kinase B, putative	27.2485	33.4711	24.6738	39.5453	33.1527	32.535	31.68	30.3803	27.1669	23.9495	21.8091	32.083	35.614	30.6704	29.2139	27.4819	20.7166	25.9772	28.2242	24.4252	20.6432	17.9558	16.712	35.3032	33.2036	43.2635	43.8313	39.1705	46.8101	18.0384	18.9985	17.4063	36.5169	39.9048	37.8118	23.7623	25.3099	22.5672
1	Tb927.6.2840	Serine/threonine-protein kinase RIO2, putative	74.1043	87.1744	68.0773	129.908	126.72	101.417	89.1444	87.587	73.1439	69.5377	71.9311	81.8862	77.6109	71.5317	92.8187	86.8257	91.9371	81.3518	82.2427	75.6549	62.3894	49.7701	49.0822	141.089	141.516	139.114	104.97	90.3903	105.351	64.0904	68.7319	57.7382	75.6177	72.2237	70.1134	56.0675	55.6875	52.7269
1	Tb927.7.2420	glycogen synthase kinase-3 alpha, putative	6.30173	7.73753	5.54674	8.91707	7.70321	8.36991	12.0236	8.52868	5.28993	6.76371	6.41346	7.91189	13.524	8.13292	8.72691	15.4061	7.79819	4.73578	8.12212	4.60149	3.63672	2.96656	2.19112	4.24668	4.82802	6.03273	8.25774	8.43745	13.8394	2.22632	2.04443	1.28893	7.02594	6.7439	7.39252	2.35485	3.30056	2.42083
1	Tb927.7.3190	Pseudokinase, putative	25.6702	29.1254	23.4071	53.216	51.9716	31.1526	29.788	29.5259	27.4789	20.8539	19.3266	25.4498	34.8759	20.4777	34.6053	33.2815	19.4333	18.0927	26.5484	18.9761	10.5382	10.0993	8.71205	40.7888	45.3266	54.5219	22.8106	21.9449	31.6814	10.7858	9.13683	10.0201	26.7217	25.6891	26.9812	20.3004	22.7731	19.9375
1	Tb927.7.3580	Serine/threonine-protein kinase NEK11, putative	14.955	18.0027	10.8317	24.7338	21.5596	23.7281	22.7597	21.9028	15.0801	11.8695	12.7912	16.1968	22.1037	14.6317	17.4605	20.8621	14.5939	12.9545	16.5057	11.8472	12.8694	10.2455	7.95433	17.6862	17.1028	20.5713	22.1385	23.4509	33.1104	9.34329	8.44761	7.10467	17.8887	19.1321	22.0241	8.81919	13.9328	9.70272
1	Tb927.7.3880	Basal body protein	66.6375	60.7012	62.7047	75.7271	88.8998	70.3181	73.593	70.9067	73.3955	59.4646	57.7199	70.2084	71.1324	66.7411	79.8995	82.0639	64.7553	63.7293	68.0591	59.0243	59.4108	56.1789	55.8284	83.0137	82.7114	87.0291	62.7487	79.1382	70.4004	59.6604	60.9249	58.8245	64.6462	66.3826	66.3319	44.676	47.0229	46.136
1	Tb927.7.5770	Nuclear Dbf2-related kinase	16.1532	15.7949	14.2095	26.9542	24.1552	24.5874	32.3179	25.8965	15.6994	12.4521	12.7042	20.7068	25.8948	19.5868	23.0511	30.4101	18.7729	16.1527	17.3463	16.9477	18.6048	14.3329	11.6043	10.8051	11.7739	15.9761	19.7436	23.4826	25.1989	8.12395	9.83525	7.99926	25.4818	26.7941	25.6828	7.41829	8.6004	8.91695
1	Tb927.7.6220	calcium/calmodulin-dependent protein kinase, putative	16.8361	18.4611	14.3775	19.8929	21.5295	21.2202	35.3208	21.7602	13.8636	17.2651	18.7143	23.8823	33.7869	23.9606	28.5921	53.6599	34.0903	12.8323	24.0738	14.1545	12.972	10.7486	6.03932	11.9687	14.1151	16.0899	21.6356	16.3659	26.2426	9.42286	9.26463	6.23725	22.5336	22.9318	24.5535	7.50624	10.3068	7.23125
1	Tb927.7.6310	polo-like protein kinase	22.3268	21.4477	19.7368	23.9285	23.738	25.3452	22.7315	24.4423	20.5012	20.3377	19.7157	21.7726	27.0408	19.5402	22.1082	24.7184	23.7526	14.6883	19.2373	14.6681	15.6822	12.4264	11.0359	23.7873	24.5512	23.445	28.0503	33.0486	28.8904	6.93762	6.59126	4.94006	36.5058	37.9675	40.2986	7.04433	10.0136	7.89048
1	Tb927.7.6680	STE/STE11 serine/threonine-protein kinase, putative	31.6079	38.0624	28.7474	48.4762	40.8644	38.7473	53.5314	37.8107	28.6141	36.5649	34.7843	37.7929	79.9238	36.4339	47.3944	74.8736	44.4713	24.7624	44.011	22.2406	25.6982	22.1862	18.4041	37.9118	36.9773	54.2836	47.1686	34.8288	66.8326	23.9825	23.2455	20.6907	25.5813	24.7574	25.4378	29.7856	39.5322	30.1188
1	Tb927.7.960	CMGC/SRPK protein kinase, putative	27.2444	27.6559	22.5058	32.8167	30.6918	35.4859	35.585	34.0502	27.3332	27.8858	25.8048	31.4293	43.0753	35.228	30.8352	32.8044	31.3947	28.0721	34.6361	23.7391	25.2913	25.052	20.3455	16.6763	18.0279	26.8202	29.7115	37.2668	37.0429	23.2702	20.0564	19.3472	32.3491	33.3221	31.7219	17.2822	20.3929	18.259
1	Tb927.8.1780	STE/STE7 protein kinase, putative	30.8071	34.3337	29.0784	51.6159	51.3964	44.177	62.3743	42.4079	29.1073	25.5927	28.9373	33.8886	44.5062	34.4883	40.9441	63.8137	39.5084	29.4301	31.119	28.3195	52.9648	47.7702	34.677	29.0524	27.7526	31.0611	45.9963	58.5583	57.471	25.0524	21.6133	20.2308	57.7407	58.8055	63.6908	26.3483	34.8587	31.6025
1	Tb927.8.3550	mitogen-activated protein kinase 3, putative	49.1904	55.2331	48.4577	54.2364	56.093	52.6313	60.6056	52.9588	41.7132	42.7124	43.0139	46.7921	73.9448	44.052	64.8053	75.02	52.8875	36.3009	46.2335	38.7397	40.8603	31.0122	26.4243	70.5128	72.4675	61.55	77.7255	58.2905	83.6146	21.0127	17.191	13.858	60.1476	61.4864	65.3939	19.4637	26.4772	19.2214
1	Tb927.8.3770	Mitogen-activated protein kinase 10, putative	84.4979	94.6346	91.5429	127.398	128.516	116.292	221.492	112.665	76.8767	69.467	73.1315	80.7398	130.083	84.4793	121.816	227.986	100.977	92.0102	101.911	90.3597	112.884	94.3471	69.6924	122.888	126.131	110.762	126.196	108.067	145.475	75.7695	72.6603	68.9607	90.4398	93.3038	93.1977	44.6835	54.0941	46.582
1	Tb927.8.4260	serine/threonine-protein kinase, putative	34.8598	40.7883	32.3328	57.9545	48.3717	39.0169	54.2724	38.2209	36.8773	35.9614	34.3923	41.7906	42.8578	39.5268	37.3527	46.0763	36.1609	43.1514	37.6982	42.192	45.5749	39.3549	33.555	46.1733	45.9269	47.0586	52.6175	52.6586	51.2764	33.5241	31.0196	31.5729	35.4105	34.5828	34.3801	34.6319	37.873	40.0857
1	Tb927.8.6490	Basal body protein	27.0159	33.3663	25.9987	60.2536	64.5354	36.0427	44.2524	35.8854	25.5513	30.0593	25.2654	36.2852	34.7515	33.8418	38.3497	41.3255	42.3667	19.6259	28.5197	21.4098	11.7619	8.52131	7.87942	17.3719	18.053	21.1466	28.2306	25.6527	34.5539	7.64347	7.31922	6.34919	32.8761	33.6246	34.0438	10.4509	14.0273	10.4839
1	Tb927.8.7110	Serine/threonine-protein kinase NEK12.1, putative	13.8899	17.6982	12.9028	14.5258	12.1522	16.6249	17.4539	15.8227	12.2647	11.8588	10.2224	14.1691	20.8453	15.6457	19.0915	18.72	14.5219	10.456	16.0246	10.466	12.4363	9.91411	8.39681	17.0414	18.508	20.577	17.0636	22.0994	30.0194	7.70041	7.30887	3.83533	15.1601	12.981	14.5087	5.12075	5.71825	5.63229
1	Tb927.8.870	CAMK/CAMKL family protein kinase, putative	12.2231	17.1036	14.1546	17.1393	17.4905	16.223	20.754	15.0705	12.2193	17.0393	15.7718	15.7379	25.7394	15.9457	18.3365	25.565	20.8277	10.5922	14.517	9.99221	7.0728	4.69082	4.66489	14.3759	15.1947	14.9071	14.335	13.822	24.8536	5.30511	4.39631	2.47483	29.5442	33.0224	36.6958	4.86176	7.4068	5.05875
1	Tb927.9.12400	STE/STE11 serine/threonine-protein kinase, putative	23.2166	27.9365	20.7838	29.1712	30.1401	28.0906	23.7601	28.6535	23.5572	20.1679	17.7509	26.4123	25.875	22.5046	27.7975	26.5321	25.0543	19.2596	24.0107	19.5492	15.065	11.2419	9.12405	25.981	26.2253	25.1999	38.7969	32.6699	37.2931	12.2739	10.3534	9.87866	27.6041	25.1995	28.8097	13.7458	18.335	15.7145
1	Tb927.9.1570	calcium/calmodulin-dependent protein kinase, putative	20.2279	26.3655	18.1017	30.4698	26.1377	26.7486	23.0202	26.8443	20.8631	17.9742	16.8736	24.8246	21.6431	24.0579	27.5124	28.4731	18.982	21.9273	25.933	21.876	13.1707	13.6964	13.4003	35.9836	33.1811	42.0489	50.1889	39.7541	53.665	22.0955	24.4401	20.8371	29.479	28.2998	30.7801	20.2769	22.9588	18.4184
1	Tb927.9.6560	NAK family pseudokinase, putative	146.247	147.453	149.974	119.185	117.84	129.151	181.89	130.104	129.981	120.786	105.568	122.189	168.243	131.977	120.099	166.674	135.539	105.13	127.335	100.271	80.0053	60.8006	55.6141	128.796	130.968	110.145	127.067	124.613	145.455	43.0187	36.0748	27.1442	116.737	116.206	116.345	22.9624	33.4015	27.0844
1	Tb927.9.9320	MAPK/MAK/MRK overlapping kinase, putative	103.149	116.097	119.886	107.599	134.656	123.535	166.467	124.219	105.046	127.256	126.691	133.987	171.06	126.628	154.82	226.616	164.659	112.541	112.505	111.731	129.867	105.182	86.374	122.217	123.647	104.365	144.373	121.579	145.639	82.8763	76.417	71.9969	110.687	108.985	112.188	96.6661	103.429	93.1867
1	Tb927.1.1930	phosphatidylinositol 3-kinase, putative	35.8408	42.4943	34.9976	57.3799	58.8104	50.8208	67.407	50.2545	34.9085	37.9572	31.1345	44.3934	61.5983	42.4625	51.5882	68.3508	52.1189	35.4005	41.4872	34.706	23.2573	19.0352	18.0036	33.7359	35.109	30.6731	38.2504	37.3774	43.3593	18.1445	15.8931	13.1086	32.401	33.296	34.3094	15.8192	23.5296	18.914
1	Tb927.10.12090	RNA-binding protein, putative	163.363	157.198	172.123	195.094	166.715	171.908	271.435	180.8	141.576	147.857	184.116	149.672	146.805	146.348	153.612	178.733	154.547	154.792	154.168	155.152	112.679	109.744	103.809	240.2	235.943	207.9	99.1935	77.7706	102.215	27.5041	35.2892	27.3319	171.237	177.686	167.64	145.948	140.375	142.997
1	Tb927.10.12100	RNA-binding protein 7B	119.696	121.361	114.983	52.0231	47.6278	76.7267	69.615	79.6267	104.986	108.799	120.961	100.318	140.363	106.043	106.113	100.587	109.797	85.9249	87.7611	84.1699	109.992	91.9589	97.2432	111.734	115.759	117.029	127.599	124.497	126.147	57.8181	60.4177	51.5521	96.3089	90.1995	84.1868	80.966	79.3479	90.7062
1	Tb927.10.15020	CMGC/DYRK protein kinase, putative	15.1435	17.3222	12.6197	17.1812	16.128	15.7725	24.7089	16.3547	11.8366	15.0195	14.4391	20.0218	24.7327	19.2144	20.3874	27.2258	19.4892	16.2859	21.9727	15.9134	14.4331	12.7904	10.726	15.4542	14.3146	11.8117	21.9806	26.2685	20.954	11.4392	11.4104	9.39007	20.8724	21.123	21.9551	13.5016	14.1347	13.7756
1	Tb927.10.5930	NEK family Serine/threonine-protein kinase, putative	6.33598	9.00153	7.61564	11.0937	11.2729	10.1574	10.4253	8.64127	6.01471	5.84538	6.45651	7.07862	10.1792	6.08831	9.17804	10.0567	7.34108	5.24574	6.20497	6.08915	11.0646	9.05346	7.44612	7.52159	6.72997	8.06355	15.5945	12.4297	17.5928	8.70864	9.38428	8.90064	7.80772	9.02049	9.6102	2.50577	2.34089	2.86045
1	Tb927.11.14220	Regulator of ESAG9-1	10.8073	14.4226	14.2652	15.3216	14.7317	15.2059	18.7505	14.8117	11.3998	17.9473	13.7427	17.0935	39.9016	18.4431	20.9237	30.7922	19.9707	8.10522	19.5329	7.30182	11.3814	9.27954	7.27247	6.87345	7.68501	12.3811	16.703	15.3393	29.3337	5.55702	5.04296	2.71781	11.2627	10.0825	11.0183	2.5549	4.98072	3.50104
1	Tb927.11.14950	zinc finger protein 2	293.119	277.696	345.619	279.622	335.072	292.395	365.175	247.779	319.909	357.529	311.777	336.634	148.493	314.175	238.351	212.897	375.145	313.439	319.062	326.362	153.688	131.47	181.093	321.13	307.121	289.661	235.464	278.674	207.909	188.936	156.687	128.24	323.713	340.794	334.567	88.8134	126.802	93.6888
1	Tb927.11.6600	conserved protein, unknown function	5.14265	6.56869	5.83632	8.23129	7.30248	9.75818	13.023	9.42586	5.07789	5.58333	6.96336	6.51651	11.9739	7.24452	8.37024	11.6259	9.1043	4.56542	7.50394	4.3126	5.26267	4.33723	3.20697	2.90602	2.82619	4.37913	4.67798	5.68771	8.06554	3.58655	3.58373	2.2056	4.34368	3.56962	4.24213	1.95416	2.89593	1.97473
1	Tb927.2.2720	STE/STE7 protein kinase, putative	16.9893	20.1318	14.4589	28.3714	27.1439	25.0408	25.0625	25.9961	15.8642	16.7517	16.0417	20.5254	22.2364	20.6861	23.1636	26.4334	21.8727	18.0208	22.8238	17.3183	12.4158	11.1681	9.65758	15.7213	15.2346	17.0173	24.4779	23.2174	26.774	10.9322	8.47286	9.82849	16.6958	15.6975	16.9008	7.95841	10.2502	8.23105
1	Tb927.3.2930	RNA-binding protein RBP6, putative	8.56618	12.2391	7.86938	11.6704	13.0953	10.9912	10.3008	9.67181	9.4415	10.6158	9.84048	10.1821	17.3151	9.69221	15.2155	12.3554	11.2268	6.8684	8.4323	6.47813	4.03692	2.14783	2.54327	18.3678	19.8459	18.2066	22.0848	16.6128	27.1873	2.54137	2.32241	1.47269	17.9021	22.3739	23.7956	3.28952	5.94426	3.23992
1	Tb927.3.4560	5'-AMP-activated protein kinase catalytic subunit alpha, putative	40.1383	47.0182	37.6604	44.9016	45.945	44.4306	62.1473	45.8381	38.3191	42.7593	38.562	47.3836	63.5212	48.5567	50.1911	68.7158	50.0023	45.1289	49.6709	44.0342	44.8641	35.3637	26.4519	40.0539	39.925	42.9171	55.319	56.6968	63.1875	27.885	23.9	22.6186	45.3532	44.3895	45.1953	21.1925	26.0565	24.7255
1	Tb927.4.5310	Repressor of differentiation kinase 2	34.4164	32.9855	37.235	32.5809	34.9429	35.5427	43.8808	35.4271	27.617	29.9645	27.6829	33.3509	32.8349	39.1769	29.86	37.2469	42.7699	29.4006	31.8673	27.9558	18.1789	12.0271	14.0276	26.5068	28.6616	25.4582	34.932	37.2779	34.5986	9.58954	8.32529	6.05394	28.6217	30.0703	30.7317	9.89167	14.1297	10.4787
1	Tb927.4.670	conserved protein, unknown function	51.7504	58.7191	49.3177	65.0478	61.5744	55.8157	66.872	55.3853	50.4297	48.5526	49.5946	56.3332	56.7403	53.9899	60.4871	74.4643	61.6369	55.5766	52.4015	56.7679	68.5617	66.4879	57.7235	65.3993	63.5512	61.3902	77.1182	72.613	73.3381	47.6743	48.1238	47.724	51.093	48.417	50.7752	55.4237	58.1982	59.5768
1	Tb927.7.7160	kinetoplastid-specific dual specificity phosphatase, putative	38.1897	41.5813	38.2331	50.3709	54.7838	46.2931	57.1087	47.224	36.1868	33.6071	31.1562	38.0656	46.744	40.0956	43.4432	69.0059	44.7799	34.0704	30.2234	32.0919	32.5556	27.994	22.7719	32.7951	32.7373	32.2763	47.6615	47.8963	53.6798	19.0281	18.468	17.1223	41.747	42.1633	42.9883	23.8186	31.9518	27.3159
1	Tb927.9.6090	PTP1-interacting protein, 39 kDa	9.53661	11.6526	13.2385	42.7733	44.6636	19.561	25.3718	21.4699	10.5756	9.81562	11.2323	12.09	11.2662	11.1159	11.8935	14.7797	14.506	9.62929	10.6947	9.4359	5.4426	3.28295	3.935	18.3968	18.2053	22.7544	14.3272	16.3334	24.3046	6.1511	4.83572	5.42317	26.6169	25.6604	29.0945	3.68976	3.77905	3.86447
1	Tb05.5K5.250	hypothetical protein	4.91489	5.53498	4.5797	4.2269	3.15774	3.1324	3.84625	3.26778	2.75699	4.99545	3.96166	4.56713	4.30269	5.96418	6.04302	3.6907	5.26189	4.38219	4.67681	2.70435	2.78076	3.28295	3.39841	5.68872	5.00399	5.27615	6.48136	5.51943	3.35439	2.17046	2.43065	1.25659	2.73986	2.2516	3.98687	2.92748	4.77743	2.18527
1	Tb07.11L3.100	SUMO-interacting motif-containing protein	27.9164	29.6307	31.5194	25.5366	25.8842	26.9405	27.9375	25.8585	28.7005	29.6325	29.3403	28.4344	29.6966	28.5704	24.2286	24.5245	32.517	25.6213	27.0947	25.629	11.3133	10.1389	11.211	20.9643	20.6806	22.6784	20.5392	18.8289	21.8119	8.58375	8.03577	7.28253	33.834	35.8649	36.2895	16.4644	18.9816	17.3998
1	Tb07.11L3.90	zinc finger protein family member, putative	14.6796	17.0135	16.0497	18.2041	18.4597	16.5333	22.7573	16.12	14.0727	16.1817	14.0591	15.1224	24.6352	16.8696	18.6509	27.6864	20.6202	11.4622	14.7923	10.8953	5.37232	3.55324	3.38394	8.38046	9.68332	7.88503	12.2331	10.3958	12.2363	2.66479	2.04615	1.17871	21.0931	23.0788	23.4056	6.36591	10.7308	7.21118
1	Tb07.30D13.110	hypothetical protein, conserved (pseudogene)	9.07474	8.64594	8.36292	10.237	9.77765	7.5487	6.32427	8.48876	6.41653	8.2652	5.57587	8.03109	10.8332	9.33802	10.2959	8.31122	10.9641	7.9936	10.4411	7.66724	9.00174	7.98462	9.54598	11.7085	12.149	11.6097	9.20227	7.55676	9.92028	1.92167	1.63196	2.32444	2.59338	2.80753	3.08864	2.10593	1.0108	2.51522
1	Tb07.30D13.160	hypothetical protein, conserved (pseudogene)	56.4555	61.2893	58.2575	54.2803	57.585	52.5241	50.8473	55.4315	45.5476	53.3042	56.4119	60.3996	61.5426	53.48	56.1228	63.3757	69.7336	52.8477	54.2323	55.2594	68.6411	53.4382	61.1483	86.3519	88.1978	87.2377	66.2604	70.4015	64.0456	7.94366	6.81158	6.96545	14.1217	11.9956	11.6166	17.4374	20.5106	18.4391
1	Tb07.30D13.180	hypothetical protein, conserved (pseudogene)	22.2397	21.7526	22.1125	22.0041	22.1835	22.6721	21.4527	23.881	16.6576	22.1042	25.4515	29.2618	34.244	24.9718	24.2624	28.4336	29.9713	24.724	21.4078	22.9326	18.06	13.9914	18.7604	33.2207	35.223	33.3695	21.8218	26.5224	24.0663	2.90827	2.62799	2.26435	14.8115	13.7048	14.4606	6.38584	7.84923	7.26307
1	Tb07.30D13.60	hypothetical protein, conserved (pseudogene)	18.5516	20.6012	19.5014	18.488	19.4009	17.834	18.4291	19.2977	15.5509	16.7023	19.1787	22.0356	23.5566	19.4211	20.3152	20.8027	23.4079	19.7958	20.4999	18.666	12.7731	11.2428	10.6684	21.2831	20.4697	22.2713	14.1493	15.6125	14.0487	8.00474	6.74685	9.45599	16.3747	19.9333	17.8476	5.5404	5.93903	5.56025
1	Tb07.30D13.80	hypothetical protein, conserved (pseudogene)	21.5545	19.1039	19.4875	21.4864	17.4063	18.8263	17.1965	20.5194	13.578	21.9078	17.4084	21.5467	30.2343	21.1907	20.5422	20.9199	20.6167	21.4334	22.5678	21.6905	13.5117	15.1454	14.0328	31.0906	27.1198	35.4506	23.1542	24.8091	20.506	6.29029	5.9113	5.68974	4.82931	6.01447	4.67682	6.72644	6.47035	8.62522
1	Tb08.27P2.110	PAP2 superfamily, putative	0.887746	2.85642	1.36352	1.85416	0.885657	0.767852	0.378081	0.936887	1.17171	1.5468	0.844462	0.78565	1.34815	1.04106	0.902756	1.11795	0.515007	0.444225	0.665807	0.656765	0.0448456	0.0806775	0	1.22324	1.08945	2.52264	0.0880217	0.45942	0.288516	0.344648	0.292689	0.324243	0.930233	1.12325	1.30572	0.119272	0.0725141	0
1	Tb08.27P2.50	hypothetical protein	0.980822	2.65096	1.47635	3.2054	0.986342	2.06285	1.09652	1.95637	0.776738	1.39566	2.06242	0.607615	1.65597	1.05019	0.380828	0	0.434512	0.187396	0	0.190476	0	0	0	0.567624	0.374477	4.64522	0.408452	1.27912	2.00822	0	0	0	2.4173	1.79733	1.65245	0	0	0
1	Tb09.v4.0009	receptor-type adenylate cyclase, putative	5.20688	6.28829	5.39737	6.10457	6.73112	4.66523	3.62839	5.09714	6.42558	4.93625	4.56607	7.42524	6.59217	6.32518	6.45946	4.09369	7.05971	5.21951	6.64248	4.37573	2.79899	2.6291	2.32947	6.64377	6.88662	12.2526	7.94897	7.638	11.9253	3.09337	2.63279	2.66078	7.56316	8.47182	7.56163	2.13006	3.10404	3.96577
1	Tb09.v4.0042	leucine-rich repeat protein (LRRP, pseudogene), putative	1.87894	2.24555	3.17452	2.13533	1.89326	2.09563	1.40039	2.05731	1.41712	1.4323	2.0225	1.68595	1.34277	1.17357	0.825079	1.05163	1.43685	0.705162	1.29911	0.564713	0.261022	0.170756	0.220952	2.24381	2.34856	5.61469	1.07123	1.84751	1.57752	0.364728	0.376116	0.269606	0.0196887	0	0	0.0210369	0.0191848	0.0198909
1	Tb09.v4.0059	hypothetical protein	4.20388	4.05794	5.16551	3.01738	3.417	2.59867	2.8976	2.97718	3.31664	3.75877	4.98479	3.42669	6.01844	3.82434	5.24654	4.4581	5.42602	3.865	3.39144	3.80576	3.31959	2.17162	2.43532	3.17067	3.16783	3.47298	6.31816	5.46181	5.82455	2.41588	1.40686	1.21219	4.50709	5.01018	4.46727	2.88349	3.1447	2.47344
1	Tb09.v4.0104	leucine-rich repeat protein 1 (LRRP1), fragment	1.21592	1.25195	1.35088	0.487999	0.747242	0.852432	0.770296	1.12282	0.361093	0.535534	0.724417	0.33478	0.64628	0.47737	0.708163	0.357284	0.448884	0.154876	0.598457	0.196777	0.171986	0.116026	0.440391	0.860052	1.04453	1.49725	1.18149	1.54167	2.02854	0.165218	0.681508	0.133231	0.1427	0.0742713	0.0758716	0.0381181	0	0.0720831
1	Tb09.v4.0109	hypothetical protein	11.7193	10.4286	11.1235	13.2284	13.2737	14.0044	19.9596	13.0878	8.882	10.4224	11.6475	13.4235	14.5133	12.7442	14.1308	19.8185	14.6017	9.62109	14.6905	11.1127	6.21615	4.80514	6.05939	9.97903	11.2734	11.6209	14.4885	14.7263	15.3094	5.13179	2.89787	2.50803	9.75121	10.2343	8.48383	3.09985	4.55451	2.76815
1	Tb09.v4.0110	hypothetical protein	8.2806	6.01952	8.90293	9.14364	12.1653	7.91619	9.71453	8.15637	8.29823	6.54604	7.95364	7.3886	7.28752	7.22438	8.53402	10.4136	11.4354	6.93388	7.64803	5.85666	3.25349	1.36571	1.6157	8.67719	8.48928	9.00546	9.89807	10.8879	7.79114	1.97946	1.61784	1.34419	0.899828	2.81	1.33959	0.384579	0.613759	0.181814
1	Tb09.v4.0147	hypothetical protein	6.87576	7.65815	9.09846	5.45842	5.98366	5.43551	4.28688	5.34808	6.67547	7.66043	9.24477	10.1027	10.9761	10.6184	12.7066	9.84282	9.81168	6.00001	6.50798	6.54799	2.38461	2.39731	2.08978	7.33338	6.62599	10.8338	12.1829	11.999	11.2053	2.2234	1.7002	2.46302	4.65543	3.39222	3.71283	2.42493	2.38155	2.64558
1	Tb09_tRNA_Gly_1	tRNA Glycine	1.25987	3.64841	4.06367	34.6725	9.50222	1.20443	5.63395	2.79219	2.49431	1.28052	5.29839	0	1.18172	0	1.22294	9.87201	2.79067	0	6.20092	1.22334	0	2.40442	0	3.64559	8.41781	5.96682	14.4281	20.538	21.4965	0	0	1.38048	3.32683	6.92606	8.2545	4.73952	3.24169	0
1	Tb1.NT.24	Noncoding RNA, putative	43.5968	46.85	50.8173	70.7413	74.0161	59.2127	42.7456	51.5938	31.9835	43.1642	47.3199	44.4307	44.0686	47.8889	50.6729	36.7592	51.0969	42.8612	35.2768	40.5516	15.8655	13.5978	16.1665	37.9681	37.9769	42.7653	48.7668	38.4866	39.9617	18.5482	17.5835	10.2033	46.5704	51.7088	45.9559	17.9134	31.5834	26.3473
1	Tb10.NT.103	Noncoding RNA, putative	9.21561	9.69231	8.77443	10.6069	11.5651	12.2727	12.1479	10.4152	7.30715	8.62106	8.48394	10.3198	12.5144	9.9656	9.79104	11.2268	12.1868	9.32929	8.30433	8.85935	6.42026	4.81253	5.2988	13.0458	15.2294	14.4617	23.8187	23.1697	26.0764	4.62571	4.39884	3.31569	23.6487	24.1128	25.319	4.35509	6.40971	4.97403
1	Tb10.NT.166	Noncoding RNA, putative	22.8749	21.0921	17.9867	22.0218	21.1725	21.5418	31.2985	18.5382	16.5605	16.3096	15.4351	22.2081	29.1417	22.665	14.5819	23.4083	22.6875	26.4186	20.1648	19.891	20.6447	13.0316	19.223	14.1603	13.3611	12.2889	34.1229	31.1676	20.9714	18.0927	16.2093	13.0935	22.8391	23.1486	23.3278	19.5867	22.5475	23.9846
1	Tb10.NT.68	Noncoding RNA, putative	11.9883	8.30817	8.92333	7.66653	11.3345	10.5791	12.7151	8.85631	9.43296	8.43562	9.04914	9.20401	13.5512	9.54486	10.7417	13.5486	8.51105	6.16669	7.2621	6.56652	14.3481	11.4396	12.4491	7.11578	10.5626	14.8494	15.6812	10.3561	19.5807	11.5907	11.8576	10.4413	17.0457	17.4619	15.2487	1.44547	1.58185	4.92023
1	Tb10.v4.0032	expression site- associated gene 3 (ESAG3) protein, putative	3.50109	2.97103	2.39917	2.74631	3.57883	2.86887	4.55926	2.6859	2.89448	4.30146	3.3978	3.65458	5.66566	2.88363	4.70555	6.40619	3.87753	3.01382	4.12808	3.32486	1.91827	1.65207	2.43224	6.12302	6.24289	6.01301	2.52344	4.8084	4.37634	1.48992	1.56022	1.81273	1.32072	1.26903	1.11632	1.99009	1.88087	1.81325
1	Tb10.v4.0033	pumillo RNA binding protein PUF1	0.167466	0.138559	0.180052	0.288049	0.340827	0.160097	0.374441	0.0795314	0.0947292	0.12158	0.125764	0.148207	0.246838	0.102464	0.139335	0.234325	0.0794881	0.137127	0.353248	0.0929202	0.329931	0.456575	0.283579	0.253829	0.137011	0.158626	0.32379	0.337997	0.598689	0.146284	0.165641	0.104856	0.315866	0.197279	0.291098	0.0449995	0.123113	0.0638222
1	Tb10.v4.0219	retrotransposon hot spot protein (RHS, pseudogene), putative	10.9243	12.406	10.2254	18.4587	12.7091	12.0408	17.0981	13.3872	10.4324	10.5809	9.32356	7.03297	12.7782	9.77043	11.2278	10.7	11.6719	9.82216	10.8801	9.11002	4.77194	6.00931	6.22064	9.42126	8.34179	13.0258	8.4296	7.96143	9.94109	6.15587	6.48314	4.92886	4.18562	3.53269	2.76675	2.5383	2.53528	4.80005
1	Tb10.v4.0240	variant surface glycoprotein (VSG, pseudogene), putative /product	0.0617329	0.372436	0.248897	0.292003	0.271601	0.132786	0.327821	0.188121	0.137497	0.188234	0.0973565	0.159347	0.275042	0.132198	0.17977	0.136047	0.188018	0.191664	0.106344	0.149857	0.114606	0.191449	0.152447	0.253061	0.324081	0.350844	0.0482024	0.100635	0.421325	0.204464	0.21371	0.135285	0.0815062	0.028281	0.130007	0.0290292	0.172077	0.0823434
1	Tb11.01.2730	hypothetical protein, conserved	24.3181	30.3461	21.1921	37.3408	35.6954	31.3375	27.505	32.3571	26.5997	23.5589	21.5574	26.0953	32.5211	24.1105	30.358	31.0211	25.6035	22.0652	25.9704	22.1711	25.5387	21.9627	18.2444	32.0689	31.7544	30.4523	28.2081	24.1292	33.2726	19.4549	18.2887	17.4074	19.8561	20.259	19.5436	14.2427	16.7833	14.6245
1	Tb11.01.6241	expression site-associated gene (ESAG) protein, putative	0.905505	0.561902	0.973558	0.445001	0.21681	0.680158	0.361542	0.645049	0.320131	0.394435	0.476012	0.667805	0.546002	0.692536	0.627828	0.570157	0.501432	0.30894	0.573013	0.816445	0.617527	0.308593	0.383334	0.623853	0.926037	0.918967	1.68342	1.47612	1.69215	0.263657	0.319869	0.212611	0.113861	0	0.0605382	0.121658	0.277368	0.172546
1	Tb11.02.5050b	protein kinase, putative	0.481068	0.723342	0.666422	1.44009	1.10865	0.946328	1.117	0.779121	0.476213	0.620595	0.787854	0.601771	1.19749	0.742924	1.05965	1.32296	0.952879	0.477242	0.801393	0.485085	0.65755	0.759198	0.648822	1.10648	1.0773	1.27063	0.837941	1.10595	0.820819	0.782523	0.777789	0.851501	0.0977164	0.0932405	0.155863	0.113108	0.111085	0.0822667
1	Tb11.02.5130b	neurobeachin/beige protein, putative (fragment)	0.710185	1.30874	1.11063	1.02721	1.24441	1.60475	0.902224	1.78857	1.46994	1.31241	1.2897	0.866581	1.18087	1.07149	1.59807	0.758837	0.572031	1.66526	1.30284	1.50456	0.890374	0.985715	0.797172	1.43227	1.44817	1.52885	1.71399	1.33313	1.65238	0.789543	0.989804	1.20262	0.397795	0.20704	0.27193	0.212517	0.304554	0.287058
1	Tb11.02.5400	cystathionine beta-synthase, putative	29.3004	38.2571	27.2175	92.3536	90.0534	48.5428	54.5393	46.2081	28.5663	29.8556	27.9346	32.7671	47.8354	31.2937	66.1245	54.0721	32.6959	25.5935	30.2955	22.9326	28.4993	27.5367	21.6522	54.3158	58.6111	50.6835	53.9399	31.9232	60.8653	34.0719	36.7919	31.2156	37.9383	38.2067	40.5496	17.0752	17.0911	17.0638
1	Tb11.0340	hypothetical protein	3.77016	3.58943	3.60929	5.19675	4.76087	4.0486	5.02322	4.34949	2.91411	3.30703	3.63805	4.15929	5.37711	4.14742	3.9103	5.81733	3.31754	3.05893	3.40621	4.01188	2.95857	3.54832	3.21397	3.73609	3.35213	5.18548	4.24771	3.92894	4.93475	3.78953	4.13772	3.90471	3.31851	3.69097	2.61034	2.4286	3.05639	3.30667
1	Tb11.0350	hypothetical protein	4.39923	4.88104	4.83858	4.30528	5.72067	4.25397	6.04877	4.59472	3.75416	4.31715	6.06065	3.86346	4.88521	4.2231	5.0556	6.09188	4.98423	4.39582	3.43452	3.24057	3.96954	3.03984	3.84602	6.7794	7.09494	8.28608	5.47496	5.98996	5.6368	4.63784	4.95144	4.48792	5.02942	5.14267	4.82752	1.42668	1.99498	1.61875
1	Tb11.0400	P27 protein, putative	12.971	13.9972	14.0116	11.6815	14.613	11.6398	7.18212	12.6785	12.5373	10.5718	13.573	11.2446	12.3386	10.9404	9.2055	5.63319	9.5545	8.12444	8.85348	8.19856	6.62047	6.01351	3.98883	15.1077	15.5928	14.4885	9.29996	9.974	12.5274	9.10346	9.01702	8.91645	6.40866	5.77409	6.70023	7.13522	8.50111	7.94349
1	Tb11.1190	hypothetical protein	0.356983	0.818401	0.412598	0.468194	0.44874	0.648418	0.598638	0.474697	0.450559	0.390047	0.478536	0.672663	0.611082	0.582904	0.580417	0.445807	0.494207	0.613848	0.562246	0.372629	0.132546	0.144774	0.114603	0.439012	0.562219	0.625554	0.641102	0.484951	0.700463	0.23647	0.105927	0.117347	0.141398	0.30255	0.217184	0.0503601	0.183705	0.0793612
1	Tb11.1230	Component of motile flagella 16	1.02249	1.36905	0.602858	0.737526	0.912148	0.914424	0.921852	0.95029	0.979515	1.10629	0.693557	0.783268	1.11375	0.95354	1.12058	1.00149	0.730595	0.661692	1.20131	0.800675	0.524853	0.881264	0.814515	0.827157	1.2593	1.1872	1.61393	1.61305	1.16307	0.739493	0.587228	0.542112	0.84193	1.14838	0.432205	0.248161	0.31118	0.498615
1	Tb11.1470	variant surface glycoprotein (VSG, pseudogene), putative	0.189445	0.310081	0.132836	0.347104	0.227785	0.236228	0.156542	0.282947	0.130458	0.125576	0.112579	0.144574	0.131339	0.105832	0.167901	0.225893	0.209814	0.141634	0.12162	0.183952	0.104855	0.133616	0.162723	0.190672	0.117929	0.195048	0.282983	0.196933	0.215492	0.151093	0.114057	0.0631765	0.13775	0.143389	0.100222	0.0387323	0.0494511	0.0439468
1	Tb11.1480b	variant surface glycoprotein (VSG), frameshifted	0.975829	1.27641	1.17841	2.2866	2.42367	1.68325	1.66803	1.3791	0.881982	1.09963	1.36051	1.4602	1.56529	1.39313	1.57184	1.99469	1.62112	1.14162	1.05803	0.974998	0.960186	0.775971	0.649592	0.975326	0.897678	1.06497	1.31777	1.02977	1.64087	0.699008	0.580513	0.557866	0.83403	1.02367	0.906737	0.478823	0.66713	0.647668
1	Tb11.1800	retrotransposon hot spot protein (RHS, pseudogene), putative	2.3131	2.58367	4.68966	1.33568	1.60613	1.70587	2.10571	1.86747	3.79445	3.69446	4.0648	3.82122	3.81233	3.2551	2.69435	3.04238	4.79423	2.20971	3.77324	1.95726	0.560877	0.630637	1.14243	7.23506	5.83503	12.5513	3.16501	5.45859	5.45022	0.942911	0.947838	0.470698	1.94874	2.42212	2.22687	0.497239	0.736874	0.411382
1	Tb11.NT.1	Noncoding RNA, putative	6.75488	6.52038	4.84169	5.80933	7.03305	4.89213	3.66142	4.08285	7.09196	8.73804	9.03878	6.12899	2.68795	8.10933	3.17908	6.21519	7.25445	8.60394	6.44782	6.95653	5.21153	5.07843	5.66142	5.52817	5.66599	8.72493	7.03247	6.22877	12.1075	2.29463	5.46646	3.58861	4.86463	7.50191	4.40654	3.65768	5.44237	4.18651
1	Tb11.NT.122	Noncoding RNA, putative	14.686	18.0424	16.2682	16.8403	20.512	12.1252	19.1547	14.3013	17.8418	15.8314	14.9726	18.3796	12.9402	13.8187	19.0073	27.2432	20.7009	14.2421	12.2661	12.9638	13.455	10.1919	9.45129	21.677	23.3629	24.0276	26.4091	21.5223	28.3482	9.07057	7.70311	5.60776	23.1113	23.2419	23.951	18.2065	20.993	24.1401
1	Tb11.NT.158	Noncoding RNA, putative	30.5367	27.5413	25.7016	24.9358	21.8424	21.9684	25.0006	26.4897	24.2744	31.9778	35.8349	34.3952	35.2969	31.2103	28.893	27.7948	29.2082	35.3598	24.5941	38.0375	13.416	16.777	21.1756	48.7922	48.5786	60.4788	44.155	39.7234	39.6474	15.8743	20.1359	20.4477	27.0142	26.9898	25.9834	22.7722	23.4128	23.8631
1	Tb11.NT.178	Noncoding RNA, putative	17.8902	25.4646	18.9087	30.7719	31.2553	19.4219	30.5092	24.1926	12.907	15.7179	15.6213	14.7146	27.5882	17.8569	16.7771	24.9477	12.7614	20.2769	18.5061	18.8436	11.5802	8.68035	11.3818	27.4922	22.5752	20.1051	26.5175	22.0789	20.35	11.7426	10.797	14.2868	17.3484	13.6134	16.461	16.255	17.4245	14.2909
1	Tb11.NT.192	Noncoding RNA, putative	17.3271	19.4435	13.972	34.6463	33.9416	27.5385	31.7199	27.1207	21.869	13.6486	16.6232	21.0208	24.9879	18.3207	16.6089	32.8818	25.1869	17.5871	18.5487	16.1937	21.598	17.774	14.1203	21.7264	23.1541	21.5412	22.0979	20.9491	25.3759	20.0859	15.2101	18.5111	15.0607	17.6617	13.7851	16.7031	15.2325	17.5266
1	Tb11.NT.40	Noncoding RNA, putative	17.4255	15.2507	20.4837	9.59123	14.603	15.9923	17.6628	17.7648	11.9597	17.2388	23.6948	19.4311	14.3833	23.6335	11.953	22.7569	27.276	21.7516	19.669	21.2067	19.9646	17.7365	14.2292	14.7907	11.7537	16.2855	31.6874	25.2502	26.4286	13.2595	11.2605	9.6741	17.1785	19.372	13.9178	12.6736	12.7534	13.4295
1	Tb11.NT.81	Noncoding RNA, putative	33.2246	43.6662	37.0955	38.9044	43.478	35.4274	62.8587	33.4185	35.6723	34.2888	45.9484	65.9696	41.4717	52.541	34.9796	48.0626	80.3871	42.9705	31.6991	44.6694	43.9221	48.5314	41.1498	43.3859	50.0087	60.2785	55.344	64.1608	59.8871	29.9523	39.9405	34.4449	25.4201	35.3592	32.0544	24.7572	32.2224	25.6813
1	Tb11.v4.0039	variant surface glycoprotein (VSG, pseudogene), putative	0.248759	0.183624	0.0629306	0.176184	0.196203	0.153878	0.114513	0.178366	0.115882	0.104109	0.0307693	0.226626	0.233329	0.125343	0.0994276	0.200654	0.210681	0.167746	0.27368	0.156295	0.108662	0.111705	0.303538	0.169368	0.307275	0.152465	0.350388	0.159027	0.432766	0.0745618	0.17368	0.128269	0.0643996	0.0804434	0.0136961	0.110095	0.087852	0.0260244
1	Tb11.v4.0044	variant surface glycoprotein (VSG, pseudogene), putative	0.687471	0.807867	0.728426	1.13963	1.05204	0.714366	1.00248	0.695558	0.562179	0.901273	0.890392	0.88469	1.20555	1.12015	0.899428	1.50285	1.11449	0.732887	0.970957	0.638514	0.348795	0.361278	0.423192	0.672702	0.779819	1.01924	0.943925	0.942031	1.17866	0.142151	0.197095	0.294762	0.456028	0.374281	0.438298	0.234258	0.187997	0.256936
1	Tb11.v5.0156	hypothetical protein, conserved	6.62254	7.7432	5.21484	8.38284	7.97302	7.08905	6.67379	7.70035	5.21686	5.40384	4.06979	5.87467	8.13652	5.0935	10.6838	8.35943	5.42347	4.32165	4.7286	3.57754	3.16641	2.67018	2.07306	7.69222	7.87924	7.46568	5.68084	5.82874	7.58615	2.32889	1.56839	1.99298	10.3858	9.48632	11.4804	6.09676	7.47999	7.7553
1	Tb11.v5.0158	hypothetical protein, conserved	20.7709	19.9305	18.2776	21.5318	22.5352	20.7433	26.0546	20.7561	19.215	19.4149	17.4184	21.765	20.4682	20.1219	22.5623	29.9111	17.8009	21.7323	17.7688	21.9094	15.6735	16.3989	18.1969	25.1026	27.4375	21.4896	19.565	20.6251	21.8689	15.6867	14.9192	15.1051	7.67217	8.32611	9.19983	18.3137	15.0577	15.8868
1	Tb11.v5.0186	CLN3 protein, putative	4.58621	5.50487	4.24485	4.28721	5.38069	4.46063	2.80881	3.71213	4.77678	3.97231	4.02517	3.66465	7.1072	3.20256	6.54215	3.16395	2.87091	3.54307	3.84717	2.71066	2.58069	2.70189	2.56055	5.23135	5.32915	6.04396	4.6086	4.4641	3.71979	3.45454	3.3134	3.62691	1.72002	1.16927	1.45575	1.57526	1.6418	1.38306
1	Tb11.v5.0191	ELMO/CED-12 family, putative	3.36619	4.20247	2.02674	5.40399	6.5446	4.37655	6.42264	3.43174	3.33222	2.37215	2.50098	3.89264	4.04146	3.79651	3.87745	5.71492	3.52929	3.68737	2.96014	2.52771	2.23783	1.6703	1.10836	1.9048	2.69894	3.231	2.38308	2.68275	4.1864	1.92107	1.37619	1.27866	1.26418	1.27482	1.30228	0.802009	0.65441	0.439027
1	Tb11.v5.0193	hypothetical protein, conserved	15.5055	17.8575	12.7043	17.8414	20.3872	13.9542	18.2312	13.7456	11.3265	14.7815	12.4796	12.9731	14.8446	16.3732	12.7674	25.0326	15.6331	11.2881	16.3159	12.7197	11.6844	11.0204	10.4044	14.5947	15.4634	16.4596	15.9758	17.1997	19.2796	9.75344	10.1009	12.1858	2.54136	2.84136	3.55315	4.67649	4.67748	5.51528
1	Tb11.v5.0205	hypothetical protein, conserved	1.76162	1.76344	1.89401	3.08616	2.29643	1.4346	2.40706	2.02439	1.55008	1.59155	0.685969	2.42514	2.14193	2.72453	2.72329	2.62012	2.38458	1.86986	1.86254	2.78754	1.45351	1.24518	1.03117	3.2095	3.23836	4.01705	4.55106	4.89257	4.74981	1.19684	1.61334	0.92938	1.66544	2.3912	2.25952	2.08629	1.39898	1.91462
1	Tb11.v5.0216	invariant surface glycoprotein, putative	1.94751	1.03718	1.58845	1.21285	1.013	1.2198	1.87692	1.33949	1.46251	1.56989	1.12969	1.6641	1.44876	0.719052	0.9778	2.03907	1.78502	1.21892	1.91707	0.521665	0.641171	0.512653	0.464347	5.37624	5.44847	4.57993	0.629236	1.02176	1.22222	0.342189	0.265693	0.220752	0.177331	0	0.188568	0.126316	0.0575975	0.0597175
1	Tb11.v5.0220	hypothetical protein, conserved	2.12979	3.3822	2.36371	4.78594	6.36198	3.71088	4.03236	3.38783	3.87653	2.86298	2.88929	4.57531	3.96313	3.89879	4.03467	5.417	4.48929	3.15033	2.80661	3.00198	3.93567	3.21235	1.69659	6.29531	7.18063	7.64642	9.08381	8.77309	10.7064	2.17046	2.31043	1.76907	7.13573	6.13744	7.395	2.13224	3.8301	2.29101
1	Tb11.v5.0221	transporter, putative	16.3319	19.3822	19.7921	16.2346	17.8998	19.4941	15.7274	17.0597	16.0744	18.2342	19.3543	20.7639	27.7234	19.9446	21.7034	20.9821	26.5613	15.1694	17.9826	14.6303	12.1909	7.85181	9.02247	32.8459	33.1001	32.9805	31.7305	26.5389	33.5496	8.67199	7.15033	5.16673	12.8224	13.9196	14.9356	4.97799	7.21802	5.84533
1	Tb11.v5.0226	invariant surface glycoprotein, putative	2.42123	3.311	2.82013	5.72634	5.18534	4.14713	8.08291	3.50283	2.39679	2.25584	2.43955	3.50681	8.35869	3.06057	6.33262	7.77328	3.24022	2.47363	4.50196	2.51429	2.17613	1.66863	1.79374	3.95715	3.85176	4.42756	2.90584	2.41206	4.66673	1.54217	1.03111	1.54759	5.17993	3.82062	3.52523	3.16265	2.88421	2.24277
1	Tb11.v5.0227	75 kDa invariant surface glycoprotein, putative	0.923177	1.37578	1.0448	1.57397	0.868652	0.867066	2.08225	0.879415	1.01005	1.26754	1.32819	0.986618	1.4128	1.09252	1.06905	1.1739	2.42156	1.29966	0.988464	0.691964	0.652897	0.510008	0.319966	2.12456	1.15943	1.24263	0.522712	0.616054	0.755341	0.297097	0.33641	0.283944	0.470442	0.682616	0.742801	0.502657	0.583421	0.532884
1	Tb11.v5.0232	hypothetical protein, conserved	0.393335	0.601161	0.493379	0.338276	0.439499	0.438696	0.769532	0.508507	0.324471	0.299837	0.241233	0.710703	0.737873	0.28077	0.509073	0.674202	0.544533	0.125251	0.193594	0.159137	0.104317	0.218944	0.161888	0.0632311	0.281578	0.12419	0.375374	0.284978	0.410132	0.133616	0.0648411	0	0.288512	0.180194	0.245436	0	0.0843385	0.0291476
1	Tb11.v5.0233	cyclic nucleotide-binding domain containing protein, putative	0.889891	0.945986	0.932549	0.813763	0.972306	1.0338	1.03264	0.961143	0.858608	0.789987	0.82902	0.930437	0.96148	1.07344	1.11529	1.20261	1.11033	0.979247	0.820542	0.940652	0.705038	0.612685	0.67874	0.977849	1.01068	0.544159	1.33692	1.34661	1.31976	0.52806	0.512515	0.641824	0.41643	0.350911	0.411188	0.444946	0.434756	0.350589
1	Tb11.v5.0237	hypothetical protein, conserved	1.19513	1.30154	1.05432	1.60764	1.43812	1.84563	0.993516	0.848943	1.60776	1.24587	1.70759	1.45545	1.23597	1.80465	1.33857	1.38069	1.59514	1.49301	1.47811	1.04145	1.1053	1.46209	1.4227	1.56656	1.5795	1.27717	2.42468	1.39875	1.08059	0.530904	0.909309	0.772292	0.917091	0.701939	0.57365	0.83579	0.551942	0.599507
1	Tb11.v5.0238	Kinesin associated protein, putative	1.98932	2.51621	1.69631	2.4188	2.98928	2.12037	3.37432	1.74833	1.31283	1.95221	1.75496	1.95953	2.29488	1.54243	2.75224	2.46359	1.62075	1.17956	1.77817	1.22115	1.40691	0.785492	1.01639	2.13933	2.20436	2.55573	4.11835	2.85775	5.01987	0.768982	0.90466	0.851859	2.09316	2.49311	2.37561	1.09674	1.15707	1.56566
1	Tb11.v5.0239	TPR-repeat-containing chaperone protein DNAJ, putative	0.600947	1.3632	1.00147	1.24038	1.51082	1.20645	1.57881	1.49833	1.10053	1.31321	0.663411	1.24095	1.52191	1.51211	1.72082	1.70696	1.29784	1.03336	1.36058	0.81693	1.14752	1.17555	1.09817	0.985382	1.46269	1.30921	1.56411	1.33885	1.16208	1.19423	0.980752	0.724322	0.555403	0.853447	0.674969	0.706471	0.901981	0.694705
1	Tb11.v5.0245	protein kinase, putative	1.587	1.90453	1.33735	2.63748	2.73177	1.96821	2.34962	1.82988	1.37992	1.54762	1.26267	1.50571	1.68971	1.63036	1.6862	2.85675	1.85264	1.27022	1.41442	1.43686	2.63909	1.82133	1.24986	1.42729	1.37149	2.07201	2.43367	2.0044	2.92735	1.20205	1.25151	1.31594	1.52902	1.33617	1.54562	1.73457	1.85776	2.36476
1	Tb11.v5.0282	expression site-associated gene (ESAG) protein, putative	1.48135	1.75991	1.59268	3.82198	4.01071	3.377	5.15937	3.0305	1.2408	1.38982	1.97677	2.29423	2.9927	1.70814	3.65012	3.62734	1.64063	0.925285	2.1873	0.829846	1.87369	1.73976	1.23815	5.11079	5.65579	4.37136	3.61831	3.09596	4.92547	3.13541	2.93041	3.55847	0.852544	0.730839	0.533276	0.535838	0.293197	0.405318
1	Tb11.v5.0301	glycerol uptake protein, putative	1.05191	0.902568	1.38229	1.84283	1.76304	0.893879	1.17599	2.24494	1.04129	1.54433	0.86018	1.56879	0.803942	0.834301	1.7396	1.37374	1.3376	0.893234	1.34227	1.21055	0.537288	0.929407	0.808157	0.864292	0.929667	0.701153	1.21682	1.10085	0.620426	0.714663	0.963368	0.512268	1.57744	0.856708	1.82326	0.403045	0.334146	0.138578
1	Tb11.v5.0302	hypothetical protein, conserved	6.84428	7.70779	6.74544	10.1783	11.8696	8.22429	12.2745	8.16366	7.76325	6.28015	7.04598	6.23241	7.57885	7.58283	7.01273	7.35549	6.94849	5.85728	6.26945	6.96888	5.143	3.12945	3.75594	10.2233	10.5251	8.37383	7.47193	5.73362	5.89306	4.11718	4.74817	4.37469	4.26725	4.74679	3.91484	3.48665	6.03323	3.97296
1	Tb11.v5.0303	pdz domain containing protein, putative	10.249	14.1665	9.78037	22.0619	16.7712	15.7694	14.0343	14.8516	10.5657	10.1704	9.9466	12.4604	16.8374	9.80505	16.0707	13.6025	6.51502	11.8186	9.67091	10.1284	6.56212	8.85396	9.70446	22.1693	19.7967	20.6796	20.8983	15.9496	19.0393	10.9391	10.1372	11.0972	8.80764	10.3907	10.1037	6.15977	6.13759	6.52528
1	Tb11.v5.0315	hypothetical protein, conserved	0.774095	1.43909	0.801447	2.44104	2.06626	1.67192	1.82697	1.81089	0.794663	1.07818	0.874149	1.00646	2.09756	0.92094	1.83676	2.415	1.58764	1.01338	0.987774	0.946521	0.395389	0.355653	0.11328	1.41033	1.5872	1.27636	0.955148	1.12169	1.72844	0.350613	0.283576	0.0628294	1.71602	2.99463	2.65664	0.161782	0.344256	0.484401
1	Tb11.v5.0331	THT1 - hexose transporter, putative	1.25679	1.63513	2.52625	3.2896	3.29705	2.08954	2.62682	1.63489	1.51457	1.77725	1.32136	1.69256	3.48525	1.28718	3.12944	3.53239	1.57348	1.87923	1.77505	2.01623	1.6231	1.87712	0.863614	5.21784	6.05019	4.71003	3.52711	2.73171	1.989	0.612555	2.43214	1.25736	1.49101	1.00132	1.4832	1.38755	1.73405	1.26337
1	Tb11.v5.0336	Variant Surface Glycoprotein, putative	0.386363	0.378059	0.512137	0.40966	0.412488	0.399718	0.355018	0.516111	0.366746	0.424972	0.545325	0.366129	0.446791	0.41369	0.344212	0.336957	0.416181	0.358981	0.448054	0.359742	0.190898	0.217167	0.203892	0.592175	0.459715	0.661748	0.3802	0.500417	0.51173	0.172599	0.246042	0.24357	0.186344	0.184274	0.178337	0.0597313	0.036315	0.0564774
1	Tb11.v5.0356	cytidine triphosphate synthase, putative	7.64806	7.83587	6.53981	11.6933	11.6941	9.08591	8.12521	8.02893	7.39377	6.13691	6.37164	6.83445	6.54438	6.034	9.0953	8.56428	8.96571	7.00713	8.65121	6.25372	2.1351	2.09124	2.20896	6.42778	6.12606	6.58766	6.70514	7.19378	7.40231	3.07663	2.5658	1.96028	12.9519	13.4617	12.6842	3.2599	6.44447	4.47433
1	Tb11.v5.0357	homocysteine S-methyltransferase, putative	7.8161	12.2602	7.8783	12.9772	14.0554	13.2838	11.1046	10.5258	9.72525	8.4959	7.01924	9.80738	11.0987	9.70564	12.2235	10.3138	11.3616	8.24453	9.93802	8.27462	3.45486	2.53791	2.09101	11.6749	9.63641	16.4008	16.0486	14.3342	24.6348	2.04666	2.25484	1.60581	4.5865	3.68017	4.01348	2.45029	4.28291	2.22027
1	Tb11.v5.0359	hypothetical protein, conserved	0.273322	0.335789	0.427438	0.576972	0.333164	0.498834	0.72224	0.302875	0.22137	0.479841	0.6531	0.359168	0.652574	0.638519	0.482382	0.486745	0.30271	0.498474	0.611479	0.337778	0.474467	0.355653	0.343617	0.479327	0.592921	0.541323	0.517372	0.567077	0.763125	0.329186	0.737298	0.462843	0.26245	0.36426	0.255824	0.186948	0.383599	0.397718
1	Tb11.v5.0365	hypothetical protein, conserved	38.3407	41.8786	38.7852	25.2588	26.8065	28.5048	27.4097	28.5835	32.7394	37.8984	35.7457	39.2239	30.0935	34.7288	33.901	30.643	31.8915	36.4745	34.0648	37.3839	17.6782	15.3532	16.8392	32.7318	33.3661	34.9257	37.3904	42.5004	32.5731	16.3644	16.23	16.0558	37.2881	35.0415	34.9299	17.4138	20.6996	18.2252
1	Tb11.v5.0375	hypothetical protein, conserved	0.643593	0.69482	0.482552	0.699162	0.830309	0.688131	0.870987	0.797635	0.52812	0.559464	0.614333	0.594557	1.0326	0.806989	0.937089	1.1861	0.984778	0.44494	0.641871	0.304243	0.0359342	0.0484844	0.100379	0.196033	0.258656	0.192511	0.26449	0.193267	0.366042	0.0604104	0.058632	0.00927898	0.879554	0.845732	1.08589	0.119464	0.275997	0.0903649
1	Tb11.v5.0378	hypothetical protein, conserved	0.317185	0.482456	0.29452	0.38438	0.443014	0.362953	0.478173	0.532545	0.375829	0.200269	0.242531	0.441617	0.369634	0.375639	0.326546	0.287136	0.244837	0.463694	0.38792	0.359319	0.209027	0.160505	0.26584	0.236406	0.449541	0.286784	0.735489	0.647636	0.513861	0.318345	0.308973	0.279092	0.368019	0.413909	0.418329	0.158192	0.173117	0.153848
1	Tb11.v5.0406	glycerol uptake protein, putative	4.46241	4.25155	4.51739	4.11189	5.02661	4.43223	4.24371	4.3027	4.47474	3.5931	4.26514	3.44059	3.96817	3.97135	3.74092	3.74638	3.85106	2.96192	4.16448	4.22047	1.96734	1.63137	1.68874	5.84136	5.69758	3.37598	2.89608	3.36956	3.03239	2.77582	3.26733	3.04805	5.33061	6.21259	5.64128	1.11733	1.16807	1.00493
1	Tb11.v5.0419	AAA domain (dynein-related subfamily), putative	5.0372	6.11713	4.23653	8.69913	8.78301	6.5631	7.03923	6.30207	4.74509	4.25271	4.22824	6.08167	4.91526	5.34998	5.59931	6.64467	5.26387	4.73444	4.03876	5.12781	3.44753	2.90725	2.40759	3.17375	4.61412	4.77129	5.45567	4.14989	6.00704	3.51886	2.93312	3.20481	1.96659	1.78656	1.33077	1.60459	1.42848	1.51718
1	Tb11.v5.0432	calpain-like cysteine peptidase, putative	1.04104	1.44099	1.05592	1.77374	2.02467	1.59612	1.80066	1.74128	1.36108	1.03814	0.826055	1.43992	1.71342	2.12419	1.54438	1.4814	1.60981	1.14462	1.23746	1.06807	0.729308	0.74973	0.56267	0.985178	1.1999	1.13493	0.81798	1.15273	1.20652	0.720627	0.466275	0.516542	0.899038	0.701884	0.8457	0.554193	0.892875	0.59387
1	Tb11.v5.0442	retrotransposon hot spot protein, RHS3, putative	2.88924	4.12763	5.21872	1.39149	2.22755	3.53548	1.87343	3.97003	3.3177	5.16842	3.94898	5.01165	3.79403	3.40296	3.64591	2.94311	4.47985	1.54566	5.29001	2.13215	0.98081	0.88224	1.25574	5.4621	5.90163	15.052	3.79005	4.20755	5.45558	1.35443	0.914478	0.886431	1.57673	1.69423	1.94708	0.543453	0.892092	0.513848
1	Tb11.v5.0448	leucine-rich repeat protein (LRRP), putative	10.0923	12.1096	13.8176	9.36076	7.00159	10.0145	8.02648	11.1835	9.7881	11.4523	11.2823	11.9767	15.6733	10.4778	10.8629	9.91008	13.2431	8.32316	12.7012	8.60881	4.49937	3.68148	4.94666	31.8155	31.655	41.6747	11.6242	14.1335	13.0493	7.16047	6.06517	5.59919	8.92824	8.94262	8.08306	6.84835	8.41486	6.56616
1	Tb11.v5.0472	hypothetical protein, conserved	11.9151	10.5273	10.9989	9.53061	8.61962	8.60277	10.3501	9.20234	10.1177	9.31567	8.478	9.46325	8.4406	10.7455	7.47686	7.26339	8.79744	11.0818	8.22934	11.1381	6.10885	5.71578	6.37403	12.2605	13.4937	12.9785	6.39031	10.2425	6.03423	1.23596	1.22705	1.1463	12.5331	13.0546	12.998	3.83106	4.44661	4.51972
1	Tb11.v5.0494	RNA helicase, putative	4.65339	5.52508	4.60335	8.97302	9.11177	7.65849	14.2591	7.44137	4.14913	4.21433	3.74338	4.29272	6.39387	4.04151	6.26689	5.4407	4.72944	2.97077	4.27011	2.83361	1.15942	0.924635	0.70117	3.68416	3.35543	2.79619	1.97069	1.16328	1.83275	0.849702	0.924989	0.765444	1.88432	2.106	2.00373	1.5683	1.95206	1.32256
1	Tb11.v5.0498	lysosomal alpha-mannosidase precursor, putative	1.44807	1.44965	1.56694	1.19515	1.04519	1.10301	1.67372	1.05595	1.37565	1.51216	1.52492	1.59399	1.57294	1.5755	1.42149	2.02684	1.97108	1.33426	1.62086	1.5603	0.790386	0.679752	0.793633	1.62425	1.63186	2.19681	1.75074	1.87832	1.98192	0.625993	0.577533	0.563019	0.99295	1.09352	1.0668	0.305324	0.462735	0.340614
1	Tb11.v5.0506	hypothetical protein, conserved	0.219243	0.141088	0.196433	0.219979	0.367461	0.139729	0.0817014	0.283439	0.21703	0.371394	0.268923	0.415005	0.137095	0.469499	0.354692	0.286321	0.485631	0.314165	0.287755	0.212885	0.310109	0.17434	0.288753	0.211468	0.558043	0.24228	0.304337	0.397113	0.581903	0.148953	0.216852	0.120115	0.160815	0.200878	0.0342011	0.274923	0.125359	0.324933
1	Tb11.v5.0515	protein kinase, putative	4.94797	5.0927	4.58275	4.89622	4.72103	5.07216	5.33169	4.39297	4.01285	3.96873	4.60674	6.24744	5.87121	6.51072	5.00545	5.05073	5.94214	6.0936	4.8413	5.26758	3.41502	3.69756	3.06208	5.54876	6.42987	5.562	8.19244	7.19138	7.96776	2.79462	3.27251	2.41687	9.68117	7.83808	9.03921	1.54181	1.48276	1.8289
1	Tb11.v5.0519	hypothetical protein, conserved	7.25613	7.96863	6.97819	9.62091	8.54369	8.56817	8.17728	9.34982	6.26608	6.64868	6.94652	8.93005	9.28904	7.91771	8.77772	8.97141	9.09435	8.2067	8.93021	7.65471	4.19307	2.99925	3.52973	8.13129	8.48516	8.26841	7.63784	8.53568	8.02154	4.33278	4.27736	3.97937	5.1801	5.47236	5.4947	5.18504	5.06629	4.90906
1	Tb11.v5.0520	acetyltransferase, putative	3.0141	3.27099	2.31062	3.66587	3.62442	4.29661	4.01765	3.73525	2.63941	3.0635	2.83142	2.89106	4.51673	2.90265	3.97312	4.89996	3.58508	3.04124	4.11692	3.03927	2.1758	1.71888	1.76171	4.38662	3.98347	3.64897	2.72947	2.68449	3.31694	1.72667	1.63174	1.65132	2.86494	2.60639	2.53735	2.06312	2.92164	2.18069
1	Tb11.v5.0524	hypothetical protein, conserved	3.03358	3.34788	3.55305	3.47323	3.47449	3.66867	2.58145	3.64646	2.17935	2.39443	2.38347	2.53371	3.98533	1.83177	3.82941	3.80453	2.68159	1.83078	3.25764	1.54316	0.957016	0.838536	0.798768	2.27678	2.36908	2.86016	1.32851	1.92527	1.69078	1.18611	1.48407	1.40847	1.5552	1.73022	1.70187	1.27924	1.22274	1.23865
1	Tb11.v5.0542	hypothetical protein, conserved	9.89029	13.3217	16.3086	14.4479	11.4478	10.7962	8.90044	9.48281	8.85308	8.50177	9.69778	9.90385	11.119	8.88118	12.5962	9.77307	12.0413	6.73437	6.92203	7.1856	1.97191	1.33867	2.32112	6.29205	6.02569	7.88986	7.08357	5.46956	5.86443	1.16161	1.09272	1.03759	10.7275	11.6969	8.04252	5.24451	6.69287	6.50259
1	Tb11.v5.0551	leucine-rich repeat protein (LRRP), putative	11.0293	14.1952	14.0671	9.92715	8.40462	12.3529	5.86295	12.3416	7.5195	8.70981	6.67903	8.42912	9.63521	6.59938	7.53093	6.14278	7.54467	4.54508	6.46627	3.96357	2.89641	1.70249	2.59014	11.2379	13.2109	20.3052	7.8239	8.54913	7.74886	3.47116	2.754	3.58407	6.40064	6.73699	6.09778	2.41524	2.64312	1.92309
1	Tb11.v5.0560	leucine-rich repeat protein (LRRP), putative	3.98098	3.75785	4.1974	2.13746	2.73712	3.59552	2.27446	3.04655	3.47269	4.05741	3.64207	3.73563	4.49735	3.37942	3.70415	3.01598	4.99362	3.08865	4.55745	3.38502	1.39995	0.965432	1.30354	4.66716	4.98596	5.57289	2.95387	2.58152	3.2524	0.975025	1.40317	1.18089	2.39089	2.55931	2.74826	1.56173	1.63174	1.8776
1	Tb11.v5.0566	hypothetical protein, conserved	4.03593	3.88402	3.74754	6.52124	6.52868	5.46011	6.09805	5.5294	4.37051	3.72917	3.97325	4.33123	4.85243	4.92377	5.54402	4.6119	4.98459	3.56345	4.23772	3.80015	3.12678	2.53246	2.21078	3.63329	3.44371	4.06615	5.16948	4.25325	5.21688	2.94143	2.66129	2.10394	1.28103	1.53518	1.73996	2.59948	2.82166	2.52313
1	Tb11.v5.0567	retrotransposon hot spot (RHS) protein, putative	1.74365	1.87921	1.82009	2.5915	2.39754	1.71547	2.21429	2.15729	1.57523	1.60017	1.45946	1.60804	6.43082	1.57696	1.82399	1.77417	1.51865	1.60103	1.79972	1.44652	0.844055	0.969229	1.18726	2.74316	2.21369	3.04664	1.53332	1.82137	1.96414	1.55267	1.62418	1.22425	0.968541	0.961662	0.998226	1.11447	1.26318	1.2344
1	Tb11.v5.0573	RAD50 DNA repair-like protein, putative	0.0843612	0.298586	0.151169	0.0967364	0.306352	0.268829	0.12575	0.311608	0.334039	0.371557	0.29565	0.232273	0.422018	0.210765	0.191072	0.247886	0.0622877	0.161181	0.332171	0.245745	0.149156	0.0536666	0.166662	0.135616	0.402612	0.399538	0.234208	0.0611212	0.319868	0.171945	0.139069	0.123249	0.0742549	0.128825	0.157921	0.0528931	0.0723545	0.0750176
1	Tb11.v5.0575	Coiled-coil domain-containing protein 40 homolog (fragment)	0.267951	0.366419	0.432133	0.556904	0.598798	0.683091	0.499264	0.717562	0.464182	0.385819	0.798197	0.783863	0.481716	0.549897	0.888661	0.459285	0.469871	0.618605	0.659409	0.36859	0.307942	0.319608	0.264679	0.409211	1.06566	0.803718	0.7439	0.558139	0.863579	0.500625	0.485888	0.415935	0.628936	0.695603	0.647891	0.252002	0.268117	0.178705
1	Tb11.v5.0579	hypothetical protein, conserved	0.25233	0.40595	0.542587	0.144673	0.176215	0.28143	0.141047	0.209709	0.312229	0.512932	0.331616	0.369083	0.335294	0.585384	0.326577	0.308935	0.209595	0.281227	0.37258	0.408355	0.156148	0.180586	0.228478	0.324509	0.401414	0.458101	0.634857	0.502748	0.310942	0.128574	0.145588	0.161283	0.24061	0.269727	0.255857	0	0.108209	0.0934928
1	Tb11.v5.0582	hypothetical protein, conserved	60.371	65.2605	62.747	40.6258	41.6643	34.1417	42.9224	34.5258	51.8023	62.9951	61.7113	74.5086	70.2014	69.8783	76.6174	56.5718	85.2658	52.2318	64.902	55.7578	43.2174	35.2936	36.27	55.4511	56.6007	92.1545	121.937	108.282	131.856	36.054	33.6672	28.0459	2.94887	2.88543	4.07646	7.18384	10.1719	6.49458
1	Tb11.v5.0583	hypothetical protein, conserved	1.21442	2.09333	1.13782	3.43169	2.71875	2.60391	1.84256	2.28774	1.7689	1.56936	1.65986	2.18534	1.93646	1.69041	1.98716	1.97115	1.44107	2.20427	1.87856	2.18996	0.754583	0.744968	0.856852	1.33869	1.50691	1.56114	1.57138	1.09355	1.48007	1.11385	0.857988	1.00751	1.02313	0.826578	0.795673	0.310009	0.416633	0.308548
1	Tb11.v5.0602	leucine-rich repeat protein 1 (LRRP1), putative	10.2177	14.0472	13.9483	9.53299	9.54864	11.7216	7.54605	11.94	9.77738	13.8783	11.589	10.5816	14.55	9.84631	11.481	9.09804	13.3738	8.4595	14.1421	8.65866	6.24082	4.66818	6.36157	17.4708	18.8848	27.0991	9.96062	11.4072	11.7634	6.62632	6.21688	5.22469	2.94336	3.43266	3.62255	3.1158	3.08048	2.53306
1	Tb11.v5.0610	variant surface glycoprotein (VSG, atypical), putative	0.310979	0.343067	0.42988	0.248345	0.390912	0.276058	0.273163	0.221531	0.285852	0.135461	0.11677	0.160542	0.333359	0.142703	0.215616	0.39162	0.295213	0.23342	0.240522	0.388237	0.541978	0.233157	0.28524	0.492777	0.254425	0.378723	0.300633	0.362106	0.454805	0.362192	0.241677	0.267731	0.0391035	0.0610567	0.0207907	0.146234	0.190514	0.0395052
1	Tb11.v5.0612	MYND finger, putative	5.81529	6.33874	5.69033	8.00765	10.4312	6.68374	7.74307	7.0957	6.69447	6.84037	7.31624	6.64515	7.63027	6.0517	7.6427	7.29584	9.19044	6.89739	6.59272	6.6618	8.38721	6.95199	7.45465	9.86314	9.19916	10.0573	9.14944	9.97696	11.223	5.36035	6.4628	6.69416	3.47952	3.95125	4.0058	5.5306	4.67941	4.53207
1	Tb11.v5.0616	paraflagellar rod protein, putative	4.25311	4.11794	3.9195	4.64168	4.72338	4.72711	3.80817	4.31186	3.81348	4.4345	3.81921	4.29787	4.01354	4.61621	4.08451	3.92519	3.73682	4.40262	4.21845	4.55029	3.83304	3.76855	4.4374	4.56987	5.00969	5.63879	5.09409	5.35976	5.29373	4.16965	4.19395	4.36278	1.85473	2.06688	2.2566	2.91789	2.93819	3.25325
1	Tb11.v5.0618	hypothetical protein, conserved	3.25382	4.76738	3.40465	4.79717	4.74751	5.19363	3.83251	4.98993	4.31381	3.80913	4.1235	4.88934	3.97848	3.98167	3.49684	4.01221	4.05412	3.77446	5.63379	4.96488	3.54425	2.96628	3.47236	4.23128	3.74355	6.13658	3.99245	3.53618	4.59345	3.37517	3.33329	2.57848	3.9636	2.26257	3.20866	2.18582	3.16448	2.19591
1	Tb11.v5.0622	variant surface glycoprotein (VSG, atypical), putative	10.4363	10.6774	13.8368	7.84271	6.92187	6.21031	10.3197	6.02355	10.5188	14.4079	15.7722	13.4952	14.3746	14.0428	11.7231	15.1964	19.0498	10.3644	12.24	10.0362	3.86015	2.33256	3.09817	11.8534	12.4651	16.1338	14.0725	14.1198	12.7473	1.96788	1.74434	1.4921	8.46887	7.87472	7.9608	1.91054	2.52733	2.134
1	Tb11.v5.0628	tubulin binding cofactor c, putative	7.18699	8.00049	8.26719	6.62957	6.62191	8.03429	7.60278	8.99168	6.27296	7.22625	7.10934	7.60004	8.98824	7.32297	6.63874	7.87202	7.01825	5.9983	7.55012	6.09689	5.20581	5.67816	5.36258	7.86386	7.02592	11.1813	7.58291	9.82631	11.4496	4.80407	4.3569	5.41934	6.85317	5.91233	6.61838	2.76182	3.28089	2.97215
1	Tb11.v5.0629	fumarate hydratase, putative	0.505373	0.709569	0.444562	0.711214	1.11654	1.05411	0.410899	0.712746	0.909585	0.887225	1.30419	0.711537	1.72373	0.934657	0.936519	0.494995	0.712358	0.79001	0.407025	0.267665	0.243691	0.350721	0.317673	1.15216	0.701639	1.78422	0.717465	0.948666	1.72458	0.374563	0.408979	0.201364	0.283074	0.336758	0.344013	0.345666	0.236425	0.36769
1	Tb11.v5.0636	C-terminal motor kinesin, putative	31.0765	30.5559	34.6349	31.004	30.9703	33.7082	37.6949	33.0053	29.8087	32.9575	32.7135	31.3498	31.825	35.2148	35.5361	43.165	35.7202	27.367	28.2567	28.8463	43.2542	41.4275	34.3913	44.7758	43.592	40.1001	46.423	45.7992	52.8266	29.0767	27.9156	25.7286	19.1068	19.0942	20.6965	27.3049	27.2653	26.2288
1	Tb11.v5.0639	hypothetical protein, conserved	3.70302	3.29521	2.42611	2.1397	2.32741	2.82098	3.88108	3.33401	3.83747	2.64636	2.85911	2.92724	4.23311	4.5225	3.48213	4.13702	4.80605	2.87422	2.90472	3.31473	3.80556	2.9262	2.68619	5.63659	5.24655	6.13818	6.74659	7.4199	7.30546	1.88687	2.80421	2.72613	1.68063	1.37834	2.32868	0.489741	0.793996	0.977575
1	Tb11.v5.0643	dual specificity protein phosphatase, putative	2.01945	2.03142	2.30835	1.42598	1.54093	1.94074	1.50907	2.19068	2.12532	1.91211	2.06732	2.80935	1.52532	3.07272	1.22773	1.22843	2.75452	2.60948	2.34362	2.60076	1.42069	0.862087	1.67982	2.30665	2.13046	4.19818	2.01392	3.66167	2.85325	2.05802	2.03948	1.74692	1.14136	0.944625	1.03462	0.939626	0.793088	0.916794
1	Tb11.v5.0657	hypothetical protein, conserved	2.21684	2.10395	2.21447	2.62503	2.34646	2.34069	2.39973	2.26862	1.98975	1.97153	2.1133	1.92162	2.1026	2.1035	2.13579	2.33335	1.94674	2.21652	1.94199	1.96782	2.66323	2.38768	2.47165	3.78976	3.53318	3.73343	2.84617	2.59799	3.01561	1.84611	1.66904	1.39126	1.03388	0.962523	1.02584	1.40029	1.48984	1.48584
1	Tb11.v5.0663	hypothetical protein, conserved	5.41546	4.42981	4.41047	5.69802	6.98673	5.99532	5.75732	5.36328	4.44055	3.95944	4.46806	5.13436	4.78888	4.78731	5.39994	4.32145	5.18059	4.07388	4.98221	3.35279	3.03684	2.619	2.79855	4.8676	4.53523	6.62512	7.75802	6.14198	8.22459	2.73688	1.99953	2.06958	3.20811	3.55577	3.68762	1.45716	2.30337	1.94201
1	Tb11.v5.0665	hypothetical protein, conserved	1.66929	2.20865	2.11966	1.55938	1.37479	2.25617	1.51226	2.15276	1.55273	1.8868	1.86096	1.9464	2.52409	2.14175	1.89973	1.60682	2.1994	1.60843	1.86985	1.34142	0.900693	0.494344	0.45487	2.92871	2.7746	3.20323	2.23229	2.28332	2.16071	0.645272	0.64051	0.441504	0.949987	0.949325	1.03712	0.947371	1.41937	1.25407
1	Tb11.v5.0666	hypothetical protein, conserved	0.270449	0.440539	0.327121	0.508794	0.354129	0.307025	0.377939	0.430805	0.267719	0.377963	0.355428	0.453759	0.428073	0.343873	0.393781	0.264895	0.355689	0.177623	0.382695	0.262607	0.251041	0.225812	0.166966	0.456502	0.354946	0.320215	0.334356	0.257178	0.384542	0.29284	0.13375	0.203733	0.0148781	0.0774361	0.0791046	0.127175	0.202963	0.150309
1	Tb11.v5.0677	expression site-associated gene 11 (ESAG11) protein, putative	7.93504	6.82344	7.84955	3.27247	3.18877	4.48052	4.01186	5.29637	7.62528	8.96123	7.78977	8.38452	5.86141	8.59565	5.34515	4.31783	8.94239	9.25012	7.08018	8.4409	3.00285	2.27303	3.89615	15.2327	15.6647	14.7979	6.87623	9.93482	6.89711	1.97041	2.0348	1.33894	3.59433	4.20917	2.69284	2.6185	3.55541	2.48961
1	Tb11.v5.0680	hypothetical protein, conserved	2.65222	2.62468	1.80917	2.89433	2.0732	2.56746	2.04316	2.33389	2.28348	2.41253	2.17922	2.19762	3.39707	2.19548	2.661	2.10658	1.77724	2.34205	1.79902	2.07756	1.85602	1.58442	1.94836	2.94511	3.02082	2.92387	2.45956	2.67648	2.80139	1.88519	1.76356	1.80716	1.66749	1.36819	1.63756	2.00177	1.79685	2.10082
1	Tb11.v5.0689	NOT2 / NOT3 / NOT5 family, putative	2.84473	3.78334	2.71869	6.68717	6.09232	5.37865	6.07789	6.09446	3.00375	4.43342	3.19027	3.78568	4.6843	3.04594	5.52267	6.06797	5.04095	3.26109	4.10707	3.62161	1.40831	1.38742	1.18644	1.21949	2.11189	1.91613	2.83001	1.44274	3.5954	1.03078	1.18801	0.900481	2.4483	2.78021	2.66261	0.416174	0.433752	0.337288
1	Tb11.v5.0701	ubiquitin carboxyl-terminal hydrolase, putative	3.77034	4.085	4.0537	4.91961	5.01543	4.19937	3.80923	4.43661	3.45506	3.6213	3.75139	4.31587	4.41694	3.94262	5.14992	4.81044	5.00857	4.30038	5.66668	4.07395	3.03144	2.73668	2.79194	5.17233	4.42546	4.21974	4.21685	3.82698	3.91119	3.13941	3.1855	2.74471	5.12179	5.51205	5.65993	2.31192	2.33522	2.25515
1	Tb11.v5.0703	leucine-rich repeat protein (LRRP), putative	3.36747	3.09135	4.1821	2.28141	1.90054	2.68054	2.10515	3.03095	2.84366	3.61825	3.68498	3.51946	3.21015	3.67923	3.1887	2.5848	4.42978	3.96539	5.72318	4.00387	0.539498	0.419701	0.57023	4.66659	3.55534	6.3794	2.28954	2.82319	2.42336	0.980508	1.11478	0.843389	2.33495	2.26683	1.76248	1.68046	2.19267	1.89448
1	Tb11.v5.0712	calcium-transporting ATPase, putative	1.85337	2.08243	2.78175	1.42816	1.19904	1.36783	1.7239	1.4212	2.0695	2.81055	2.8839	2.96224	2.89271	2.68298	2.48267	2.98437	3.39096	2.00424	2.29145	1.9436	1.219	0.764009	0.988596	3.88991	3.90603	5.10507	3.36511	3.0213	3.0864	0.543964	0.476622	0.349295	2.55794	2.43851	2.46329	1.51994	1.90751	1.25915
1	Tb11.v5.0716	hypothetical protein, conserved	12.3905	13.2476	12.4686	12.1804	11.685	11.6515	15.9657	11.8034	12.1818	12.1989	12.5301	13.7517	15.3428	13.6464	12.8629	14.5831	13.0496	10.9013	12.0473	12.4737	14.0218	11.0179	9.95472	17.9592	17.9817	14.6944	18.2071	17.9787	19.2593	8.10266	8.34834	6.64031	15.4528	17.3382	18.5966	9.01753	8.962	8.91658
1	Tb11.v5.0717	hypothetical protein, conserved	8.12281	8.04788	10.1017	6.86279	6.1959	5.9197	7.25838	5.37211	7.333	9.46237	9.48733	9.50891	9.61758	9.00357	8.56488	9.28667	12.6231	7.75974	8.7138	7.59567	4.56641	3.99833	4.16719	8.49685	8.79059	13.6	11.1961	13.5679	11.3055	3.23539	3.14015	2.7892	3.96507	4.1405	4.65804	3.44307	4.26835	3.61158
1	Tb11.v5.0724	hypothetical protein, conserved	0.0696252	0.176421	0.131001	0.299395	0.247977	0.183043	0.214055	0.106086	0.163691	0.150379	0.100653	0.161747	0.163266	0.195693	0.219648	0.281306	0.154222	0.157969	0.154208	0.169016	0.101559	0.124572	0.103162	0.318992	0.166143	0.453404	0.235581	0.29321	0.316793	0.124171	0.19799	0.15258	0.0536237	0.0398708	0.0814597	0.130962	0.104503	0.116088
1	Tb11.v5.0732	hexokinase, putative	20.4511	18.4086	21.1705	13.7138	13.9727	19.0454	18.3629	18.7693	20.5475	21.2905	21.6061	18.9136	24.99	22.3579	20.2047	17.0759	20.7091	18.2182	21.7264	18.7825	15.6182	14.8769	13.4322	27.3085	26.7086	31.4219	14.269	15.2005	14.1421	15.8798	15.0362	15.8239	22.7888	23.3734	23.6836	10.6198	12.8824	12.3274
1	Tb11.v5.0739	SUMO-interacting motif-containing protein	7.95058	8.69072	6.28449	11.4596	11.1665	10.5668	12.3571	12.0642	7.21219	7.15174	7.74739	8.18032	8.80858	7.77138	10.0032	13.3768	9.29631	7.754	8.64441	6.91307	6.08328	5.31332	4.67925	7.56176	7.53592	7.92446	7.32557	8.39966	9.13827	4.57349	5.48007	4.49243	8.80251	7.00543	8.37502	4.42908	5.46472	5.14854
1	Tb11.v5.0743	Mitochondrial ribosomal death-associated protein 3, putative	6.96154	8.79105	7.02334	7.50433	7.15256	6.56401	9.75504	6.18195	5.42806	7.99645	7.77036	9.30467	7.20058	8.21973	5.36894	7.70593	10.5617	8.51795	6.19563	7.59306	7.33451	6.27891	5.88743	6.07079	7.73705	6.41337	13.4528	11.4521	9.70855	4.51909	4.24457	3.81397	3.73529	3.53872	4.01662	1.0314	1.30865	1.10242
1	Tb11.v5.0750	dual specificity protein phosphatase, putative	0.406364	0.196129	0.109226	0.218426	0.255407	0.14568	0.170362	0.394014	0.402263	0.258141	0.320431	0.367122	0.476447	0.163165	0.295839	0.298515	0.225028	0.339676	0.200007	0.197291	0.107772	0.193882	0.250876	0.244971	0.387874	0.529254	0.211532	0.276017	0.635576	0.414125	0.150725	0.0556581	0.134131	0.139623	0.237718	0.286632	0.0435661	0.180678
1	Tb11.v5.0771	hypothetical protein, conserved	0.648195	0.417129	0	0.743281	0.543203	0.413113	0.241552	0.957706	0.641653	0.439214	0	0.446171	0	0.694042	0.419462	0.634885	0.717889	0	0.638065	0.2098	0.687633	0.206176	0.213426	1.04202	0.206233	0.409318	0.449889	0.234815	0.737318	0	0.21371	0.473497	0.380362	0.197967	0.606698	0.203204	0.926569	0.192135
1	Tb11.v5.0787	kinesin, putative	2.50495	2.49599	1.73755	4.37811	3.7244	3.70794	2.98111	2.05946	1.91974	1.88898	1.78408	3.58751	1.81902	1.64388	3.68649	3.00753	2.41631	2.31579	2.4658	2.43232	0.771491	1.31081	0.638544	2.88376	2.85373	3.98003	3.44915	2.45887	3.49277	0.576436	0.799239	1.06248	3.20061	3.70183	3.40343	1.29192	1.94052	1.58081
1	Tb11.v5.0790	hypothetical protein, conserved	14.2157	14.6049	13.854	21.7348	27.0309	16.8486	23.4207	15.7528	13.7431	11.1534	12.6735	16.9952	19.1042	16.0223	19.1249	23.6949	16.6649	9.37121	12.1114	13.5613	7.6726	8.40875	5.00917	15.4757	14.6004	14.8827	16.5309	10.6609	16.2649	9.40398	9.45605	8.19819	15.7324	16.3764	14.4728	4.5347	5.34758	5.8401
1	Tb11.v5.0792	DNA polymerase theta (helicase domain only), putative	1.00122	1.1493	0.872807	1.48165	0.861719	1.47454	1.0689	1.41932	0.955395	0.953453	0.796601	1.11757	1.07448	0.965794	2.23266	1.00716	0.998978	1.06848	1.17203	1.14735	0.736794	0.671355	0.748424	1.26151	1.1709	1.51225	1.53067	1.76448	1.81605	0.8273	0.722651	0.681956	1.61964	1.32231	1.42678	0.712577	0.673049	0.601571
1	Tb11.v5.0807	ribonuclease, putative	15.7621	18.4786	14.3271	16.207	14.2507	15.6388	19.0666	19.0642	15.9967	14.0495	12.2328	16.1202	19.1684	14.8538	16.1205	14.6592	14.5381	14.63	13.2642	13.6635	15.8771	14.0442	12.6718	24.3633	27.6692	29.9071	29.5066	22.6957	30.7682	10.1851	10.623	8.93512	14.9242	13.2573	12.4725	14.9641	18.0818	13.6626
1	Tb11.v5.0809	TPR repeat, putative	0.235822	0.383386	0.467057	0.362926	0.353643	0.415291	0.402397	0.357595	0.319447	0.277533	0.37843	0.384449	0.407463	0.345528	0.566248	0.644311	0.398639	0.296423	0.244354	0.265139	0.316004	0.367151	0.380063	0.514776	0.544958	0.540797	0.568557	0.391173	0.607083	0.328867	0.343738	0.353595	0.644563	0.636835	0.4763	0.256804	0.53226	0.408369
1	Tb11.v5.0816	expression site-associated gene 2 (ESAG2) protein, putative	0.762607	0.845189	0.890778	0.72873	0.80477	0.819052	0.76836	0.855494	0.661711	1.04305	1.02945	1.10817	2.16357	1.01816	1.33428	1.48467	1.25126	0.63858	0.991651	0.76792	0.579288	0.467167	0.399897	1.58918	1.97703	1.96193	1.23503	1.26876	1.4779	0.498925	0.502862	0.381698	0.248611	0.293294	0.299613	0.106254	0.104974	0.125582
1	Tb11.v5.0817	ubiquitin-protein ligase, putative	3.33434	3.97357	2.77058	4.98467	4.67089	3.88022	4.62046	3.74048	2.91765	3.05428	3.17672	3.29818	3.86885	3.64952	4.1876	4.63673	2.99987	3.49991	3.44432	3.30961	3.52848	2.82035	3.10658	3.85138	4.31422	4.71799	4.37135	3.57895	5.35674	2.83588	3.03741	2.95891	1.71021	1.77269	1.74153	1.23886	1.49697	1.22994
1	Tb11.v5.0819	kinesin, putative	1.6999	1.56123	1.91637	2.78196	2.68314	2.49286	2.28788	2.45063	1.56838	1.52647	1.61371	1.92553	2.22914	1.76712	2.81953	2.19843	2.06545	1.59239	1.39715	1.42625	0.717828	0.503951	0.407558	2.62657	2.06363	2.8764	2.62886	2.242	3.11633	0.437295	0.440746	0.470177	1.01687	0.967775	1.03497	0.434602	0.509579	0.425603
1	Tb11.v5.0823	hypothetical protein, conserved	1.35687	1.30977	1.39003	1.83847	1.48036	1.50519	1.24502	1.61705	1.5079	1.26202	1.04974	1.01768	1.58488	1.30207	1.50347	1.41677	1.2901	0.929366	1.10885	1.06894	0.787609	0.903892	1.07477	1.41987	1.40509	1.79449	0.852909	0.904245	1.47063	1.05665	1.25345	1.45871	0.732366	0.68025	0.62302	0.433394	0.472089	0.626059
1	Tb11.v5.0838	leucine-rich repeat protein (LRRP), putative	1.90307	1.74923	1.78073	1.87688	2.0466	1.68893	1.54666	1.88572	1.92244	1.81544	2.00084	1.88444	2.1993	1.97509	1.79685	1.92125	1.74082	1.96072	2.08432	1.97403	1.10245	1.00405	1.23184	2.40568	2.07686	2.4609	2.29234	2.55527	2.60064	1.61508	1.48402	1.56572	1.17771	1.095	1.0882	1.2156	1.11414	0.935672
1	Tb11.v5.0840	variant surface glycoprotein (VSG, atypical), putative	2.13196	1.64636	1.83375	1.28347	1.58245	1.33935	1.66841	1.28249	1.62806	1.57875	1.40893	1.98111	2.45679	1.89142	2.12859	2.47599	1.78776	1.57114	1.58897	1.53782	0.420025	0.203438	0.150423	2.35012	2.61636	2.97142	1.1732	1.78737	1.45506	0.279344	0.240996	0.400465	3.32419	3.29285	2.48009	1.1171	2.08975	0.812499
1	Tb11.v5.0856	hypothetical protein, conserved	0.383252	0.369947	0.082411	0.527367	0.578113	0.146554	0.42846	0.509628	0.151753	0.23372	0.564117	0.712269	0.287583	0.410359	0.372017	0.450458	0.594242	0	0.30181	0.446567	0.162628	0.877704	0.681428	0.66539	0.658463	0.798643	0.239401	0.166604	0.871893	0.312457	0.227444	0.335952	0.202403	0.07023	0.0717432	0.144176	0	0.204483
1	Tb11.v5.0869	cystathione gamma lyase, putative	9.08571	8.09164	10.6989	10.3022	12.0329	8.99608	13.513	9.46878	9.26169	9.34457	9.66619	12.4241	23.6641	10.3364	18.0587	24.8434	18.6577	13.3811	15.4386	12.6557	11.331	9.26332	7.47896	15.623	14.8668	15.3168	7.82627	10.2856	12.1805	5.75946	4.38634	5.36291	19.1839	20.4896	19.5643	9.18068	9.30008	8.60842
1	Tb11.v5.0873	variant surface glycoprotein (VSG), putative	0.116427	0.168578	0.187766	0.120156	0.0780549	0.133564	0.143177	0.193523	0.103727	0.130169	0.232576	0.216378	0.273013	0.174527	0.124315	0.25088	0.219207	0.155712	0.206294	0.226102	0.135862	0.0111098	0.0920042	0.179677	0.0889035	0.209534	0.145454	0.164489	0.331088	0.118651	0.0575789	0.0893007	0.122975	0.106675	0.217947	0.0547485	0.0399427	0.0414128
1	Tb11.v5.0888	hypothetical protein, conserved	9.07814	10.0094	5.97404	12.8889	10.2638	9.83827	9.05535	9.7128	7.94067	7.87472	7.24067	8.9287	9.68951	9.97161	8.6221	7.28201	5.46048	9.9807	9.39848	9.38483	7.51343	6.49697	8.15558	7.96362	8.40361	8.52477	11.977	12.4174	10.4599	9.33126	8.32121	8.27501	9.23052	10.2538	10.5113	7.87536	7.55117	7.96829
1	Tb11.v5.0895	hypothetical protein, conserved	2.051	2.03259	1.6171	2.11668	2.2688	2.16989	1.43691	2.03033	1.54303	1.6677	1.26507	1.89176	2.12898	1.66901	1.51306	1.71425	1.27205	1.35847	1.45364	1.69944	1.30547	0.861135	1.35063	1.42435	1.72275	2.04634	1.82211	2.02094	2.70628	0.724592	1.10899	0.779077	1.20353	1.17764	1.71493	0.900162	0.82091	0.997032
1	Tb11.v5.0964	hypothetical protein, conserved	6.96365	7.17653	7.52317	5.14986	5.66655	5.01702	7.18333	6.11362	5.29491	7.76164	7.3214	8.50981	8.1094	7.132	7.08606	8.53405	8.15947	6.00965	6.72236	6.7944	2.96207	2.8891	1.86088	7.39811	7.32109	9.46388	7.35489	5.63025	6.77312	2.19413	2.09627	1.9905	1.36209	1.91103	1.92071	1.80339	2.0197	1.82481
1	Tb11.v5.0971	mitochondrial DNA polymerase I protein A, putative	1.13431	1.24891	0.95278	1.28038	1.17337	1.08439	1.58514	1.06055	0.789512	1.18893	1.41619	1.84825	1.47955	1.30942	1.46234	1.28461	1.02072	1.35451	1.18637	1.49724	0.752077	0.625758	0.805328	1.48727	1.01503	1.14158	1.23628	1.29053	1.18947	0.596048	0.631093	0.640868	0.795618	0.974342	0.76309	0.633408	0.547239	0.646184
1	Tb11.v5.1016	receptor-type adenylate cyclase GRESAG 4 (pseudogene), putative	14.6835	16.6611	12.7968	14.3166	15.3043	14.0569	11.3857	12.3507	13.0778	14.2591	14.3198	17.8845	22.9226	15.4812	22.6898	15.2033	18.3007	14.8282	16.3061	13.6025	5.66236	5.77631	3.99977	26.5701	28.4602	26.0346	10.6668	9.69021	11.3986	7.77376	7.18082	7.574	4.95019	5.45265	4.63221	14.4635	14.26	14.1484
1	Tb11.v5.1022	protein kinase, putative	2.12347	2.8184	2.63978	2.78214	2.72488	2.52166	3.13435	2.88617	1.95423	2.14141	2.30232	2.15821	2.66085	2.93089	2.51211	3.00605	3.14183	1.91762	2.23725	1.99746	1.19673	0.807343	0.770188	1.69613	1.97934	2.04279	1.65805	1.87503	1.98141	0.997477	1.03375	0.61804	1.3288	1.368	1.53722	1.13895	1.09559	1.28344
1	Tb11.v5.1037	variant surface glycoprotein (VSG), putative	3.48642	5.34157	4.09713	5.94448	5.99628	5.19326	5.82385	4.87415	4.73541	5.17113	6.09501	4.52056	9.3922	4.05856	6.41426	5.28107	5.00619	3.17567	3.63146	3.09009	3.46201	2.37908	1.86208	10.3425	9.53833	9.23511	8.73659	5.35301	9.0844	3.2638	2.92714	2.24324	3.51479	3.64012	4.45846	2.64981	3.82469	3.67707
1	Tb11.v5.1057	protein kinase, putative	3.43642	3.66894	3.13488	2.59716	4.10153	4.2807	4.24923	3.57718	4.17485	2.69894	1.64225	3.17176	3.56512	3.67947	3.08297	3.51884	3.86356	3.33256	3.48522	2.07284	4.25308	3.3785	3.24016	5.17271	5.61584	4.43864	5.80011	8.14826	6.57406	2.65306	2.05997	1.88269	1.64986	1.95593	1.26707	0.538645	1.42901	1.71311
1	Tb11.v5.1062	chaperone protein DnaJ, putative	26.7879	23.0357	26.932	28.4748	27.9452	30.066	33.3047	27.933	28.7077	28.6727	29.4933	32.9615	31.1299	31.7285	38.5053	37.9248	33.6063	32.8374	23.7245	24.4765	34.9563	33.8562	27.1632	35.5176	32.6589	30.688	35.7042	42.767	43.1448	22.3872	20.6339	20.9535	17.2494	15.7111	16.8632	24.7475	25.4829	23.5399
1	Tb2.NT.58	Noncoding RNA, putative	0.395801	0.38206	0.851094	0.340397	0.66338	0.378382	0.442489	1.31579	0.195903	0.201144	0.832269	0.204331	0.185625	0.847591	0.576297	0.193836	0.219178	1.13433	0.584423	0.576486	0.839764	0.188842	0.58645	0.190882	0.566686	1.87453	0.824133	0.860294	0.22511	0.40336	0.587228	0.216845	0.348385	0	0.740923	0	0	0
1	Tb3.NT.36	Noncoding RNA, putative	25.7492	24.9731	22.1737	23.929	24.3396	29.2826	42.4295	11.6297	19.0868	27.6597	20.2719	20.5379	23.5797	25.3491	29.7326	33.8265	30.1396	24.948	23.3046	22.1587	25.8918	21.1936	17.7199	25.0715	25.0434	28.5512	41.291	33.9517	45.253	12.8096	8.93207	8.55783	19.9791	28.5121	30.0402	8.60776	15.5952	9.98366
1	Tb5.NT.35	Noncoding RNA, putative	10.2672	10.8611	9.98028	10.7653	6.83616	9.94979	10.0631	9.19534	9.60664	11.722	10.6468	12.779	12.0049	15.6618	9.82966	12.536	16.823	9.80826	13.0141	12.018	8.35539	9.93145	10.8364	11.531	9.53149	10.9242	19.1818	21.2463	20.158	6.44995	4.86895	5.23974	17.5792	21.5205	17.9033	3.83596	4.10138	6.3785
1	Tb5.NT.86	Noncoding RNA, putative	8.18704	13.4641	7.82429	7.82335	7.87736	7.24698	7.11882	6.38417	7.50408	6.47207	8.60763	5.63537	5.40388	8.44143	5.00369	8.01892	5.70904	4.63473	6.86515	8.24407	2.57338	3.76148	3.59425	5.26447	6.36737	7.18041	11.3646	10.2156	10.0025	5.25325	2.39934	6.31276	8.00694	8.05693	7.37909	7.41454	8.06209	4.85351
1	Tb6.NT.39	Noncoding RNA, putative	24.1544	29.8495	31.2493	23.855	20.4644	22.9646	21.5139	25.4424	32.8443	29.5413	35.7209	34.3943	25.2703	38.9364	23.0598	29.118	44.0958	36.3872	29.5252	34.9233	19.0068	15.8303	18.8778	27.0101	31.1627	39.7245	48.0834	31.1544	38.194	12.8489	14.0459	10.9066	35.2789	38.304	41.9864	12.1072	9.4477	11.6837
1	Tb6.NT.40	Noncoding RNA, putative	42.7377	46.7706	43.6789	41.6702	46.8512	48.8145	46.529	48.8729	35.0503	42.1755	42.4515	43.1002	44.981	45.2284	39.7965	44.0504	50.4975	45.2188	39.257	40.654	37.0348	31.5346	36.9388	55.7218	51.9399	50.4842	62.3433	44.9611	59.7781	26.5881	22.4876	18.2415	42.5387	50.0857	47.6763	18.3443	28.2372	22.5374
1	Tb8.NT.11	Noncoding RNA, putative	14.0394	15.9526	17.0784	11.0392	11.9334	13.0381	14.1708	13.1571	11.8726	12.0272	11.5555	14.2471	14.7488	16.235	17.1711	17.8371	15.5045	11.6875	13.5436	10.9448	15.9574	11.0619	10.1038	17.1397	14.1663	15.312	22.008	22.5814	26.3272	6.4997	4.12622	4.83477	22.1023	23.0072	25.2299	5.58329	10.4243	7.95437
1	Tb8.NT.128	Noncoding RNA, putative	39.6162	35.4226	41.7276	30.6073	37.1224	39.5089	35.7353	39.5486	29.9479	43.2842	37.9467	45.3732	56.5172	40.909	44.8558	54.5308	52.294	43.1351	56.4887	43.7952	20.3457	23.1044	25.4584	59.8174	56.3118	34.2348	43.1308	60.4506	38.3638	25.1881	20.0651	19.3049	56.7583	55.5306	55.2665	30.8669	39.5472	32.2741
1	Tb8.NT.18	Noncoding RNA, putative	13.6351	14.4099	14.028	20.4202	21.3755	18.8783	19.4486	15.1094	13.8466	17.6817	16.1893	16.8695	18.1917	11.9565	16.4301	23.026	18.4859	12.2396	14.5791	14.4952	7.10765	5.04738	6.73429	6.57579	9.42441	10.5772	14.9297	16.3512	18.184	6.22902	4.41797	5.02305	17.0713	14.9701	15.1826	6.3012	9.47657	7.31677
1	Tb8.NT.8	Noncoding RNA, putative	28.2477	32.2985	31.0937	43.8152	30.2948	26.8438	24.2487	24.5943	26.7975	26.8308	34.8254	32.1168	34.381	25.7448	27.4196	30.632	37.8025	28.2701	26.1511	26.9388	21.0478	13.1565	17.107	23.5159	30.0116	40.1347	26.4327	21.7451	26.2025	13.5368	14.8014	13.4493	20.8677	22.6464	18.5704	12.1762	10.3831	11.8119
1	Tb8.NT.99	Noncoding RNA, putative	17.9055	22.5282	19.5803	19.4792	18.0191	19.751	20.702	18.5696	15.9069	20.0656	19.5494	21.5685	25.0487	24.1698	23.3227	22.1846	25.085	20.4677	17.701	17.6835	15.9914	14.4573	13.832	26.2748	26.1474	19.787	32.5028	27.2763	30.377	13.1007	12.8664	9.55824	21.9569	25.9406	25.855	10.2909	11.2881	13.2686
1	Tb927.1.1380	serine/threonine protein phosphatase 2A regulatory subunit, putative	2.25529	2.88518	1.89893	2.92108	1.61674	2.88338	2.49095	2.77013	2.58221	1.73991	2.11404	2.13219	2.72708	2.67666	2.84857	2.28883	1.71534	3.16684	2.32704	3.00781	2.70959	1.94464	1.71778	2.09669	2.77513	2.57378	2.09338	3.10067	4.04898	1.74454	2.20383	1.72685	2.58304	3.41078	3.22995	2.50437	2.16736	1.90886
1	Tb927.1.1420	conserved protein, unknown function	52.6079	52.7738	57.1282	85.1249	93.0677	66.6651	66.3738	65.3032	50.2947	58.6923	56.2339	64.8361	58.8593	61.0777	67.9455	58.3664	73.6814	45.1385	60.8634	47.6713	31.7243	25.6447	29.6264	47.5656	51.8068	54.9884	63.319	62.1363	66.0351	30.6549	29.5353	28.2446	59.718	59.0245	62.9268	28.4552	38.1905	31.8253
1	Tb927.1.1470	conserved protein, unknown function	1.05325	1.57949	1.23351	2.44247	3.16807	2.21158	1.53494	1.91743	0.986764	1.29991	1.32488	1.49527	2.8579	1.26871	2.28208	3.02118	2.04136	0.862433	1.20342	0.785294	0.399047	0.269208	0.130048	0.272116	0.412901	0.534454	0.724495	0.265722	1.4334	0.172505	0.0930149	0.0206085	2.68189	2.41257	2.76382	0.583721	0.95174	0.936595
1	Tb927.1.1500	conserved protein, unknown function	1.57364	1.98131	2.7806	1.8594	1.89211	2.31544	2.99839	2.30482	1.49003	2.25311	2.69033	2.27468	4.31256	2.59334	2.37759	4.43633	2.56121	1.43794	2.49194	1.35528	1.03066	0.966254	0.716384	1.09548	1.51509	1.6461	2.12267	3.09322	3.95357	0.488079	0.609057	0.389837	2.67388	2.55767	3.38125	0.270255	0.492923	0.267701
1	Tb927.1.1580	electron transport protein SCO1/2, putative	30.2866	35.5808	30.9851	35.0827	31.0866	29.0659	40.8147	29.5937	29.3998	32.0358	31.9042	28.4224	44.7589	28.1551	25.6954	25.8703	26.7173	30.0543	25.7688	30.8332	28.2688	20.6671	17.7413	23.0983	26.6114	25.1851	33.7921	33.3612	41.7282	16.7484	15.9651	14.3419	33.8395	36.9458	34.6104	29.9742	30.3557	32.5691
1	Tb927.1.1630	transcription elongation factor 1 homolog	6.12678	5.47053	4.2817	5.9278	8.08665	6.29644	7.02073	5.43138	5.61007	2.3352	4.187	4.26995	6.75242	4.59209	4.60906	4.50072	5.08914	3.36543	2.41241	5.20548	6.98701	5.99251	4.99286	7.09141	5.99419	8.26976	7.81374	5.9926	9.75684	4.68284	3.78749	4.1958	6.33655	7.01699	4.3009	1.87268	2.10192	2.31548
1	Tb927.1.1750	conserved protein, unknown function	30.2421	37.2816	22.3295	47.3694	31.8067	42.9023	44.8077	44.2788	30.0571	28.7627	25.9218	34.7359	43.4037	33.4865	42.9722	42.7661	24.2796	36.258	41.7251	33.7876	44.902	41.4905	28.853	50.549	48.7475	59.0168	68.154	56.4273	75.9843	28.5917	29.9724	27.4812	50.7795	56.642	53.3152	31.012	31.6151	28.5126
1	Tb927.1.1790	hypothetical PIN domain-containing protein, conserved	68.4905	82.2136	64.5919	119.584	113.866	97.7912	129.376	88.9813	73.7171	68.1879	69.6812	80.1651	105.293	80.7631	100.584	136.771	74.3832	64.1601	81.1512	65.5729	66.7072	55.7073	43.6689	127.283	137.863	134.084	131.238	83.2569	164.546	47.3848	43.8729	40.5156	100.952	106.505	122.271	49.9762	53.1722	52.701
1	Tb927.1.1820	hypothetical PIN domain-containing protein	73.3632	83.2527	81.0299	111.95	112.219	87.6842	118.137	84.846	62.6445	75.2442	78.4656	102.007	135.308	97.7076	100.566	144.04	106.61	81.6903	88.7758	84.3293	66.8502	54.9723	54.1361	106.883	110.676	111.222	156.856	145.312	145.715	49.3893	46.7469	38.5473	92.8367	94.6192	93.4088	51.2921	59.0285	50.4568
1	Tb927.1.1840	conserved protein, unknown function	21.9181	25.588	21.6941	43.3582	45.3747	32.9113	37.4395	30.4976	22.5678	22.4717	18.4996	27.3301	36.5066	27.2568	30.7066	39.9574	32.0697	19.5498	26.3952	18.534	10.3882	7.48263	6.44222	21.067	23.0566	26.0509	35.2238	27.1457	43.5978	6.21762	5.84541	5.00862	40.6553	42.6878	44.0908	8.14824	12.4012	9.26904
1	Tb927.1.1850	hypothetical protein, conserved	30.1133	35.2795	27.8277	57.2386	61.2865	47.9234	70.7093	49.0097	30.478	32.5943	29.3428	45.8851	60.4924	39.5902	45.3469	71.4215	43.1949	30.4315	41.2967	27.2378	16.3687	14.4523	9.86834	35.0808	34.3084	41.3204	51.9305	31.7218	63.4926	12.4275	10.0924	9.46637	38.3348	36.549	39.566	22.8707	27.9314	22.51
1	Tb927.1.1860	Uncharacterized protein	16.4508	15.8797	11.0544	35.3699	29.2955	21.1329	31.0353	27.9138	10.6868	13.0628	19.9984	17.5161	26.5209	19.8161	31.438	27.6941	21.0663	13.751	19.736	10.9819	10.9073	8.83001	9.64835	10.9088	11.7766	18.504	36.3945	17.3196	47.3663	7.33465	5.59329	3.37979	14.48	26.8484	26.4646	7.73578	11.4639	7.77151
1	Tb927.1.1890	Replication Factor C Subunit 1-related protein	36.051	38.4227	32.2612	55.5342	52.157	39.1376	38.9129	42.5848	33.3757	36.7085	33.8879	37.628	45.2774	34.9557	42.9801	36.3153	39.2263	37.0247	38.0869	40.6845	32.6652	33.0057	29.7474	46.8545	47.4707	43.4703	38.8957	39.5351	41.9759	33.7816	30.0891	32.7829	39.281	40.0095	42.4647	28.6511	33.0912	32.1551
1	Tb927.1.1920	conserved protein, unknown function	34.5378	43.7854	34.7633	34.6155	38.2928	39.4682	44.8107	37.6059	42.6539	39.8909	35.7854	45.351	68.7385	43.6329	53.7897	59.1182	45.798	35.1639	42.9086	34.3148	42.7693	41.9453	33.7861	58.7328	60.2893	68.7195	56.9264	50.2039	72.114	41.8012	43.3128	42.236	50.6867	48.263	51.6789	36.3145	37.2713	37.8709
1	Tb927.1.1960	chaperone protein DnaJ, putative	51.1202	57.3718	44.8596	98.543	97.5225	69.652	88.4974	70.3651	56.2146	55.9753	55.8633	69.3355	81.6291	65.2758	77.3459	85.2767	71.4005	67.4646	64.5991	65.3511	43.59	46.7523	43.903	76.4606	78.5118	82.3271	66.8076	56.934	65.8257	54.1484	51.448	51.4787	48.8032	44.686	49.4528	43.0276	49.6968	46.6519
1	Tb927.1.2110	Calpain-like protein 1.2	33.9851	40.8318	37.9954	22.4288	32.0436	33.7541	24.9302	32.7035	33.5173	36.8471	33.148	37.7235	80.0027	38.9519	57.8144	46.7069	37.0461	28.9456	35.5933	26.9747	24.3582	19.7763	19.2273	51.7673	52.5211	73.4217	39.9725	41.6237	64.5611	18.9701	18.1313	16.0826	41.724	41.2389	38.8846	30.8365	37.9007	34.6183
1	Tb927.1.2120	Calpain-like protein CALP1.3	32.8036	34.1018	30.3725	41.6081	51.8415	51.0626	43.8122	50.7407	36.1478	29.2659	27.5842	37.0214	50.1154	38.039	54.6023	47.9203	38.4688	31.164	38.1547	30.827	33.4166	28.5152	22.6723	46.0759	48.7619	51.5469	59.2501	48.8487	73.07	27.1073	24.8241	22.2931	38.3871	39.0667	37.7462	22.9986	31.3758	26.045
1	Tb927.1.2150	Small kinetoplastid calpain-related protein 1-4	18.8641	24.0199	21.9307	36.6018	44.0197	30.3497	32.3626	31.0156	23.3421	22.3688	21.365	30.126	47.8671	26.3563	48.6434	46.5297	29.8098	19.3395	26.1932	17.1257	8.74499	5.89046	4.16607	15.6434	14.346	17.9772	22.9524	13.959	28.2614	5.31404	5.34723	3.73906	45.1553	47.7066	47.0478	11.0702	14.7652	11.5241
1	Tb927.1.2230	small myristoylated protein 1-1	34.8333	50.01	49.6617	68.3014	64.503	48.2625	72.3213	48.961	41.8707	55.2682	50.2087	50.0529	54.881	47.4377	61.5085	73.5031	68.0458	33.6214	35.5925	32.0308	11.4519	7.3524	7.53168	48.6165	49.4894	44.8922	40.401	30.0057	46.5612	11.492	10.3599	7.29937	37.3011	44.7848	39.815	9.24675	13.4234	10.6344
1	Tb927.1.2310	hypothetical protein	67.0602	70.892	66.9243	61.3319	62.5778	66.1426	69.8391	61.9051	57.6283	65.6561	75.0959	75.9435	92.1981	73.7213	74.8748	79.2803	111.964	56.8972	69.5387	48.1574	59.5013	45.2957	32.1806	76.0204	84.7395	66.2772	99.0713	109.623	127.092	36.2812	29.1228	20.118	90.1658	101.55	109.502	37.799	62.3169	49.6775
1	Tb927.1.2570	coatomer beta subunit	164.696	172.575	161.411	169.727	174.869	160.354	170.058	163.025	183.204	165.132	157.493	166.101	173.197	164.002	179.121	167.976	145.403	155.063	154.122	156.939	164.978	169.249	159.473	204.288	210.32	188.986	170.555	167.997	178.131	161.001	158.584	155.266	138.581	138.05	142.827	128.285	137.332	137.756
1	Tb927.1.2600	pumilio/PUF RNA binding protein 9	6.0202	6.86617	5.33745	5.35273	4.42414	5.25943	5.86057	6.01427	6.74792	6.00592	5.66732	6.36882	9.59083	6.98152	5.60997	9.05352	8.00099	4.91942	8.8983	4.4247	7.07426	6.0805	5.19648	7.4862	8.11549	9.10628	12.7088	16.3062	18.2261	5.02141	4.6354	3.00395	7.53273	6.27969	7.99273	3.06612	4.48023	3.1297
1	Tb927.1.2640	hypothetical protein, conserved	34.3118	37.5024	39.2589	32.2071	31.2715	31.5893	45.8221	30.0327	32.8421	32.6352	36.0043	40.3892	53.7226	38.1682	35.7682	54.0723	44.9505	29.0794	31.3442	28.974	24.8564	16.1159	14.5066	29.6181	32.7505	32.1211	49.9689	45.8498	49.2804	10.8847	8.78155	8.19221	47.5348	54.9244	55.7953	20.5922	27.0237	20.7763
1	Tb927.1.2710	hypothetical protein, conserved	19.7867	23.7578	18.034	24.7008	20.5726	24.4759	24.1467	25.055	18.2728	17.391	18.0117	21.4957	25.4178	23.1491	20.6998	25.985	21.2373	18.9023	17.5691	17.5351	27.4062	23.5259	17.4636	19.3696	19.0875	20.0195	28.6511	33.6182	36.1698	14.1732	14.1311	11.2676	31.3641	30.7561	32.1091	8.32348	7.86176	9.05056
1	Tb927.1.2730	conserved protein, unknown function	46.601	48.7881	44.0198	44.5612	45.819	50.4456	51.5294	47.9762	47.704	39.8045	40.5061	43.1921	51.8203	47.5826	47.5799	49.318	46.1194	43.85	51.8806	41.9162	33.2498	33.7302	32.2788	43.7833	50.7915	52.5114	56.8558	56.725	55.9733	22.5469	22.5119	24.5209	62.115	65.6483	66.5272	17.0406	19.5208	15.2077
1	Tb927.1.290	leucine-rich repeat protein (LRRP), putative	9.97139	13.0166	12.3352	12.2616	9.76119	12.7798	8.55628	12.8426	8.29778	10.9942	9.61002	10.476	15.4104	9.44354	10.3442	10.1522	9.96176	6.6847	9.38505	6.41237	2.62905	1.78058	2.3184	13.119	12.9963	21.0303	7.83141	9.997	11.0605	3.84782	4.05177	3.40237	7.07023	7.33298	6.23566	4.83974	5.98905	4.51128
1	Tb927.1.3170	CHORD, putative	83.2283	79.7759	95.3373	92.4828	97.179	90.4718	93.0458	98.8353	82.3241	95.1336	103.11	86.9365	87.3679	85.2283	94.5048	81.1383	93.2537	83.2855	85.0541	85.3466	72.2702	70.3884	80.0349	102.784	103.509	122.12	77.4034	83.7584	85.8239	76.0321	80.2052	75.073	77.0233	83.0868	75.4125	85.5287	73.829	76.8346
1	Tb927.1.3300	Myotubularin-related protein, putative	38.7711	46.9677	38.4336	47.2268	51.035	43.7641	52.4378	42.6858	43.8921	41.2296	39.3815	50.4532	48.9642	46.0466	56.5429	63.0192	50.3774	44.1908	44.201	44.4715	42.3912	39.3847	33.3327	54.7164	55.5004	53.0024	66.6589	58.5682	68.5371	36.5147	38.2247	33.593	49.3998	48.7279	49.6021	33.9135	41.0341	33.3086
1	Tb927.1.3310	hypothetical protein, conserved	116.339	115.718	136.928	67.4544	78.9739	86.0787	54.3269	86.4779	126.33	131.243	130.865	113.551	81.1343	118.529	90.0752	68.3441	119.405	80.6288	98.7046	84.6921	88.0059	69.6496	84.0831	118.981	115.051	112.247	179.29	192.645	153.222	62.6219	58.7676	46.1326	115.159	116.388	114.661	37.0675	49.4967	36.9727
1	Tb927.1.3410	hypothetical protein, conserved	33.8861	36.8137	30.4588	48.1489	49.3515	34.6082	40.5657	35.7774	31.544	34.3132	34.6091	35.3784	36.1274	33.8941	34.3637	33.6026	31.1891	30.8434	28.177	27.3038	32.3307	25.3861	23.0356	41.6981	39.1345	39.7528	48.1631	47.8518	49.2709	27.6695	29.478	26.014	42.4242	49.7921	48.1464	44.1813	35.598	41.475
1	Tb927.1.3560	Centrosomal protein of 164 kDa, putative	52.8408	51.6446	62.008	41.1703	41.3781	44.4352	36.7237	43.4988	52.6685	53.0582	54.0695	53.7811	53.5188	53.7469	53.416	51.1752	66.5255	45.7316	59.7567	47.5014	42.0781	36.6747	34.159	58.9484	60.6194	69.247	63.0814	65.2548	63.2437	35.1256	30.98	30.3733	67.4384	69.2595	64.6708	33.2947	38.2426	34.7446
1	Tb927.1.40	hypothetical protein	0.0956596	0.0953174	0.398125	0.0398077	0.16033	0.1239	0.251835	0.11968	0.0916395	0.138	0.162216	0.130628	0.0752539	0.0991215	0.101841	0.175301	0.259736	0.0501137	0.0789768	0.0359558	0.222601	0.156061	0.16155	0.211322	0.285702	0.225063	0.237733	0.254871	0.224645	0.128934	0.0763038	0.0439555	0.0597547	0.0763377	0.0982001	0.0145106	0.0317593	0.0246962
1	Tb927.1.4020	hypothetical protein	4.43832	5.05905	3.75658	5.98951	6.31113	6.45477	6.75657	5.38909	4.34678	4.51107	5.1131	5.50879	6.00093	5.40946	4.19363	6.91386	5.02011	4.96163	5.55415	4.74517	3.45613	3.1088	1.86558	3.02853	2.95193	2.88467	3.73589	5.13134	5.04856	1.37136	1.42439	1.16406	6.87814	7.54909	7.62335	1.68742	2.95622	2.16231
1	Tb927.1.4040	hypothetical protein, conserved	49.9609	54.9647	38.7053	77.3584	71.2431	65.6373	99.3336	68.4023	51.6284	52.1988	47.128	61.2113	76.6533	69.9915	57.8858	103.779	64.0025	62.0652	71.8069	60.4708	19.624	14.0834	16.8443	33.7613	32.8863	39.389	56.4264	59.0649	56.3198	15.1424	11.0965	11.5825	59.4682	53.8166	54.3228	14.7714	22.4515	16.6714
1	Tb927.1.4100	cytochrome oxidase subunit IV	79.5445	88.3543	77.0775	151.439	169.647	109.863	80.9981	111.659	81.3819	81.0271	75.4651	78.982	116.424	75.8502	75.3634	66.5431	67.2901	62.6336	64.1356	58.3127	16.6965	14.5151	13.6649	50.6026	48.3693	59.771	51.8423	42.0132	64.6439	20.7289	19.0171	16.1537	42.747	45.1416	44.8797	19.3226	25.6403	22.4661
1	Tb927.1.4220	Ydr279p protein family (RNase H2 complex component), putative	63.7115	64.4107	55.9871	73.4959	73.7518	65.2931	55.1771	64.9992	62.648	60.5251	60.5094	67.3166	60.9149	66.0348	73.9239	69.2676	60.3538	64.6373	68.862	63.5963	56.0529	56.3371	52.99	59.2809	56.6366	65.0955	70.4422	69.0094	77.158	53.7606	53.9425	57.4773	49.0878	55.2616	55.8559	61.7567	61.4925	63.1515
1	Tb927.1.4230	hypothetical protein, conserved	94.4288	104.301	79.1521	157.303	166.547	127.699	135.987	128.569	93.3275	91.1454	85.5861	101.207	103.316	85.5187	116.51	133.987	84.2291	98.5031	91.7372	100.631	68.9664	63.7497	53.2	87.6507	81.7368	85.4378	91.9191	78.7468	93.2779	59.8066	61.6739	62.2942	65.887	64.4694	63.9667	65.0133	64.5218	64.7665
1	Tb927.1.4280	hypothetical protein, conserved	32.3059	38.0472	25.2668	41.3685	37.4436	42.1742	46.4927	41.2049	33.4816	30.8701	30.838	43.0613	46.9597	40.8975	40.1658	55.418	45.4984	38.5916	44.7147	39.2258	14.0431	12.0924	12.2826	26.7703	26.6903	24.655	26.9749	27.5766	27.4762	10.0042	8.38563	8.08362	36.8669	39.1394	36.029	13.4569	17.2983	13.6761
1	Tb927.1.430	retrotransposon hot spot protein (RHS, pseudogene), putative	2.01306	1.93175	1.56597	3.13666	2.71903	2.37729	2.17109	2.36194	1.12531	1.69702	1.51889	2.27409	2.51018	1.71168	2.32187	2.67922	2.00655	1.78734	2.3313	1.71323	1.04265	1.05086	1.08781	3.60923	3.20997	3.08451	2.16976	2.05906	2.11474	1.39985	1.55775	1.33644	1.78232	1.6166	2.08369	1.16935	1.4828	1.21095
1	Tb927.1.4300	chaperone protein DnaJ, putative	23.1772	28.4725	20.0028	30.4816	31.5275	27.992	36.9908	28.6842	23.9146	21.4228	20.5095	31.6706	27.2986	28.9351	24.0979	38.5018	32.5592	28.2905	25.3457	25.3445	21.2563	18.8766	13.9381	22.3931	22.1038	20.2063	35.8778	39.1583	40.0258	11.0199	9.02616	8.25742	27.2757	26.1447	27.6264	10.3359	12.9774	11.1864
1	Tb927.1.4340	hypothetical protein, conserved	53.7784	64.3798	55.1151	54.7703	59.1865	55.0625	57.8116	57.4274	61.4189	52.2625	53.0694	60.4893	56.4898	59.4342	56.9336	71.3322	68.6912	51.8897	54.1984	50.9975	37.1042	28.7881	27.6259	43.0528	43.0548	42.5985	51.8022	55.2226	52.5614	24.8158	23.7965	20.9713	47.3952	48.2241	54.3934	23.1126	29.5936	24.6102
1	Tb927.1.4370	Putative integral membrane protein conserved region (DUF2404), putative	76.8793	90.3299	69.4455	65.7113	59.5683	71.3273	76.9304	70.353	66.3097	79.2603	77.1187	87.8681	95.842	81.7434	102.518	88.6016	82.1792	89.2453	76.6703	89.1824	43.3856	42.3928	40.6779	63.8202	64.6595	69.0007	84.3686	70.0935	88.5966	40.6508	37.8647	40.2551	50.2528	53.2629	50.3112	43.3819	48.156	45.6977
1	Tb927.1.4400	hypothetical protein, conserved	56.0076	68.9987	53.372	77.692	77.1231	73.4191	94.5069	70.9932	50.2571	56.3523	60.2405	70.8906	79.4427	62.989	83.9344	100.796	75.7741	64.0511	64.6515	62.991	63.6042	60.5956	45.2141	68.479	65.1508	72.6683	68.7965	58.5031	66.7333	51.6569	45.9117	47.859	33.8348	38.0996	39.1467	61.3139	58.5421	59.8369
1	Tb927.1.4490	acetyltransferase, putative	113.565	124.325	134.438	92.3873	101.764	98.4798	87.3064	99.3868	111.533	126.151	116.391	119.44	84.825	115.406	118.945	77.5126	159.183	96.8142	106.45	92.9352	27.6048	20.365	23.2894	89.9589	96.0497	81.4537	93.189	87.4304	84.5938	22.7518	20.1952	14.142	141.203	141.304	141.335	20.7723	29.2461	22.954
1	Tb927.1.4520	Zinc finger, C3HC4 type (RING finger), putative	47.3441	58.9915	48.3428	65.0389	74.2917	61.0271	77.9028	62.9514	55.3874	46.7458	45.111	64.7112	57.5902	58.1559	65.6253	84.2379	72.767	48.1934	49.8661	45.8603	35.6582	31.6385	23.9097	39.1809	36.9189	44.051	61.6815	54.0603	73.3717	24.8616	21.5115	19.4066	37.0291	36.5908	37.4148	16.9793	19.0452	20.0341
1	Tb927.1.4700	hypothetical protein, conserved	46.7477	48.4205	46.4773	73.7224	63.8696	55.0847	89.9025	57.5644	41.4403	38.5984	38.6568	49.9479	53.8985	52.5287	43.8987	66.9324	44.9096	47.418	32.729	49.4214	50.3163	45.2095	33.1539	32.2722	34.9444	32.3392	46.5361	49.3202	41.3452	19.8591	18.5991	20.2589	52.1972	52.8422	46.4589	30.1334	30.4988	37.273
1	Tb927.1.4710	hypothetical protein, conserved	44.7906	47.7603	35.1377	38.1849	39.1723	37.8404	60.7002	36.5037	46.4008	47.1128	43.8062	67.3524	71.201	65.8037	55.358	77.029	73.8328	52.7394	52.5498	54.1119	26.2442	25.3461	28.0381	50.2351	54.4348	59.9391	45.4113	46.5548	48.7274	30.9172	30.2646	32.9566	34.4967	41.1582	33.1485	23.2664	25.2383	22.8095
1	Tb927.1.4800	hypothetical protein, conserved	36.5961	50.9136	34.9022	68.3503	58.5655	47.9998	47.9371	52.5234	49.1025	32.3784	31.9283	48.142	36.8591	38.7124	38.3052	50.15	53.8987	38.6986	40.3102	39.4951	44.3186	41.0217	32.1749	39.8701	39.8759	42.3905	61.7978	55.8243	56.1098	27.6904	26.1666	25.364	36.9176	37.3181	37.2968	36.4393	35.6419	32.8369
1	Tb927.1.4890	expression site-associated gene 2 (ESAG2) protein, putative	32.1139	41.9805	34.2479	30.6936	29.8541	25.4182	22.2389	29.9673	32.8194	35.6136	44.5627	47.3198	82.0121	42.8773	45.3705	36.5483	47.3024	26.1451	31.3561	25.8173	10.2755	8.18829	9.56789	10.2832	9.92798	16.564	31.2679	30.0259	46.734	2.51748	2.50767	1.78078	42.2857	42.23	36.9944	0.305692	0.223023	0.520271
1	Tb927.1.500	retrotransposon hot spot protein (RHS, pseudogene), putative	3.54215	3.5237	3.35934	5.53393	5.23684	4.43616	4.08103	4.28509	2.58769	2.62548	2.2605	3.89681	3.9463	3.89206	3.66353	4.30268	4.53972	2.94053	4.78102	3.30427	1.65731	1.68263	1.37511	2.90928	2.24414	2.49073	2.6893	2.16851	2.6216	1.7182	1.83591	1.86435	2.88636	2.55101	2.69284	2.25482	2.2155	1.82938
1	Tb927.1.5100	expression site-associated gene 2 (ESAG2) protein, putative	120.03	125.892	127.435	104.802	101.136	117.184	127.469	114.69	107.112	108.383	114.449	156.515	187.846	151.327	138.013	141.821	132.936	144.377	133.848	151.382	68.9692	60.2922	65.3814	107.896	110.639	144.206	161.833	205.717	253.297	19.3772	18.936	14.3906	1.43782	1.37695	1.59009	35.9489	40.6856	32.2474
1	Tb927.1.90	retrotransposon hot spot protein (RHS, pseudogene), putative	11.9529	13.3349	13.6413	7.24638	7.14315	9.36631	6.79097	8.84829	10.523	13.0949	12.979	13.454	12.1305	12.6934	9.2725	10.5559	14.5945	7.44085	13.0681	7.61071	3.68972	2.85146	4.74213	13.4191	13.0456	20.9734	12.6481	18.101	19.4473	4.1436	3.24637	3.59635	2.63025	2.37886	2.93448	1.65857	2.52092	1.82959
1	Tb927.10.1000	hypothetical protein	41.5428	61.1211	55.1107	184.689	176.783	95.016	257.31	79.4466	31.6164	48.807	46.26	62.0329	204.571	50.8184	118.915	267.108	85.0927	33.3917	61.6701	35.2417	49.1645	40.9201	27.357	102.759	103.182	56.3801	51.2722	41.6282	60.0845	49.3922	47.6068	40.2579	26.0484	28.2404	24.4588	23.1059	30.4581	26.8125
1	Tb927.10.10000	hypothetical protein, conserved	94.5979	104.804	96.4968	175.119	177.315	123.297	136.375	122.852	90.2217	82.3639	90.6495	95.3831	182.57	89.5025	146.27	140.455	98.6526	75.9421	89.6062	78.1751	52.2093	52.4473	43.7525	132.045	133.002	98.9629	85.148	73.6142	96.6218	56.204	55.7386	53.144	62.0356	63.5771	64.947	54.2353	57.1291	59.1316
1	Tb927.10.10040	hypothetical protein	9.91932	10.6863	7.9986	8.14997	8.90638	8.04343	9.20815	9.02899	6.83837	10.2619	10.4289	8.96142	8.39024	8.53465	6.87752	10.4096	12.261	8.8837	6.53859	7.56776	6.29491	5.91581	5.77392	9.22586	7.01643	9.06011	9.3127	8.47007	10.3765	4.87386	6.48238	5.04626	9.35465	10.3868	9.28427	7.41313	7.06431	7.40308
1	Tb927.10.1020	hypothetical protein	2.30778	2.94931	2.6909	5.25537	2.69667	4.28815	2.54367	4.28619	2.38102	1.58577	1.91373	1.81225	6.70731	1.46172	1.98772	2.29223	1.79994	0.838381	1.40782	0.915283	0.86204	0.961504	0.545819	0.689729	0.744599	3.1096	1.01519	1.55428	1.33103	0.563121	0.610843	0.463002	0.658032	1.19126	0.791	0.183415	0.250901	0.14452
1	Tb927.10.10270	hypothetical protein	7.50959	7.71736	6.78323	11.3132	9.50403	6.95934	4.02637	8.20832	6.97867	7.91826	7.94909	5.85476	7.97815	4.40326	3.79349	6.7049	5.29007	2.90373	3.89726	3.10027	2.98066	2.85172	2.0437	8.99251	8.55757	14.7102	4.38776	5.63515	6.21773	4.55536	4.19388	3.9463	4.51905	4.65726	5.02059	3.29107	3.13277	3.92949
1	Tb927.10.10340	structural maintenance of chromosome 2, putative	46.054	39.8875	39.8298	48.247	44.5955	48.5267	48.6292	50.1642	40.1034	41.6907	38.5763	40.2611	47.2084	43.3777	49.0269	47.6611	30.0429	41.7474	39.7048	41.7701	35.3535	37.5232	39.2177	51.0351	48.9339	43.9583	50.8708	40.8928	43.4056	34.246	34.7145	34.9634	46.9069	47.2275	45.3319	33.2699	38.5878	37.1504
1	Tb927.10.10600	ARP2/3 complex 16kDa subunit, putative	31.1571	27.1649	36.2002	29.9651	30.8832	24.6615	31.6487	21.3466	28.8528	32.0083	38.0412	35.4556	22.154	36.0512	23.2519	26.7436	43.2266	29.2844	27.7021	28.4644	19.725	19.1813	17.0429	30.2138	31.9778	35.0657	45.8659	48.2425	42.6816	10.4133	9.77541	9.36088	21.9691	32.3843	25.8699	7.56194	11.781	8.49062
1	Tb927.10.10990	predicted WD40 repeat protein	35.8108	36.0722	38.3387	34.8848	35.8722	38.1235	33.405	37.9556	41.8844	32.9203	30.9358	38.9762	36.656	35.6572	34.761	36.6393	41.0084	34.1375	34.615	31.3026	25.528	22.0919	20.2027	45.0278	39.8056	37.1611	43.4962	42.554	40.8211	18.3636	15.7549	14.6625	33.2608	33.9955	30.4581	18.234	24.1604	20.2831
1	Tb927.10.1110	kinesin, putative	29.2968	33.8261	30.9342	48.293	43.0036	26.9767	28.9936	27.6852	31.7116	31.6804	27.9976	37.236	39.9617	34.164	31.4814	33.8923	40.6959	24.4906	33.7828	25.0309	20.4386	16.8818	14.0981	28.2716	28.7491	35.3025	25.981	29.403	34.8258	17.6101	15.8148	15.9341	35.2653	33.0173	33.1179	29.8879	37.8185	31.9689
1	Tb927.10.11240	hypothetical protein, conserved	2.4703	3.01206	3.84415	3.13086	5.28438	3.66668	3.34311	3.60184	3.86111	3.10546	3.96416	3.28889	3.53658	3.89793	5.553	5.34853	3.95987	3.66404	4.0315	4.10299	1.86201	2.04707	1.79799	3.32324	3.72299	4.86452	3.31629	2.61402	3.8452	2.31873	2.63627	3.34786	1.31606	1.84645	1.39946	1.83415	0.724825	1.09835
1	Tb927.10.11250	Coiled-coil domain-containing protein 40 homolog	44.3525	41.5035	43.7849	41.2061	49.3306	43.6973	38.4392	44.5638	50.8531	44.9072	45.9893	48.3844	48.6939	46.1825	71.0955	53.2393	52.6513	39.6814	48.7329	40.3665	31.2234	26.5971	24.719	67.5055	65.3463	71.8171	62.1317	57.0087	66.2262	24.0511	21.4314	20.1378	51.6344	55.9542	51.923	26.9792	29.0826	23.2178
1	Tb927.10.11550	hypothetical protein, conserved	53.4858	59.509	46.2859	61.1331	55.7294	57.4636	58.8909	56.8365	51.2306	44.2649	45.6265	64.7258	74.3311	57.3512	76.1386	60.4586	53.0953	52.5665	54.0144	54.2904	54.2073	52.0665	49.5234	60.9115	60.3141	63.8293	79.8174	71.3511	81.7328	45.3246	42.5811	41.3068	63.2795	59.449	59.8648	75.3988	79.4611	76.188
1	Tb927.10.11630	PSP1 C-terminal conserved region, putative	12.9305	17.1297	12.41	23.1909	26.3364	22.8138	30.8589	21.2809	12.3653	15.2296	13.6692	18.0153	28.7069	16.9537	22.2983	32.6958	22.2889	10.8913	15.0426	10.2589	10.2165	8.17619	6.09948	15.7504	16.6544	17.2784	22.633	19.7936	31.3015	6.14849	4.84683	3.73992	22.2143	23.9673	25.4513	6.63316	10.8229	8.24907
1	Tb927.10.11640	Protein prenyltransferase alpha subunit repeat, putative	18.9554	19.7142	18.6215	19.6923	22.3164	20.1258	23.9106	18.2631	18.2244	19.8202	18.2537	20.827	22.4605	24.3373	16.8121	23.8649	17.3242	18.5488	18.3702	18.4465	20.6425	16.9273	15.6171	19.254	20.7748	21.1325	24.8426	24.8388	27.3814	18.8045	18.4998	16.8181	6.53356	5.87887	6.3588	12.0688	11.0422	10.8147
1	Tb927.10.11660	hypothetical protein, conserved	3.29304	3.12093	1.9312	4.01641	3.21122	2.97641	3.68149	3.11831	2.25223	3.22531	2.64387	3.70914	2.86414	2.69255	3.54521	2.99084	1.65778	3.54623	2.94689	3.37197	2.22307	3.42798	3.13454	5.65952	4.80052	5.331	4.73738	5.01032	4.08634	2.74576	3.25714	2.68981	5.48088	4.8824	4.25907	0.0563096	0	0
1	Tb927.10.11760	pumilio/PUF RNA binding protein 6	38.5639	43.4605	36.0223	44.1454	49.1499	46.6069	52.3956	46.0207	35.6361	34.9411	28.8421	38.1424	51.1631	40.2525	44.4975	59.9844	38.8261	31.6359	38.6298	31.7925	23.8667	19.2195	17.3896	35.0437	37.0869	42.174	48.0283	40.9462	51.9551	13.9006	12.0107	8.6121	47.4508	47.1201	49.8739	11.5376	18.2378	14.077
1	Tb927.10.11770	succinate dehydrogenase cytochrome B subunit	64.7555	75.5778	73.5445	94.6687	97.774	83.3682	108.709	76.4993	66.741	77.1548	77.2287	82.4336	91.0752	73.0165	86.9649	146.848	91.9202	74.7293	74.0336	72.6876	53.8845	41.9754	40.3331	127.016	128.238	114.168	114.455	101.864	131.118	38.5371	32.4064	28.0589	108.685	118.02	121.679	29.1639	42.903	30.8193
1	Tb927.10.11780	hypothetical protein, conserved	70.5758	83.2462	63.0972	50.6582	46.1808	61.2269	55.8103	65.8493	78.7548	70.4537	64.1422	81.1796	79.0794	76.5665	100.18	77.2866	77.7556	68.0016	72.0356	65.8118	77.4015	72.0243	65.8778	80.0847	79.0232	73.5905	119.215	104.122	108.142	57.1984	53.3043	50.8018	66.1122	62.6764	66.159	58.6417	67.7882	65.1128
1	Tb927.10.12030	hypothetical protein, conserved	24.5924	28.0727	24.6852	28.8727	31.9482	29.6169	30.756	29.8295	27.5968	22.2781	21.2854	26.9929	29.4414	24.6055	28.0514	32.1432	28.2085	18.9115	24.9112	19.8763	12.0809	8.17929	8.72901	29.0549	29.1225	31.0266	37.2253	30.6079	39.8596	7.84099	7.08533	4.45009	32.9814	34.4065	36.0838	5.75815	9.50466	7.05966
1	Tb927.10.1220	hypothetical protein	3.70248	6.45002	3.98074	10.6454	7.14186	8.50327	5.8047	7.81716	3.96873	3.49596	2.97134	4.04898	13.6036	3.4952	4.08305	4.76373	2.30505	1.98825	2.52319	2.21238	1.04585	1.04527	0.605937	1.60597	1.21285	5.2294	1.3457	1.42856	3.6633	1.31727	1.17014	1.08024	0.944897	1.18431	0.656178	0.70054	0.507332	1.01305
1	Tb927.10.12360	hypothetical protein, conserved	173.775	165.789	159.999	163.954	178.869	186.636	219.463	174.623	152.655	170.864	168.659	163.82	202.353	166.275	188.98	209.322	142.85	134.43	158.31	138.605	176.619	183.588	157.926	217.324	214.804	203.579	214.206	183.723	221.763	162.382	158.135	151.382	206.753	216.702	216.193	169.649	187.113	186.682
1	Tb927.10.12650	hypothetical protein, conserved	7.83073	7.41351	6.96206	11.5265	7.06712	9.5016	12.4582	9.67864	4.77027	4.43872	6.33309	6.21936	11.0175	6.93341	7.01646	12.5374	9.3398	5.61053	8.74601	6.28764	6.39013	4.74204	3.42129	4.50277	4.16842	3.99395	7.68219	9.16489	16.787	3.37627	2.83003	0.330013	5.16947	6.89886	7.6113	0.708136	1.67906	0.803472
1	Tb927.10.12660	pumilio/PUF RNA binding protein 2	8.34756	11.2171	9.65287	14.9004	13.8902	13.8936	14.9718	14.6737	7.31213	9.94931	10.3865	10.0759	19.1519	11.5744	13.8448	19.558	14.2334	8.26129	12.7986	8.36791	7.13532	6.6188	4.27111	5.82143	9.02817	6.93985	9.62844	10.9973	16.8046	4.9267	4.21737	2.69793	5.49744	6.05265	7.05431	1.24255	1.69974	1.04136
1	Tb927.10.12700	pyruvate dehydrogenase E1 alpha subunit, putative	244.184	262.298	282.765	409.904	458.788	369.834	586.011	343.79	236.369	251.145	242.739	218.041	264.139	226.45	232.182	470.703	249.255	211.224	216.423	213.282	283.577	275.016	235.965	245.401	245.327	237.152	260.063	261.307	292.243	250.225	238.591	239.824	230.715	233.112	226.703	143.665	157.452	150.999
1	Tb927.10.12720	Bait On Hook 1	50.9432	52.6544	39.5991	46.9124	48.2885	58.1851	46.924	58.7737	54.3571	50.1024	48.0074	52.5985	48.3336	53.4692	60.1372	51.813	46.9191	48.3191	48.4415	46.0742	46.5129	40.7718	40.2182	73.5837	72.8976	79.6202	75.9039	66.1147	76.0661	43.3441	37.9498	39.1933	62.9683	61.6288	61.2566	33.9029	37.8926	33.3731
1	Tb927.10.12730	hypothetical protein	14.6834	17.4121	16.5833	24.4691	32.8255	23.5758	25.0372	21.4371	15.7429	15.4112	14.3383	16.2851	27.6269	16.4217	21.9504	25.2643	18.9162	13.6941	13.8534	12.8615	6.65594	4.57343	3.48614	15.5495	12.726	16.2607	14.8785	10.9383	19.7751	4.4403	3.44767	2.0529	15.7623	18.1243	20.717	4.26165	7.95974	4.53318
1	Tb927.10.12740	Zinc finger CCCH domain-containing protein 35	43.6762	53.4339	48.7572	72.509	91.9374	67.0798	73.3443	68.0815	47.0892	43.8975	40.164	50.905	84.8153	48.3285	77.2631	67.9225	51.4712	38.8765	41.8259	38.1274	13.971	10.1581	9.97451	49.6668	47.3498	59.7509	51.9307	36.4261	70.3704	12.7704	10.4089	7.46519	36.7037	39.5719	40.5953	13.8733	23.0603	15.3894
1	Tb927.10.12750	hypothetical protein	3.27831	4.38509	4.7835	5.88049	4.98438	5.82035	7.53946	4.72259	2.87434	4.18886	5.26857	5.17395	7.90703	5.56614	6.45533	8.66967	7.36531	3.0423	4.70231	4.32012	3.17967	1.92164	1.80418	3.07171	3.53145	4.43606	5.55836	4.22445	7.61793	2.1	1.80657	1.12896	7.74983	9.39733	12.1422	1.8499	4.49876	3.12344
1	Tb927.10.12760	zinc finger protein family member, putative	12.6978	12.7254	13.913	11.1291	14.4366	14.3813	14.7382	13.2641	11.1286	14.139	14.5406	18.0373	25.0342	21.13	15.1518	19.8043	23.3788	7.72629	18.3112	7.77474	5.92011	5.78821	5.59231	11.4674	12.2744	24.2848	23.6607	20.3919	33.1193	7.66529	6.63968	3.81067	18.082	17.3402	20.1362	4.63989	7.7691	4.81865
1	Tb927.10.12840	mitochondrial carrier protein	70.8154	79.7626	74.8159	149.119	141.617	102.572	234.359	99.518	67.4709	69.276	72.9526	71.8882	81.3734	72.2154	76.7064	134.217	80.142	54.0898	70.8405	52.7842	52.9148	46.4619	43.396	57.634	60.0995	66.7014	70.7534	61.2323	74.4633	49.0143	44.3947	44.2713	88.1231	95.7271	93.4476	31.0627	37.9519	32.7906
1	Tb927.10.13030	cysteine peptidase, Clan CA, family C2, putative	27.6547	27.7566	24.3493	42.7387	49.1163	39.2032	37.0662	39.0101	25.1975	25.5632	25.4061	32.9792	38.8555	29.367	52.5464	45.3676	33.359	30.115	44.5493	29.3208	22.2947	18.4976	20.647	66.8862	65.1037	57.8513	39.8495	42.4226	47.9839	32.6673	32.4936	30.2604	35.4942	37.9901	38.489	33.9646	32.3733	28.7747
1	Tb927.10.13060	hypothetical protein	1.49245	1.6033	1.68226	2.7327	2.2997	1.35774	2.09908	1.4671	1.45356	1.00312	0.83518	1.19299	0.812832	0.773233	1.5889	2.21629	1.14638	0.712873	1.44543	0.350608	2.34935	1.97543	1.47423	0.90551	1.03394	2.48532	0.551344	1.67429	1.86195	1.22658	1.11904	1.18693	0.360198	0.264667	0.450615	0.769726	0.516146	0.492332
1	Tb927.10.13140	hypothetical protein, conserved	62.9428	61.5199	55.1816	71.109	72.3152	65.1333	73.0157	57.7486	52.5929	66.3822	68.0739	70.9278	81.0457	61.4765	82.6679	88.9399	67.5866	74.1381	80.1693	69.2229	34.1042	39.5031	46.4634	122.292	117.035	97.8708	77.6254	72.3276	70.314	50.3503	57.3474	50.3047	90.848	88.2629	91.7483	49.4363	54.2747	54.3666
1	Tb927.10.13360	Elongation factor Tu, mitochondrial	134.418	129.425	104.11	182.573	157.889	151.841	187.114	155.313	118.112	109.258	93.6406	106.555	115.897	110.863	131.601	101.508	70.4274	118.915	111.705	114.638	61.6244	63.7183	67.0553	128.86	128.532	150.538	112.466	91.2358	112.232	77.2445	70.0552	68.5674	96.9536	96.6349	97.0009	59.8506	66.5402	59.6792
1	Tb927.10.13450	hypothetical protein, conserved	37.5869	36.8758	26.2798	42.321	33.8998	42.1692	39.3966	41.9558	31.5831	30.6841	29.3576	36.1341	35.1339	35.0804	39.0776	35.293	28.0928	40.0202	38.1308	39.8921	27.6815	28.5913	32.5388	35.9417	37.1281	42.4871	47.4567	43.3642	40.0297	33.6857	31.9256	34.3208	45.2804	42.1212	43.0894	34.1469	37.6658	38.937
1	Tb927.10.13740	synaptotagmin, putative	57.5616	62.9935	57.6587	70.3824	81.9797	74.3955	72.3895	70.6746	49.2771	49.4779	46.1116	54.9341	85.8065	53.1646	75.7852	65.4102	61.8301	37.373	52.0824	42.9563	51.9558	45.4025	39.8553	81.6284	85.9862	71.7491	83.7042	66.9232	87.606	52.7129	48.5257	50.2814	72.8531	72.1157	67.8503	50.6748	48.3898	46.5979
1	Tb927.10.14060	hypothetical protein	1.69575	2.012	2.20303	2.88638	3.46388	3.34357	1.81679	2.66206	1.8535	1.54401	1.15144	1.13076	1.35861	0.794365	1.23453	2.66441	1.60419	0.337491	0.938954	0.686076	0.824508	0.707935	0.593245	0.647432	0.50581	2.37589	0.40458	2.34203	0.964454	0.936075	0.908519	1.43227	0.435343	0.873964	0.529063	0.431929	0.242401	0.534061
1	Tb927.10.1420	metallo-peptidase, Clan MG, Family M24	63.3538	57.3024	57.7118	88.5617	87.9538	71.0988	57.7196	70.2037	62.8891	66.2586	58.7001	53.5987	38.026	56.4155	58.6514	40.0195	42.1228	63.592	65.527	67.3461	35.29	33.0239	47.999	81.9189	78.4032	80.882	55.0012	51.4275	55.7958	50.0242	50.0187	52.3154	75.3779	74.743	74.2379	29.3928	30.3184	29.613
1	Tb927.10.14200	syntaxin 5	67.0465	77.7057	66.7059	90.6995	85.7707	73.5562	79.8653	69.3673	73.6342	76.7908	82.7655	81.6236	85.9882	74.7055	86.0732	69.5903	72.8392	78.1768	80.0084	82.4307	70.8899	64.7735	61.8894	90.1397	87.7155	90.5213	89.8858	70.3271	81.9564	62.4348	68.6251	67.6168	64.5441	63.1115	65.7722	70.4802	72.4285	66.3935
1	Tb927.10.14220	hypothetical protein, conserved	76.5813	80.8168	64.4705	86.8423	89.1248	79.16	112.098	78.8279	77.6984	87.0361	84.9019	106.375	102.009	93.0521	90.192	115.11	97.5023	92.343	85.9648	87.6811	84.9914	78.6767	74.1793	107.491	98.9471	120.697	128.537	116.579	140.922	73.7922	76.9354	77.0939	81.4736	80.5978	76.9734	83.927	81.0259	79.5437
1	Tb927.10.14270	TFIIF-stimulated CTD phosphatase, putative	1.5553	2.16405	2.4405	1.84371	1.92572	2.12982	3.32089	1.77005	1.58122	2.34983	2.53383	2.99467	5.19133	3.07557	2.54338	4.84458	3.77094	1.39209	2.71717	1.2517	0.98104	0.695262	0.512103	1.06767	1.02981	1.93772	2.15896	1.84254	4.60616	0.371263	0.512782	0.19959	2.98463	3.19669	3.31802	0.909263	1.81465	1.29582
1	Tb927.10.14290	hypothetical protein	117.194	133.398	121.262	167.015	172.521	129.139	183.773	139.634	130.127	124.385	107.949	160.622	176.803	132.146	184.731	214.845	173.442	124.34	120.212	108.509	138.077	145.478	94.5052	252.585	271.981	233.557	158.991	155.823	177.251	122.603	106.427	115.628	145.374	150.138	140.026	113.388	148.103	147.559
1	Tb927.10.14430	hypothetical protein, conserved	62.349	64.1986	51.4324	70.9607	74.8899	77.0699	70.5052	76.3362	57.4044	48.7962	45.9226	62.4501	71.6358	61.9377	75.4427	62.2203	47.8032	57.3977	61.7416	54.9437	44.9063	40.2017	43.4002	82.7934	83.6287	76.715	75.1226	68.0711	79.1098	50.0368	45.1598	44.3718	72.8279	73.3395	75.6176	54.3222	59.5754	55.5964
1	Tb927.10.14460	leucine-rich repeat protein (LRRP), putative	50.9311	60.9728	40.6283	63.5223	62.722	62.3392	57.8413	59.5966	53.6383	53.4068	51.081	65.3483	65.2811	55.2086	71.7206	59.2742	61.5477	62.4388	58.4289	63.1221	48.2763	40.175	38.7223	66.8625	63.3252	66.0913	86.7189	79.1194	84.2751	41.0294	38.6988	37.0385	52.7786	54.9625	52.487	46.5235	47.0142	44.2807
1	Tb927.10.14480	hypothetical protein, conserved	29.6735	41.7995	27.3019	59.4914	64.3218	43.1572	60.3865	44.4343	33.3032	28.5802	28.4075	39.5254	40.0336	36.9952	45.7005	57.9878	40.2524	34.8344	38.8365	31.9707	54.7901	52.5237	35.4521	50.8771	55.8249	58.0486	69.3785	56.5973	86.5459	48.4185	45.5505	42.9417	40.0515	41.0559	41.381	36.4076	36.7706	34.403
1	Tb927.10.14540	hypothetical protein	2.48167	3.01579	3.38287	4.5163	3.04527	3.72815	5.10293	2.77455	1.77667	3.06285	2.93531	2.6767	5.07114	2.9419	3.54886	4.75291	3.53378	2.0744	2.74825	1.91486	1.95099	1.26862	1.22568	1.96623	1.81886	2.30869	3.06809	3.68433	5.36853	0.858076	0.723235	0.364183	4.85633	6.19205	6.20103	0.3751	0.855188	0.669925
1	Tb927.10.14550	ATP-dependent RNA helicase HEL67	7.18674	8.37095	8.19047	9.76557	8.47187	9.66446	13.6051	9.71582	7.58849	7.45063	7.60632	7.81601	16.7625	8.31066	9.2084	14.0314	9.07378	6.2705	9.57406	5.58268	2.99877	2.65168	2.60296	4.11292	7.13411	4.76514	6.63411	7.70625	10.1368	2.44133	2.60641	0.997463	6.11493	6.14578	5.65038	1.84745	2.91758	1.32076
1	Tb927.10.14730	chaperone protein DnaJ, putative	24.6967	21.0911	23.8476	22.4354	27.4657	24.7492	26.0554	21.6441	24.2508	26.7166	25.7566	27.2082	26.5805	24.8129	24.294	31.7771	26.1788	23.2765	22.0947	24.2377	30.1327	24.5772	24.0027	22.2882	22.1193	22.3895	26.8834	33.7476	34.1928	18.3533	17.3546	14.5824	29.7223	32.0918	31.5438	22.1058	20.4435	19.7829
1	Tb927.10.1480	hypothetical protein	24.3519	26.4475	27.2661	21.716	24.1546	25.8785	36.9772	23.1958	25.0608	25.0852	26.7091	27.5873	25.0617	27.2947	23.5742	32.654	30.126	22.719	24.1008	22.3262	10.9054	7.34139	8.9636	12.537	12.0926	10.1733	16.7496	17.1987	19.3976	7.79578	6.20046	3.86676	33.4349	39.7642	40.8876	6.61716	11.336	8.08886
1	Tb927.10.1490	Temperature dependent protein affecting M2 dsRNA replication, putative	46.2654	53.7788	54.5224	49.3879	54.703	55.342	66.0902	53.3461	51.8269	52.9075	43.4809	48.6293	59.0118	58.6369	54.5967	56.4967	58.5487	43.6665	51.9246	41.4612	16.9988	13.125	16.2399	34.7751	35.8718	33.5143	41.8023	41.5981	45.7256	16.2119	13.8336	10.555	41.7216	39.5895	39.684	10.3661	17.1195	12.4577
1	Tb927.10.14900	hypothetical protein, conserved	38.1072	48.7768	39.0737	88.8126	83.836	54.1014	39.0456	51.3626	43.7683	42.8859	41.9693	48.6243	71.7701	41.9712	78.1503	52.1545	52.4148	31.9893	40.7805	31.2749	27.5664	23.9983	18.4883	48.739	48.1652	57.2337	59.4253	44.3668	66.539	21.4882	18.2831	16.1575	46.685	51.3836	48.7739	26.6881	36.906	33.3084
1	Tb927.10.14930	Zinc finger CCCH domain-containing protein 39	8.4821	8.77758	7.9846	7.72482	8.31876	9.31275	10.6628	9.37868	7.24152	7.77408	7.82746	7.5148	9.6757	8.20952	8.9705	11.8089	9.94789	8.35066	9.2246	7.13919	5.87435	5.72579	3.80509	7.34174	7.56582	7.38526	9.0042	10.2446	15.252	4.2843	4.24977	2.88157	13.3833	15.3227	15.2888	2.45587	4.05043	2.61852
1	Tb927.10.14950	Zinc finger CCCH domain-containing protein 40	58.8391	55.137	50.9786	101.015	102.986	76.0246	95.0427	76.4467	53.8535	62.1145	55.2151	68.4236	67.6733	66.7416	63.9507	77.2395	71.8601	62.8314	62.123	63.2178	40.4753	40.1119	39.3861	54.4525	56.2676	54.5248	55.1372	64.5477	53.1774	41.7083	40.3708	37.6743	54.0357	60.2112	56.1622	42.2458	40.857	40.3883
1	Tb927.10.14960	hypothetical protein	28.98	35.6491	33.9701	51.3764	55.1475	39.2066	60.4694	39.765	32.8301	35.4099	35.9686	38.8874	36.5049	37.3029	35.6455	41.8088	45.0733	37.979	31.9257	34.2349	34.0728	29.5504	30.8997	32.4933	35.5503	31.4141	38.5578	43.4333	39.3909	24.7356	28.1467	27.5127	30.7573	33.9337	32.8042	25.6807	25.2144	25.026
1	Tb927.10.15390	Flagellum attachment zone protein 7	15.3397	18.286	13.0815	18.345	17.837	16.7849	18.3717	16.145	15.3679	13.2275	14.2009	16.2039	17.9997	15.089	18.3136	17.2573	17.6202	14.0361	15.6913	14.551	19.3773	14.7405	12.9769	18.7027	17.8464	18.8043	24.8371	22.7132	27.1894	13.9376	13.1921	12.6399	15.3593	15.466	16.9236	13.0941	14.8077	13.901
1	Tb927.10.1540	zinc finger protein family member, putative	22.8685	24.7159	22.3585	32.8028	32.7003	31.1999	32.3145	30.4314	21.6035	23.2434	22.5614	25.6834	34.3916	24.6103	28.6209	31.8848	30.1761	22.3375	26.4126	21.5935	12.4202	10.4283	7.86283	14.3318	14.0402	14.9226	18.6634	21.1223	23.2022	10.0556	9.84157	8.14057	34.463	34.4608	34.5359	14.7073	21.3206	15.5725
1	Tb927.10.15400	kinesin, putative	26.8353	33.9036	20.4811	50.0712	44.0202	38.4898	41.0262	37.1949	27.0098	23.9867	19.5733	31.1729	30.4613	28.3628	38.8126	45.0442	30.947	30.3465	34.7273	30.5764	26.9996	24.9962	20.2011	37.7491	35.6055	40.955	49.6437	39.7127	50.7962	22.111	20.5188	20.0199	22.3412	21.528	21.6679	22.8785	26.1323	24.1401
1	Tb927.10.15410	glycosomal malate dehydrogenase	64.8846	93.6724	64.0134	131.398	136.963	85.8265	86.1336	85.4661	64.6337	62.0493	66.4589	69.7737	198.503	62.7012	121.647	107.959	72.6292	44.0129	62.9868	45.8457	49.9575	43.0288	35.1499	132.449	129.551	155.465	124.481	80.8928	161.166	85.4202	78.385	74.0023	58.0096	59.7489	62.7168	49.0866	60.6899	60.565
1	Tb927.10.15600	FKBP-type peptidylprolyl cis-trans isomerase, putative	24.235	28.4227	20.7051	33.4442	28.9635	32.3292	20.4373	33.5563	27.3979	23.734	22.9859	25.6469	44.3727	22.8113	31.2908	29.3414	17.6706	26.8401	29.2594	27.778	18.0608	16.3345	14.4278	43.3862	38.8498	52.9169	30.6549	31.6967	38.9962	17.7294	15.5051	16.0043	31.5267	29.7488	28.6482	16.0116	16.3972	15.2635
1	Tb927.10.15610	zinc finger protein, putative	30.7236	37.7924	25.3069	53.2212	52.9855	46.224	63.3274	42.4917	31.2112	31.8415	27.289	41.9492	61.1316	40.4467	41.198	76.761	48.2699	33.0071	41.7789	32.0498	37.7579	35.2449	22.6535	39.8683	46.1197	52.065	61.8399	49.0445	87.6562	21.4553	18.4989	16.9243	44.5692	45.6247	43.6535	29.9369	34.2129	28.4554
1	Tb927.10.15910	Glycerol uptake protein 1	16.5222	16.0773	18.4802	16.6923	18.4241	16.0074	17.2298	17.718	14.6847	14.3102	13.4018	10.4556	14.9974	13.1255	14.3996	12.2677	12.2483	12.3045	16.2203	14.965	5.51267	5.67915	6.53695	16.3647	18.1444	10.8961	8.32317	9.46068	10.1043	9.27887	9.48896	9.34393	17.1622	17.3358	17.9587	8.31241	11.7708	9.67637
1	Tb927.10.15920	hypothetical protein, conserved	2.26545	3.11454	3.02618	4.66419	4.3723	4.13462	5.83284	3.11898	3.12603	2.58169	3.1036	3.11875	4.24985	2.6462	3.06533	3.16029	2.58506	2.03303	2.50035	2.66638	2.69459	2.09625	2.44122	5.76075	6.09394	6.37254	2.78738	2.98429	4.13872	1.6091	2.78396	2.55754	1.32937	1.1322	0.835315	2.1306	2.76733	1.77035
1	Tb927.10.16125	hypothetical protein	2.37856	2.78799	3.37932	3.72594	3.91539	3.57325	2.75411	2.63574	3.19547	2.59023	3.30457	1.9296	3.66525	2.09201	4.12292	2.16331	1.97573	3.57068	2.34139	3.13445	2.97387	2.18863	1.67822	3.03164	3.72983	5.3911	3.62603	3.60049	2.51234	3.46284	2.77274	2.51318	2.09362	1.79016	1.27216	1.19838	1.45717	1.05756
1	Tb927.10.16240	Variant Surface Glycoprotein, putative	0.370188	0.519763	0.373888	0.723567	0.545247	0.514759	0.46402	0.484798	0.310929	0.319248	0.271265	0.474875	0.242006	0.252236	0.294002	0.329624	0.335447	0.471523	0.574211	0.348562	0.285608	0.428175	0.332425	0.357061	0.439003	0.308143	0.39708	0.47546	0.446607	0.285802	0.299579	0.417917	0.296219	0.246677	0.409487	0.105501	0.0481063	0.139655
1	Tb927.10.2200	hypothetical protein, conserved	32.5276	32.442	22.1861	34.3616	38.4855	34.2867	30.6892	35.3154	29.2679	27.8532	25.7479	35.9626	34.4339	30.0469	35.133	38.7657	35.8167	30.7594	36.8777	29.3023	35.6037	29.155	23.7263	53.5899	50.6541	62.645	61.318	50.8799	68.1185	28.0232	23.8973	23.1772	48.9042	51.1217	45.2718	22.1037	21.609	20.816
1	Tb927.10.2270	vacuolar protein sorting-associated protein 35, putative	86.8346	83.2633	79.7386	82.0146	78.5357	78.444	85.2163	80.5628	85.9174	84.8868	81.787	74.2561	89.081	75.8369	86.2288	79.3208	64.7757	79.6273	72.0323	80.796	77.6937	82.2114	78.4279	88.3653	86.5998	96.3395	84.7837	89.0413	92.6576	66.1755	68.1601	67.8106	65.6246	63.7056	64.4804	55.1415	59.245	58.4762
1	Tb927.10.2330	hypothetical protein, conserved	85.2512	96.1254	95.103	108.282	112.588	105.341	151.456	107.327	111.049	105.571	101.876	130.713	216.375	130.408	106.918	212.886	142.945	121.106	117.631	121.92	69.4935	57.717	59.533	110.542	107.16	130.251	104.621	113.87	133.516	49.9037	43.9381	41.5112	80.6023	79.6179	79.8339	46.9496	56.9272	48.8197
1	Tb927.10.2340	SNARE domain containing protein, putative	35.295	36.3455	32.5052	61.7822	48.4638	37.454	45.505	35.9608	33.0168	30.6581	35.7959	40.6659	45.0731	34.3761	37.5585	49.648	32.6389	35.7047	38.2928	37.3015	32.4403	32.7532	35.6174	39.5946	40.9695	45.0573	40.6438	41.5982	38.2548	33.8491	30.795	33.1272	48.8279	48.3491	49.261	27.4553	29.3796	30.1526
1	Tb927.10.2350	pyruvate dehydrogenase complex E3 binding protein, putative	47.4552	49.6589	44.0984	117.622	121.476	82.5703	119.252	77.9485	42.4033	45.7432	44.8155	49.214	55.9349	43.6171	48.7817	90.8362	58.9141	37.5778	44.0265	33.5739	26.1365	22.508	20.8106	45.9074	47.7677	57.6792	42.92	43.358	47.2922	25.6787	22.292	20.1703	41.647	43.4803	50.5097	18.9581	24.7329	22.5312
1	Tb927.10.2650	hypothetical protein, conserved	35.6484	38.2717	31.6473	43.5161	43.7373	40.0193	43.0443	42.2352	33.7702	28.6743	26.6808	34.4612	35.0033	33.2634	36.5446	36.2666	36.5352	33.4985	34.3841	31.3908	36.2107	33.3497	32.4128	32.3991	33.5629	33.7848	36.2239	38.0244	37.6786	28.5726	27.2898	27.232	32.8817	32.4133	34.2203	32.3943	35.8037	32.3389
1	Tb927.10.2730	START domain containing protein, putative	279.451	254.24	287.096	301.308	301.791	276.655	325.842	268.457	242.114	277.887	257.408	273.139	245.026	277.578	266.837	308.272	253.634	267.515	264.241	267.488	268.777	270.85	280.538	276.252	267.763	278.271	264.55	241.053	260.687	252.629	257.153	260.917	279.509	257.182	263.266	252.613	244.438	248.132
1	Tb927.10.2870	hypothetical protein, conserved	25.3639	27.4914	23.3369	41.6926	48.0974	32.0452	44.0787	30.7187	24.3568	23.6864	21.6526	28.2304	37.1092	24.9817	30.565	40.4761	25.8401	24.6702	24.6207	22.7865	21.4452	19.7295	14.9896	35.0761	36.7026	37.4747	38.8194	30.4215	44.2016	21.844	21.0669	19.2999	26.404	25.5484	24.8053	22.7328	23.3576	24.7234
1	Tb927.10.2920	SUMO-interacting motif-containing protein	36.9126	42.1399	36.8414	40.7705	44.1248	38.5222	32.5709	39.2461	39.866	34.4536	35.591	37.9219	42.3289	36.813	46.3295	39.2426	44.6026	34.6252	36.4717	34.2334	36.9369	33.1589	29.324	46.1027	44.6123	46.2335	38.3098	42.6918	45.5218	27.1813	24.0594	23.0977	40.4917	39.7879	41.2698	47.1819	52.344	50.3211
1	Tb927.10.2930	hypothetical protein, conserved	12.292	14.0275	11.3741	16.6908	15.2858	12.1289	15.8043	12.9952	10.1927	11.6899	11.3006	11.8557	16.385	11.4482	11.3469	14.1414	14.6351	10.0522	11.4513	10.5281	9.02605	8.37042	7.54915	16.2499	16.9252	17.634	16.6186	17.5524	21.8189	8.15292	7.91292	6.64151	17.2978	18.006	16.5088	7.48854	9.4124	8.57036
1	Tb927.10.2970	hypothetical protein, conserved	67.7204	95.0412	76.3782	139.656	142.905	107.422	117.317	102.275	72.4343	68.8304	74.0241	71.7973	166.026	64.5569	123.11	154.873	83.7533	53.8232	61.9949	52.1757	48.0335	37.0985	23.1824	206.932	199.498	151.868	143.639	89.9996	164.67	41.07	33.6864	31.1705	75.0486	84.8545	84.6118	38.0502	49.8137	37.6638
1	Tb927.10.310	pumillio/PUF RNA binding protein 3	37.8896	37.9101	35.1705	49.0839	57.1863	47.0569	42.7058	47.7502	39.444	32.5449	30.1029	41.3379	37.285	39.0367	45.2093	40.0094	39.1624	45.8833	41.2433	46.0118	34.4998	26.4563	28.023	52.4485	51.2421	54.6025	61.7286	68.975	68.0956	24.0725	20.3902	18.1701	50.8028	50.6747	54.4018	22.1929	28.8134	23.3178
1	Tb927.10.3210	delta-1-pyrroline-5-carboxylate dehydrogenase, putative	144.568	160.342	148.8	270.537	260.439	227.297	385.764	229.568	127.041	121.291	117.97	118.201	192.753	122.741	181.903	148.88	126.958	90.0418	119.561	85.5315	83.4139	81.5449	71.1264	197.92	189.343	167.733	112.5	70.8354	114.749	85.3362	79.023	73.9121	85.8118	87.3791	84.5288	48.0316	59.806	50.5411
1	Tb927.10.3220	nucleolus protein, putative	2.00114	1.54534	1.50607	1.37682	1.677	1.91307	1.34232	1.3305	1.18857	0.203394	1.26237	1.03308	2.06471	2.57122	2.91371	5.09612	1.55141	0.764678	0.787946	0.582934	2.75976	2.67337	1.38369	2.12319	1.52807	3.22235	3.3334	3.69715	4.09731	1.42755	1.38553	1.09635	0.528423	0.366704	0.74921	1.88203	1.20143	1.0677
1	Tb927.10.3310	Component of motile flagella 76b	54.3383	53.2	32.9445	49.0135	40.5409	64.1144	57.0491	63.4504	50.8097	39.0511	36.2585	56.3193	53.6237	52.2772	65.4759	54.9449	33.6391	54.2159	56.3058	54.9333	42.9091	42.01	37.216	66.4413	65.1522	66.2641	94.8648	86.5558	93.85	39.6714	38.3267	39.7477	56.6965	55.8224	54.3468	44.376	45.2497	47.5778
1	Tb927.10.3330	DDRGK domain containing protein, putative	59.0989	60.4279	45.5766	77.1806	66.5242	69.96	77.0819	67.3484	61.6081	72.0812	72.7977	73.9764	79.7278	73.7473	74.6472	68.8907	57.4534	71.0248	75.4125	82.6064	37.1524	35.9947	43.4586	87.4049	94.1555	92.4691	83.7079	70.4122	84.2383	51.2306	50.9493	50.5259	73.6615	73.5353	70.7491	77.745	83.4157	76.7538
1	Tb927.10.3350	major facilitator superfamily, putative	59.8688	69.4391	58.6634	56.0516	57.2938	56.9647	49.1876	55.0508	63.6803	54.9798	57.2671	56.3356	95.7059	54.0478	75.9808	51.8326	52.7326	44.6777	48.3945	46.6886	25.7034	20.5663	17.2543	102.176	96.0925	90.4219	69.0753	47.9688	85.032	27.3717	25.8693	25.2109	34.6764	35.7089	38.8076	21.8155	27.7078	23.884
1	Tb927.10.3530	hypothetical protein, conserved	21.5649	26.3238	20.3091	31.9916	33.8207	27.8269	31.3521	28.4687	23.9319	22.5737	20.6394	27.7572	27.0302	26.0585	28.4735	38.7081	27.7749	21.9868	22.8779	24.4139	24.3474	18.517	17.2578	39.1442	41.875	45.7078	51.1779	44.07	64.2766	18.199	18.1734	16.3886	41.1975	41.7914	40.0066	26.2535	27.6468	25.9699
1	Tb927.10.3560	arginine N-methyltransferase, putative	31.0702	29.033	24.6345	38.1293	44.1093	33.0258	31.801	27.355	21.979	31.0027	32.5918	27.9782	22.3562	28.2548	29.6085	28.6952	28.3614	32.121	30.7243	29.9626	10.6106	7.98739	16.1862	31.2684	32.7033	34.4022	21.8601	21.2774	16.5414	18.2174	16.4883	13.3691	28.2846	25.8029	25.1638	13.3428	16.4878	14.0037
1	Tb927.10.3650	NADH-dependent fumarate reductase	61.3875	74.4228	62.5378	67.5426	70.4759	66.2183	44.768	64.0188	56.4322	59.1904	53.8208	61.3244	76.1642	55.6057	68.3382	41.7642	63.7017	44.4753	60.2912	45.1612	45.3816	44.0052	41.0203	71.0124	69.9192	69.9781	74.7428	50.8984	72.253	51.531	48.547	49.7941	55.0125	56.6277	55.3535	38.0531	47.145	44.8206
1	Tb927.10.3670	hypothetical protein, conserved	62.0745	65.1049	57.9266	69.8458	67.6259	54.3214	72.1993	52.8683	58.9271	62.2022	61.7493	75.4718	70.8019	66.465	66.8596	85.1197	65.4875	65.6101	61.3003	65.2588	67.4553	65.1187	55.9709	84.3599	84.9629	82.3543	101.992	89.905	102.791	62.1651	63.0114	65.4007	64.5501	71.2397	68.6777	53.6644	55.7653	53.4302
1	Tb927.10.3680	hypothetical protein, conserved	39.7224	52.7066	42.7541	51.5955	51.6132	49.2718	72.0365	49.5135	42.1394	34.3241	38.6343	52.8139	60.1556	43.9174	65.2262	90.6134	60.9506	45.7341	49.7156	44.8525	67.3496	51.6915	38.3853	45.4274	48.7007	56.4995	76.3336	75.5114	96.3534	37.1406	36.5592	34.9712	37.5453	38.134	39.4804	52.8529	55.7089	52.1598
1	Tb927.10.3700	AMP-activated protein kinase, gamma regulatory subunit	20.4502	22.2976	15.0101	32.6663	26.8915	22.5098	31.282	22.9912	18.0927	17.8809	16.4307	23.3583	24.5983	22.2472	22.8846	29.5351	21.1984	21.6689	22.4162	20.0884	18.9787	17.327	15.7311	33.0472	30.6859	30.4798	35.2984	31.5741	38.8038	15.896	15.2514	14.9386	31.1272	29.4287	29.0318	10.5263	11.8973	11.3029
1	Tb927.10.3780	hypothetical protein, conserved	41.2072	45.7457	34.6466	62.3506	58.8126	48.2356	63.6786	52.3377	42.0577	42.5599	41.8949	50.0591	54.1765	45.1491	54.7207	56.7038	39.35	46.6731	47.0963	47.7508	43.4881	39.6263	35.5435	60.3901	60.3465	55.8715	56.0538	50.3736	55.9685	47.1279	43.2097	42.7862	42.8162	41.2478	40.5898	42.0633	48.2128	45.9344
1	Tb927.10.3850	hypothetical protein, conserved	24.4244	29.4489	23.789	39.3368	40.8231	29.4239	25.9956	30.6606	25.1147	24.0919	24.1157	27.4048	36.2238	23.1604	41.2053	30.4111	25.7029	24.9686	24.6637	22.4035	15.8235	15.7383	14.5558	50.0287	51.4004	59.4169	40.0657	31.6861	46.1335	15.8897	13.8174	13.2825	43.7505	42.6101	37.3279	36.7444	39.3455	36.1854
1	Tb927.10.3870	hypothetical protein, conserved	25.7136	29.0034	18.721	24.4359	21.492	25.9885	25.2911	26.1605	25.2136	25.0101	22.4934	30.0611	27.7902	27.0409	25.0908	24.075	21.8707	24.0227	26.4146	23.9064	23.7699	25.4254	19.533	24.0076	22.8944	21.3132	30.1149	28.9865	31.9667	20.6336	19.5723	21.2681	26.8747	25.2047	26.2025	25.1351	28.8611	28.5311
1	Tb927.10.390	DUF2407 ubiquitin-like domain containing protein, putative	150.059	150.369	150.453	91.9732	100.269	127.543	194.749	126.531	125.317	130.737	142.094	160.445	137.136	150.106	142.412	217.168	156.577	130.607	140.835	136.455	76.8313	61.6331	63.7587	116.673	117.641	94.5175	131.886	128.835	129.934	52.6151	48.3014	41.3032	133.052	146.997	140.928	61.1829	75.9934	59.0928
1	Tb927.10.3920	hypothetical protein, conserved	5.39993	3.85269	3.34462	3.23064	3.88583	3.25449	5.18386	3.57726	5.22922	3.63907	4.25801	4.96937	4.12905	5.21624	4.21609	5.57649	4.81042	3.925	3.11999	4.10349	6.16433	4.59269	3.71059	7.24652	5.93855	5.11486	7.45505	9.69581	10.7492	3.82821	3.36719	3.60156	3.6681	3.17293	2.69192	1.71124	2.36603	2.34873
1	Tb927.10.4050	serine palmitoyltransferase, putative	15.1819	15.9219	15.0529	18.5128	20.8258	20.1186	23.307	18.5931	13.816	13.0072	12.8339	14.6588	20.8473	14.054	15.3315	21.4268	15.8452	11.0343	16.5382	11.5555	10.652	8.43339	5.98565	10.9721	11.714	12.5985	17.3318	14.0982	21.2508	6.62125	5.0199	4.1708	23.9921	23.8319	24.3454	5.69896	8.04912	5.9721
1	Tb927.10.4090	hypothetical protein, conserved	8.82476	8.1312	8.62544	5.86459	8.40381	8.81987	10.9868	9.11217	4.56638	7.54246	4.63906	8.90442	8.27736	7.94569	6.61923	6.48266	6.21956	7.85552	6.90999	7.59514	6.1702	8.99499	5.74529	9.47907	10.3376	10.4486	9.39622	7.41088	10.4944	5.9274	6.14966	3.95572	7.4145	6.61548	7.69663	10.9402	10.149	7.49066
1	Tb927.10.4200	hypothetical protein, conserved	22.6986	21.6113	22.701	20.6173	23.929	23.5107	17.0586	24.3513	28.6068	19.1147	21.6919	23.116	26.4921	22.3125	31.3613	27.3942	26.2454	22.1118	28.1078	20.134	13.5927	12.6868	12.2484	32.5913	30.7397	28.8411	29.9068	29.7217	30.717	11.4432	11.8558	10.1901	25.8913	29.2551	30.0788	10.6251	11.6985	9.31124
1	Tb927.10.4340	hypothetical protein	0.657728	0.987614	1.1786	1.38272	0.734922	0.978106	0.490208	0.566878	1.08515	0.817066	0.537847	0.528188	1.37095	0.312999	0.354692	1.14528	0.728446	0.698143	1.22296	0.780579	0.232582	0.209208	0.938449	1.76223	1.11609	1.45368	0.684757	0.873649	1.08068	1.19162	0.505989	0.48046	0.32163	0.334797	0.205207	0.206193	0.188039	0.38992
1	Tb927.10.4400	hypothetical protein, conserved	48.432	53.1113	51.1863	63.3288	62.5374	44.5683	55.8025	41.438	42.888	45.5423	49.1882	56.1289	63.3517	49.0354	64.4419	61.3137	65.8633	43.1198	47.0265	43.5086	17.1262	14.4619	15.7841	63.875	60.5369	69.9052	45.1057	63.3766	54.3416	13.9341	14.8274	15.5234	22.04	22.7914	26.212	17.9718	26.9862	22.1199
1	Tb927.10.4420	hypothetical protein	4.55011	4.59179	3.3355	6.49233	5.71964	5.73391	8.09269	4.23993	4.19708	2.73277	3.91407	2.88283	5.62582	2.9896	5.82204	5.8747	4.23762	3.6552	4.68259	4.41817	4.49784	5.22995	3.9838	4.08952	3.2573	3.62424	5.16774	3.8211	5.41098	2.74005	3.47766	2.0396	3.45888	3.69523	5.03313	2.91768	6.20855	3.12657
1	Tb927.10.4430	pumillo RNA binding protein PUF1	0.1379	0.0443708	0.247106	0.276725	0.269647	0.175775	0.668054	0.254683	0.182011	0.2336	0.048328	0.332221	0.301807	0.147653	0.401571	0.765385	0.712724	0.43912	0.271489	0.178535	0.29258	0.307039	0.317836	0.443365	0.526499	0.2177	0.574267	0.349688	0.836587	0.0936889	0.227327	0.201467	0.283219	0.168465	0.473262	0.216153	0.0788488	0.163502
1	Tb927.10.4470	hypothetical protein, conserved	6.35907	7.01132	4.9834	7.38913	5.92117	5.48481	5.245	6.76476	5.84726	5.14192	5.85376	5.98208	5.85858	5.44708	7.05054	5.09352	4.94561	6.66883	6.14841	6.72354	3.05817	3.93747	4.69012	6.35165	6.47436	5.86275	5.70826	4.42297	5.59384	3.91711	3.77385	4.76908	5.02511	4.60935	5.63452	4.59839	5.0177	4.69974
1	Tb927.10.450	Component of motile flagella 62	106.562	118.682	112.454	85.2548	99.7698	98.8004	109.073	97.2977	133.478	127.864	118.54	129.226	104.548	135.388	111.86	118.969	134.701	110.624	108.376	108.269	83.5164	74.3566	72.8849	130.987	122.991	133.961	145.9	137.373	155.161	65.7804	55.2228	46.7403	89.9424	91.7478	91.1305	32.2605	47.4719	36.8966
1	Tb927.10.4510	PUB domain containing protein, putative	34.3538	36.1686	43.1944	39.7693	40.8134	38.1719	44.2724	31.6175	44.7205	46.7503	45.8595	47.4909	37.3754	43.8945	42.2603	49.2277	46.2199	47.935	38.1751	45.4587	39.2272	36.2238	37.9836	53.3806	53.6857	48.3055	44.9843	50.2551	48.3102	29.4952	30.8976	35.6659	21.7946	19.7572	20.3363	33.0029	27.1438	31.4238
1	Tb927.10.4750	hypothetical protein, conserved	82.5515	90.326	82.2648	115.916	125.125	100.87	138.901	100.048	76.2224	72.3174	69.6493	80.3363	90.3233	80.0505	104.147	128.715	92.084	63.8514	75.8758	61.3156	93.7783	86.4112	67.7797	93.4796	88.1847	87.7922	114.424	86.2295	118.335	79.3764	76.2134	74.0937	71.8792	74.4268	73.634	57.7911	68.3753	63.6062
1	Tb927.10.4780	GPI inositol deacylase precursor	132.166	135.291	120.757	134.411	119.56	136.439	176.353	138.939	117.301	101.235	103.979	114.461	201.271	116.171	166.877	164.252	90.1079	114.593	116.992	114.378	129.066	123.24	104.194	135.913	138.384	150.751	128.023	109.174	154.168	107.445	101.996	93.6638	143.138	147.203	151.55	140.227	139.691	146.083
1	Tb927.10.480	hypothetical protein, conserved	4.31537	5.46212	4.45533	5.97249	7.71175	6.06524	7.66793	5.85868	4.82347	4.82181	5.31828	6.59486	8.89955	6.33419	9.11285	9.25126	7.78623	3.67201	5.62639	3.24674	1.95547	1.49988	0.931576	5.88516	6.26034	7.33594	6.96221	7.09688	11.9467	1.28147	1.13068	0.579315	5.40831	5.69519	6.56687	1.34387	2.63495	1.63916
1	Tb927.10.4890	zinc-finger of a C2HC-type, putative	142.481	123.339	132.82	143.89	146.517	149.443	137.334	147.054	113.725	118.175	123.879	125.227	177.461	128.105	168.619	200.987	140.172	118.427	143.831	126.086	162.714	159.569	121.685	129.669	125.346	118.407	144.554	135.196	133.633	114.61	113.632	109.768	121.757	120.243	127.854	118.461	129.919	121.47
1	Tb927.10.5000	hypothetical protein, conserved	21.2343	18.1207	19.9626	22.232	26.0476	23.2419	18.9225	25.5764	24.0664	22.1037	27.2864	25.1017	25.0168	23.6149	27.4825	26.3244	25.7897	20.8732	24.0328	20.4194	15.5616	16.2491	23.8122	32.3546	37.3051	38.8664	37.3789	34.7827	36.8727	18.19	20.2926	17.085	24.2887	26.2229	25.0597	19.9704	20.6757	16.0547
1	Tb927.10.5050	mitochondrial ATP synthase epsilon chain	0	0.302437	0.33686	0.404184	0.393846	0.898575	0.700543	0.347189	0.310151	0.318449	0.329409	0.161747	0.146939	0.503211	0.152064	0.613759	0.347001	0	0.154208	0.912685	0.166188	0.149486	0.773718	0.453304	0.448585	0.89032	0.652378	1.02151	0.89098	0	0.154949	0	0	0.28707	0	0	0.268721	0.139306
1	Tb927.10.5170	XPC-binding domain containing protein, putative	21.3208	22.1263	17.8527	25.7878	28.0326	24.8491	31.9527	25.7408	20.3239	18.1032	16.766	24.2331	23.496	22.9932	25.8059	34.8265	24.9737	20.3259	21.2035	22.1509	25.5267	27.4197	19.0021	27.9698	26.1083	24.8493	36.2414	33.1116	37.0771	19.3361	17.7689	17.5694	26.2385	25.3633	26.5667	17.8238	20.0548	19.6811
1	Tb927.10.5190	Kinesin associated protein, putative	2.85822	3.97296	4.35141	4.68028	5.69113	4.74351	6.5697	4.30747	2.85201	2.74239	3.19738	3.32884	4.93291	3.50108	4.66105	4.68081	4.22916	2.73047	2.83606	2.59772	3.15341	2.61831	1.89727	5.29318	5.74006	7.38561	10.0221	6.4113	10.2998	1.77099	2.26165	1.30284	3.17999	2.49311	3.44571	1.33329	1.86309	2.46032
1	Tb927.10.5210	TFIIH basal transcription factor subunit	0.106999	0.413137	0.287601	0.322074	0.224169	0.40916	0.239241	0.533555	0.370716	0.543763	0.674974	0.386664	0.60217	0.400984	0.311586	0.314405	0.414761	0.306649	0.31598	0.571429	0.227018	0.153152	0.369922	0.619226	0.459585	0.456076	0.724073	0.406993	0.547697	0.163563	0.264581	0.117242	0.329632	0.392146	0.0500743	0.603779	0.275311	0.285444
1	Tb927.10.5240	cAMP binding protein, putative	0.343622	0.422154	0.403032	0.470148	0.34032	0.41809	0.471463	0.450007	0.340154	0.476256	0.410539	0.53218	0.424859	0.551889	0.621613	0.428356	0.397866	0.43271	0.369002	0.424655	0.430806	0.253373	0.370282	0.54235	0.402528	0.281098	0.61792	0.848728	0.604068	0.382019	0.216284	0.239601	0.219968	0.143109	0.467815	0.205652	0.334904	0.305563
1	Tb927.10.5260	C2 domain containing protein, putative	5.67375	5.8715	4.25912	4.5938	3.83377	5.64395	3.85724	5.43758	6.07187	4.39	4.75606	5.4359	3.93142	4.6247	5.70588	4.25554	5.01004	4.29705	5.25802	4.54139	4.82601	4.21906	4.11498	5.52185	5.51315	5.85839	7.39694	6.24942	6.45385	4.89656	4.49962	4.62066	5.35398	5.12825	4.68856	2.8603	3.15648	3.52265
1	Tb927.10.530	Plasma-membrane choline transporter, putative	20.3769	22.3736	17.6586	20.8248	19.1344	21.828	25.2688	21.1768	18.3858	15.8354	18.4784	18.3447	28.4714	18.7365	33.7853	39.4282	25.1603	17.963	28.4444	16.7678	37.5747	32.8464	19.4457	24.7621	28.3503	25.7349	49.7796	46.2503	61.7658	23.5817	22.1284	16.9874	15.1998	16.3143	17.887	9.63612	12.2436	8.80406
1	Tb927.10.5380	intraflagellar transport protein 122	3.58809	7.63301	7.17494	6.54511	6.12873	1.79156	6.36194	7.57222	6.40243	6.31821	1.24947	5.47443	7.20266	5.99529	7.89755	7.61083	3.54359	5.63281	7.334	7.14564	4.87316	5.10309	5.91465	3.21837	9.46735	4.56765	9.37456	3.03015	6.10916	4.77457	4.92788	4.63275	6.55789	6.93108	6.69537	4.19128	4.84155	4.71491
1	Tb927.10.5450	ISWI complex protein	50.2045	56.7012	48.9717	79.4171	84.8348	55.5034	58.5188	57.4567	46.6717	50.3821	44.8476	49.7478	50.4208	47.9644	56.1967	50.8549	47.8676	46.5677	47.7533	48.2464	25.3698	24.2338	28.8257	54.8882	58.0427	60.5619	46.7104	47.2522	45.9533	33.8612	31.6084	29.2702	52.4072	52.269	55.5521	28.8605	30.454	30.0066
1	Tb927.10.5490	predicted HORMA domain protein	33.4134	35.4947	37.5225	56.8096	53.4652	42.4678	52.7398	40.381	38.1983	32.1707	35.3614	38.1365	54.5753	35.6588	42.2655	53.5929	35.6647	34.1811	35.0045	34.6894	37.8406	37.9772	34.4734	34.2992	34.2048	40.4613	33.9269	36.3727	34.188	25.9173	25.4266	24.0662	47.1925	43.9297	45.8036	33.7542	35.6925	31.8664
1	Tb927.10.5510	endonuclease/exonuclease/phosphatase, putative	56.9604	60.1883	48.2817	75.7995	69.4557	56.793	64.3887	60.3573	52.0792	40.7147	40.8297	53.2436	60.9503	53.7598	65.3194	67.1974	45.6699	55.6265	50.4052	53.8567	58.0705	50.8508	50.4011	80.5532	72.4049	78.6767	82.7953	88.3488	84.3793	44.7484	41.1453	43.9424	51.2535	56.7979	56.41	49.777	53.6728	49.5234
1	Tb927.10.5520	AmmeMemoRadiSam system protein B, putative	72.4378	73.3515	74.5817	110.567	99.2512	92.431	102.405	92.4658	77.1758	73.4914	77.6344	79.0471	71.5638	69.7206	65.3343	87.2705	74.4957	72.4254	76.3126	72.9345	66.1463	58.5363	57.1299	93.8071	91.7005	89.4636	69.8909	68.1446	76.7613	61.9794	54.907	57.2228	81.977	80.4719	77.8554	49.3625	51.0714	49.9098
1	Tb927.10.5670	N-acetyltransferase subunit Nat1, putative	36.989	36.0575	31.3082	56.7406	58.0441	46.1537	37.1576	47.5008	38.6535	39.9914	36.4456	37.231	36.1584	35.8722	38.0319	25.3346	37.7667	43.7097	33.4693	42.2679	24.3398	22.9392	28.3377	50.9539	46.9689	51.3594	39.4424	39.1163	39.582	27.138	27.7841	29.0331	51.6132	49.0716	50.3775	30.2906	34.6863	33.8371
1	Tb927.10.5680	procyclin-associated gene 1 (PAG1) protein, putative	110.88	84.76	82.3657	74.1042	74.3988	75.9494	92.5733	74.6315	104.661	97.8233	94.9884	121.73	128.795	119.522	101.977	115.624	92.2877	127.109	107.09	124.558	40.8723	39.4722	61.5855	141.373	140.329	135.509	87.0636	124.884	110.838	42.8403	40.0283	41.5618	119.943	112.881	104.69	47.4002	53.1532	51.2585
1	Tb927.10.5720	hypothetical protein	8.2923	8.17474	12.7093	10.7732	16.2639	10.6261	13.2153	13.2945	5.76349	10.5801	11.8717	10.2012	21.8444	9.63445	10.4468	23.502	13.6781	6.2362	11.2888	5.82474	8.23532	5.89248	6.44826	3.57368	7.40976	13.0352	4.2247	9.77885	12.6435	3.77583	6.2823	3.28646	3.7271	2.58646	2.97246	6.6372	4.9936	6.11875
1	Tb927.10.5760	adenylate kinase, putative	101.507	108.685	85.7577	144.231	130.259	117.93	136.345	119.639	73.0975	98.4663	93.82	105.917	133.981	99.2355	114.309	152.139	94.4192	86.7896	103.417	78.0774	83.1316	94.6012	94.6319	114.416	129.664	159.873	199.029	152.195	198.847	105.749	110.834	111.814	84.0408	83.2406	85.3363	61.5511	59.9172	60.0167
1	Tb927.10.5880	Proteophosphoglycan, putative	58.178	65.9165	58.0721	74.5286	78.8488	67.4989	64.94	67.2876	67.9545	54.1888	50.5384	63.2299	69.711	56.5313	66.2416	68.3403	60.3937	53.5128	58.3105	52.3155	38.1198	33.6658	32.7147	73.64	70.8748	76.1983	77.5863	74.8735	80.9287	35.3119	30.5089	28.9379	58.2238	58.9779	61.0072	33.3076	43.1972	36.158
1	Tb927.10.5910	Basal body protein	40.8638	44.935	31.5169	48.4886	38.0106	42.0189	28.4152	42.4033	40.4861	33.077	31.3365	40.9954	39.251	37.9277	39.0525	29.6402	31.8435	35.8513	39.0848	39.0312	39.2534	34.0355	31.3486	58.7495	61.4553	64.2782	60.5983	51.2773	57.9032	32.8073	32.6402	33.2739	46.66	47.2194	48.631	21.791	23.9976	24.5686
1	Tb927.10.5970	predicted zinc finger protein	4.76088	6.56978	4.21751	6.34352	4.80454	6.28217	6.03464	5.75862	5.24386	4.66854	6.02771	6.54257	7.10717	6.17458	6.02073	5.94383	4.49299	7.30256	6.10563	6.05526	4.3392	3.61519	3.24555	5.95027	6.27234	7.17718	6.56217	6.95942	7.2842	4.44179	4.54317	4.51863	3.33473	3.31766	3.16947	3.37389	4.08329	3.93545
1	Tb927.10.5980	leucine-rich repeat protein (LRRP), putative	13.266	15.1471	11.2882	13.4301	12.7054	13.8417	14.5766	14.5324	14.2202	11.095	12.5528	14.1667	14.1496	13.2303	14.7167	10.5434	13.559	16.0043	11.9021	14.4639	14.8773	12.5865	13.6656	12.5031	14.3628	12.099	18.6254	21.5434	16.0385	14.6396	15.6332	11.7118	8.50738	8.19584	9.43672	6.87984	6.98931	7.4488
1	Tb927.10.610	hypothetical protein, conserved	17.7146	21.2591	14.07	28.1366	25.2102	21.8935	28.0114	21.2216	15.7981	15.9774	14.8914	19.7732	27.8427	21.5308	22.5398	33.2558	22.2706	16.656	19.6764	15.9613	24.8873	23.4141	13.3996	29.5934	30.8467	36.5445	44.8605	46.8289	66.7138	18.2563	16.1403	14.6015	35.961	30.7801	36.1859	9.75598	10.0947	7.87632
1	Tb927.10.6130	hypothetical protein, conserved	9.78676	12.533	9.75064	16.1042	14.4894	12.2876	15.0259	13.3031	10.7214	8.75352	8.78041	13.8098	12.7904	9.64065	11.0832	11.7586	11.9952	10.1596	10.2761	12.2905	8.23655	5.79006	7.54044	15.9216	14.4481	14.585	16.7778	18.5776	17.0696	7.91244	6.45337	7.57803	11.3709	11.956	10.5037	6.99521	8.6177	6.67216
1	Tb927.10.6180	FLA1-like protein	60.9819	51.5263	44.9854	77.3933	63.1235	69.5868	80.4722	68.9497	53.0542	49.9798	44.5005	51.9963	50.7258	46.0126	55.5829	59.4128	32.4257	71.8545	61.2497	73.4543	27.9132	26.8058	37.2821	68.3886	60.9347	75.689	51.3068	47.464	48.943	39.9474	38.8248	41.0016	71.5686	73.6588	75.7001	30.6284	32.325	33.2751
1	Tb927.10.6200	hypothetical protein, conserved	17.2858	23.1033	21.1842	40.3361	35.6576	22.1875	17.1626	29.4689	18.9062	25.8008	24.9096	26.9584	26.758	23.815	29.334	16.5756	29.9883	18.0144	23.5601	20.1884	19.6198	13.6109	14.0896	37.1932	39.6905	43.9674	36.3699	32.4482	34.65	18.6014	21.5211	13.51	27.0252	26.8026	25.1173	18.3032	21.6682	16.7687
1	Tb927.10.630	hypothetical protein, conserved	13.7519	15.0717	9.3717	17.8314	16.3115	13.6321	16.3202	14.6761	13.0267	14.0203	12.9458	15.6842	15.5977	14.9058	13.7595	20.7223	12.1375	16.4519	14.5783	16.4347	10.8629	10.0538	12.6226	22.7737	20.4364	20.8816	20.3963	19.2219	20.9372	12.1603	12.0535	12.3792	19.6651	20.5865	17.2676	15.52	15.5327	16.4807
1	Tb927.10.6570	TPR repeat, putative	1.31788	1.43114	0.974134	1.27508	1.44954	1.49611	1.47333	0.821458	0.733824	0.753457	0.952588	1.10557	1.08161	1.49928	1.19929	1.37149	0.912234	0.865544	0.891881	1.19969	1.48544	1.96493	0.976337	0.715018	1.41515	2.18454	2.31531	2.23787	3.27923	1.00728	0.733224	0.541513	1.9575	1.6603	1.69607	0.619717	0.777089	0.878936
1	Tb927.10.660	2-oxoisovalerate dehydrogenase alpha subunit, putative	7.43307	6.99105	6.76221	12.7305	12.3517	8.68506	9.51729	8.44795	9.18184	5.94061	6.14508	6.10032	6.85282	6.32623	6.35181	7.52934	7.45829	7.52567	6.56645	7.52598	6.26781	5.81978	7.27954	11.5815	14.2503	12.3964	11.9054	11.3922	11.3457	8.80516	7.22636	6.47393	9.28267	9.48808	8.44378	5.9749	5.33988	6.04487
1	Tb927.10.6890	hypothetical protein	8.2637	8.74652	7.24809	7.23163	11.6635	6.92986	10.9403	7.14904	8.61084	5.96782	8.61203	7.85862	10.7428	8.69296	9.0769	13.348	10.0353	6.78636	6.92151	9.64298	6.15192	5.672	6.01468	6.43246	8.71796	6.17957	10.5655	10.0837	10.9666	7.3873	8.03021	8.33992	3.89208	4.58276	4.34226	4.63582	7.95798	4.77004
1	Tb927.10.6900	base J-associated glucosyltransferase	8.36495	8.50867	6.38256	10.2109	11.1934	7.82485	10.1058	8.12317	7.56822	6.94792	6.80879	7.84737	8.14136	8.81213	9.51667	9.77895	8.01913	6.22959	7.61444	7.72937	8.01513	7.55294	8.6626	5.3355	6.52482	6.21941	11.1434	10.3616	13.7611	9.3955	7.73996	9.51065	4.71064	4.86229	3.78843	4.82173	4.89866	4.79902
1	Tb927.10.6990	hypothetical protein, conserved	71.2941	75.2059	59.6122	83.2816	67.1391	76.5413	108.317	69.113	56.3073	62.7662	66.7061	73.7695	102.905	74.744	62.8313	102.635	65.5535	75.0162	56.8003	77.7432	68.1774	61.8151	61.7091	72.8225	69.0291	73.0689	95.0493	95.541	91.1315	49.8135	51.9491	46.6465	89.7055	93.989	89.6771	56.6311	50.1055	51.7216
1	Tb927.10.70	retrotransposon hot spot (RHS), putative, (fragment)	0.806983	0.946746	0.58732	1.13179	1.20688	1.02071	1.06873	1.07308	0.626781	0.64355	0.456853	0.807567	0.885021	0.757715	0.72307	0.778251	0.577499	1.12672	0.941025	0.819749	0.447797	0.367253	0.416959	0.670592	0.675461	0.776142	0.542864	0.431759	0.494274	0.430176	0.343834	0.285675	0.896081	0.944143	0.871523	0.420341	0.415278	0.375362
1	Tb927.10.7110	Myo-inositol 1-phosphate synthase	95.1911	104.277	96.5165	129.964	132.787	117.335	164.487	114.053	89.0611	88.9724	89.1848	99.1896	132.135	99.0643	95.4574	131.929	99.2011	89.1085	86.3265	89.4505	83.5603	79.4229	79.1447	95.2759	97.5181	98.5482	86.0304	81.8342	88.1017	68.4101	68.9985	68.3564	103.927	101.754	106.036	56.6092	53.6766	55.0851
1	Tb927.10.7290	Flagellar Member 2	40.7024	45.1145	34.363	74.8366	82.4124	69.3707	73.35	66.6505	37.145	32.182	32.4541	39.3583	39.7849	35.9499	56.6243	69.6632	33.032	34.1384	41.5575	33.5903	42.81	43.958	29.7063	41.8939	43.6859	49.2566	66.9625	49.1464	84.1796	42.6439	43.4764	43.5375	29.1376	29.0108	30.7981	19.1515	22.1938	21.0895
1	Tb927.10.740	structural maintenance of chromosome 4, putative	38.2171	43.441	34.6464	37.1167	36.9323	38.1287	35.3381	39.7326	36.8296	36.9679	32.1902	43.4949	52.9694	40.8989	48.0177	46.6252	41.2493	34.727	35.8814	32.6582	23.1971	22.1155	22.462	47.4457	49.0352	52.3071	47.0593	41.8785	55.2763	23.1538	22.7862	20.9378	39.839	39.7611	42.2893	27.0967	30.5144	29.079
1	Tb927.10.760	hypothetical protein, conserved	35.9342	41.8469	35.0904	42.1506	41.3028	34.7205	34.2146	36.6534	35.6259	37.4168	37.3759	45.5547	40.302	38.417	37.9209	35.1963	47.5262	35.5878	40.565	32.3847	26.9875	22.3878	22.4696	45.1533	42.3232	48.6618	48.68	41.7993	53.625	27.7733	28.6405	25.4668	33.3221	33.4278	37.0794	23.5637	21.065	22.2312
1	Tb927.10.7820	hypothetical protein, conserved	3.40405	2.00804	3.86321	2.27699	1.42634	2.35029	1.9028	1.25737	1.87205	3.65207	1.59064	1.95259	2.66075	4.25229	3.12069	1.48185	1.04724	2.3486	1.86159	2.20357	1.40434	1.98504	2.42846	1.27685	2.70763	3.58261	3.15017	2.67182	3.22674	1.54181	1.87052	1.45052	2.8298	2.07928	3.00912	0.355715	0.973191	0.672674
1	Tb927.10.7840	hypothetical protein, conserved	71.3489	78.1628	64.8436	83.3847	75.554	83.1507	92.3024	84.2493	67.3071	73.0569	78.2637	102.569	117.033	83.4865	95.0573	132.589	90.3647	95.5755	86.4015	89.1723	102.668	86.2836	80.8572	109.19	98.3605	125.295	133.577	123.796	142.53	72.5315	70.3963	77.0178	77.9577	79.7739	80.7489	76.2371	73.3118	63.368
1	Tb927.10.7860	hypothetical protein, conserved	122.094	146.739	125.908	134.169	139.628	127.296	202.59	127.106	155.374	170.913	178.416	188.413	187.154	173.012	141.135	261.066	210.69	166.661	158.299	174.727	131.879	107.031	101.391	217.774	211.223	233.401	248.417	214.874	265.849	93.0074	78.5205	66.568	115.249	117.6	123.953	87.8788	108.022	88.3729
1	Tb927.10.7870	hypothetical protein, conserved	23.2034	24.3456	24.9473	39.1878	41.7082	33.1127	33.9294	34.0035	23.7183	24.8655	25.7213	24.7386	27.4417	25.5647	34.8457	32.7729	24.1154	24.2544	26.3994	25.9592	20.8694	16.8467	20.2627	43.7881	46.6223	51.2832	31.0715	28.963	33.6616	26.4739	22.6179	22.7532	13.1718	15.8679	16.0524	14.3901	14.4931	11.8867
1	Tb927.10.7880	Sperm tail/Sperm tail C-terminal domain containing protein, putative	9.79553	10.5729	8.28175	8.04143	9.25365	10.0455	9.70657	10.2132	13.3109	10.7254	11.984	10.8953	14.5754	11.8709	12.966	13.9555	10.109	10.7188	10.1684	11.0247	12.8477	11.514	13.1504	14.2581	14.1097	15.1407	16.6414	19.162	21.7276	11.3892	11.7586	12.2944	1.45007	2.12137	1.66698	2.05187	1.33658	2.01928
1	Tb927.10.7890	hypothetical protein, conserved	48.0894	49.1098	43.1433	50.2936	45.3041	48.1804	47.8428	51.7449	45.4366	42.4847	36.455	44.1031	39.3934	44.2445	41.8107	44.3724	38.7104	44.8751	45.1042	46.1151	34.1228	33.5805	27.0542	35.2872	34.0459	41.4029	45.8796	51.3539	48.3165	22.3943	21.1838	22.028	39.1397	39.5385	44.8243	18.7572	22.4663	18.3018
1	Tb927.10.790	vesicle-associated membrane protein, putative	54.4462	64.9193	61.775	56.1284	60.2091	54.0014	74.3886	52.5299	65.464	57.0502	58.9064	72.179	60.1149	70.2079	56.2678	84.2155	71.9985	56.936	61.7326	52.372	38.6502	35.8372	32.0571	67.4777	69.3566	69.987	73.9491	68.5983	87.9937	22.6208	21.1474	18.8983	87.5831	91.8233	95.4734	20.9237	34.0491	23.7315
1	Tb927.10.800	hypothetical protein, conserved	40.7955	45.6571	36.4951	71.5458	75.4575	52.4989	70.8805	49.1374	39.1788	34.5712	32.3239	49.5183	50.6937	43.7182	47.2966	71.0587	47.6855	44.3544	35.947	41.605	63.127	65.0464	51.6341	55.35	55.8692	58.9346	66.5141	72.8344	74.9278	42.6024	44.9947	43.7861	52.9594	56.912	54.1669	40.8858	42.7746	43.081
1	Tb927.10.8050	TFIIF-stimulated CTD phosphatase, putative	24.7492	31.7008	23.8565	78.3432	70.8828	49.6467	61.309	46.0237	31.4455	23.6128	26.652	32.5373	55.3222	28.0226	58.5096	72.0107	36.4069	21.1669	32.0787	21.1158	30.7146	26.9643	14.8617	41.3712	44.3497	43.8913	60.4832	43.3509	91.6469	17.8131	15.4442	11.4638	30.6315	29.6846	31.6555	10.1071	11.4131	10.4559
1	Tb927.10.820	hypothetical protein, conserved	57.0173	70.2298	56.4444	65.8973	70.2127	59.2304	72.3049	62.5032	65.5393	58.8082	61.1543	72.352	68.0988	69.4553	65.8277	82.1007	76.8461	66.2844	64.0043	72.0959	55.4899	44.14	42.7419	93.8135	91.8865	104.315	117.605	109.615	122.701	40.1944	41.3594	36.5035	101.857	107.5	101.788	42.6035	47.8843	41.4404
1	Tb927.10.8240	hypothetical protein, conserved	118.376	110.677	117.119	94.6433	105.059	113.948	108.814	113.13	130.062	117.369	124.379	125.677	138.163	122.369	134.465	137.284	121.304	120.756	118.941	122.596	84.1656	73.0818	89.093	180.519	173.742	174.458	179.442	168.083	152.921	72.9729	74.0607	56.0545	160.546	164.598	158.192	72.9377	79.3984	62.5506
1	Tb927.10.8360	Poly(A)-specific ribonuclease PARN-2	44.8409	37.9921	32.3888	63.926	48.9429	48.9915	44.2592	49.1136	38.1043	45.1067	42.7153	44.5104	41.3557	42.3276	50.5847	44.2027	32.4689	60.9747	62.7165	55.3084	23.754	21.0914	33.0632	65.2936	65.991	84.0728	56.5972	59.2687	53.6977	40.5218	44.0666	35.7276	70.8615	72.705	68.978	37.5042	37.7165	34.0755
1	Tb927.10.840	Flagellum attachment zone protein 6	42.3805	47.1658	37.3647	27.6675	26.2643	33.3368	44.3899	35.1528	39.1099	40.2098	34.5852	46.7772	61.0671	46.9015	47.2123	55.3427	55.6185	35.7542	39.0727	36.15	28.1046	23.0426	21.6927	29.5178	31.9643	31.1213	45.4388	47.5042	46.3794	17.0773	14.19	13.7133	36.3062	33.2903	33.9213	23.045	29.5581	24.7886
1	Tb927.10.870	Furrow 1 protein	60.1471	69.9266	55.5968	52.4817	46.3063	56.1776	65.6518	53.372	67.0042	60.8161	54.9406	65.5615	73.5219	65.5069	78.3557	73.7783	63.1398	57.3842	58.6125	59.0273	59.3833	59.997	49.8472	65.7381	60.3672	66.4579	80.8953	77.4784	83.665	46.4037	48.0633	45.7939	58.4124	57.1085	58.3936	45.1876	48.9463	46.8149
1	Tb927.10.8820	hook complex protein, conserved	42.0546	45.9854	42.2391	62.9386	64.4624	52.5296	51.9286	50.8528	43.0242	35.1675	35.561	41.0143	44.5931	43.9891	38.6062	48.8251	42.7576	40.43	41.9471	39.562	48.6316	48.9573	38.7348	45.9264	45.5642	49.9311	56.9783	57.2355	67.64	37.4139	33.6467	35.1988	61.0602	62.025	62.475	41.4239	48.127	41.7799
1	Tb927.10.8830	Flagellum attachment zone protein 5	115.952	114.171	121.293	86.4208	86.3447	108.168	147.126	102.497	104.716	92.5866	83.5882	98.6455	92.5748	106.053	85.1985	113.734	101.542	91.4646	91.8498	91.3551	102.431	82.4159	74.2853	94.3247	95.5974	88.2774	107.633	116.969	106.137	46.567	41.0343	38.3603	96.1161	92.9662	95.7638	39.6941	47.1684	41.8807
1	Tb927.10.8860	hypothetical protein, conserved	94.9879	88.7845	72.9972	110.54	96.0451	96.1009	110.099	98.8248	83.8653	58.7356	62.1701	75.1515	70.9943	72.4665	83.8022	82.77	56.2024	90.7936	102.605	92.4424	70.0295	61.0937	63.8794	96.1304	91.384	103.314	83.4449	98.7322	92.6389	49.1953	46.7901	50.3028	115.689	110.476	120.303	67.4428	72.8009	72.1343
1	Tb927.10.8870	Myosin-like coiled-coil protein, putative	108.633	106.373	120.585	106.22	124.991	104.32	103.941	108.883	112.671	118.869	135.205	131.766	130.535	123.337	116.183	124.328	143.292	122.383	120.904	133.042	118.876	96.003	113.203	163.59	162.634	167.233	168.729	177.941	169.769	92.3561	108.804	97.7994	168.324	159.523	161.403	92.1342	92.0807	86.767
1	Tb927.10.8890	kinetoplast DNA-associated protein, putative	41.2507	44.9375	36.579	31.924	36.5571	44.158	43.8077	39.9892	36.1652	36.3101	35.0363	44.954	49.1896	43.3017	45.9474	51.3383	51.1262	37.6739	45.7436	37.8323	30.6442	26.6324	25.5013	51.0136	47.4988	49.912	69.7072	58.9953	66.0025	20.9339	16.8394	14.9544	55.5689	60.529	61.4413	20.7626	26.8819	23.3791
1	Tb927.10.890	kinesin, putative	24.6576	27.1501	22.1813	18.1267	18.3516	23.9991	18.5286	23.637	26.5976	24.0102	20.1018	26.6631	26.496	26.2604	25.2442	20.7138	25.8259	20.6486	24.6517	20.0031	17.9586	13.7244	12.2233	25.4561	25.6558	29.0724	27.4661	30.9751	33.6321	14.6574	12.681	11.5363	21.4091	20.6127	20.867	11.0846	14.0756	11.6262
1	Tb927.10.8900	choline/ethanolamine phosphotransferase (CEPT)	36.2902	41.5494	33.8472	32.4307	31.1387	40.9233	34.9598	40.9711	34.6753	31.1159	31.4409	34.9189	42.1237	36.8593	49.6893	40.4096	38.6496	32.7351	40.6896	30.7215	26.5668	23.1446	18.7152	32.7221	37.6488	39.6264	39.04	31.3002	43.4619	22.1471	20.2995	17.6506	52.4823	48.8043	49.2409	23.4536	30.404	27.8309
1	Tb927.10.9090	Cullin binding, putative	36.3088	38.545	21.7181	54.6094	48.6771	41.7998	51.2162	45.4764	28.6442	34.7383	33.9176	35.8606	43.2903	33.0819	42.0286	45.2054	28.366	37.9428	42.5792	39.4354	28.7528	26.3919	27.0674	56.7246	58.6967	53.9293	54.7493	33.3461	48.7178	41.2584	41.5191	40.6251	44.7128	47.988	47.3068	35.5103	33.919	31.8326
1	Tb927.10.9220	hypothetical protein, conserved	66.1937	77.0203	65.5904	110.779	108.095	75.3382	118.303	71.7648	58.7074	59.0053	56.804	75.9179	151.276	79.9744	90.1282	117.578	84.1093	65.0296	75.2853	62.016	60.8266	46.0926	41.6169	93.6988	100.749	78.3741	89.5882	83.5062	114.469	46.6735	39.0178	37.6373	68.3419	59.5018	63.2955	32.6411	40.8917	34.2833
1	Tb927.10.9230	beta adaptin, putative	29.2523	26.4924	22.141	42.8682	32.2122	31.4561	35.2282	31.6642	25.3793	26.4793	25.9261	26.0824	38.5612	25.8793	24.448	26.8078	15.7192	36.4685	25.2374	35.2766	17.3332	15.3039	18.1477	30.2484	32.7364	28.8848	28.4555	27.6992	26.8507	14.1573	14.2991	14.1081	21.3738	20.869	23.6796	20.9254	19.0508	18.1451
1	Tb927.10.9300	adiponectin receptor protein 1	80.5381	89.5072	85.4363	107.406	119.597	91.7766	92.1992	86.3307	65.481	74.5456	73.442	80.9375	112.961	79.1633	115.337	122.954	98.5335	70.1164	83.7191	71.9465	56.617	44.0105	40.5198	105.958	99.7816	97.7483	76.3574	72.9975	89.8404	64.8402	64.7902	63.5973	84.6897	90.5183	90.6092	80.8948	77.5488	77.9681
1	Tb927.10.9310	Haemolysin-III related, putative	94.209	100.266	88.8543	86.6875	80.1149	80.8258	85.1085	79.8983	84.7077	84.37	90.5062	108.153	118.095	102.048	107.648	100.233	120.471	84.4738	92.6646	84.4406	84.5654	72.4345	77.8741	105.342	110.534	104.42	97.6995	108.907	103.165	78.3283	73.7056	68.1766	84.5982	91.1469	85.9852	78.7568	82.6214	78.6324
1	Tb927.10.9330	hypothetical protein, conserved	80.7577	91.6001	76.3449	100.337	100.868	99.5726	115.08	98.0873	86.6179	76.7553	71.453	93.7416	103.03	92.0806	93.6504	115.546	103.838	71.7539	89.2527	75.2999	59.7285	43.0272	44.099	78.2857	78.634	97.5805	120.109	124.099	143.568	38.9973	39.4967	36.0542	87.531	81.3257	84.4467	29.7996	39.7187	31.3551
1	Tb927.10.9340	hypothetical protein	37.1754	37.7589	29.687	39.3306	41.0363	39.1826	43.6506	42.151	34.1665	27.7721	28.9548	37.2697	36.623	32.9525	33.852	43.3845	41.6502	31.4609	33.1968	30.7212	40.4288	28.8182	24.8597	36.1345	36.4446	41.0022	54.0496	50.3258	57.173	24.4752	20.6965	22.3762	37.532	44.8663	43.0736	15.1482	19.55	16.8167
1	Tb927.10.9440	NADH dehydrogenase	72.9862	74.5199	74.6681	70.6214	77.0546	77.8059	64.9042	73.8736	80.1542	80.7654	77.2553	84.435	67.1658	79.7081	72.21	52.8895	94.9492	79.0668	77.0944	78.0679	52.4549	48.0023	55.7283	74.0107	73.836	80.8853	68.0783	70.5284	81.3349	36.4478	30.6411	29.0707	62.5255	60.9862	60.7421	28.1563	34.5786	30.624
1	Tb927.10.9445	hypothetical protein	156.728	192.879	141.958	93.6158	75.5955	119.72	150.426	122.019	127.709	166.724	166.634	160.78	247.217	154.054	192.246	194.479	181.393	139.613	150.31	142.642	89.5473	86.0781	75.9137	215.09	204.192	205.975	128.804	113.37	124.106	39.2884	39.8764	38.1012	119.322	116.127	109.195	88.6291	106.111	99.7097
1	Tb927.10.9450	invariant surface glycoprotein, putative	77.9969	84.4255	82.5824	37.6646	34.1739	53.7686	65.9629	50.699	68.412	85.0474	77.6861	80.6306	88.6271	83.4105	73.2189	102.384	98.8554	71.4456	76.0515	69.3798	76.4457	72.2532	66.1104	109.086	109.421	88.1933	73.6532	78.2797	63.028	43.1601	46.1737	45.4211	66.9304	68.1419	66.9974	52.4131	52.4491	48.5308
1	Tb927.10.9465	hypothetical protein	23.5359	23.2456	20.455	17.457	15.8521	14.9189	20.2526	13.1008	13.1796	22.3688	22.718	24.1129	24.5327	21.3445	21.9985	23.7296	22.7225	25.542	19.7663	24.6902	10.7281	9.61522	10.7798	22.6662	26.5621	20.0537	21.7763	24.9853	14.4825	8.60063	8.49137	8.09143	24.4306	22.6644	24.3103	15.1558	14.7886	16.4004
1	Tb927.10.9490	expression site-associated gene 3 (ESAG3)-like protein	40.4712	39.2805	31.4215	29.2702	32.4897	34.0926	40.5304	32.467	25.561	41.661	38.5053	38.7306	45.5252	43.4921	34.042	39.0604	39.8241	42.691	41.441	42.6024	16.2473	11.7198	23.0215	44.2456	45.7623	35.8818	30.8112	36.9877	29.1195	10.0283	9.51352	9.64736	32.3015	34.573	35.5257	23.0322	23.2254	23.3565
1	Tb927.10.9500	expression site-associated gene 3 (ESAG3) protein, putative	15.8493	18.5825	15.4843	10.7677	10.371	12.9379	16.8289	12.27	15.0446	13.3875	13.3917	14.7951	17.9888	13.5608	13.8392	13.1138	11.6221	14.0347	13.2507	13.6329	7.75423	6.2153	7.86362	15.7759	14.7827	11.2423	10.6237	14.7078	9.71399	4.49896	4.50969	3.17197	17.072	13.3945	14.7669	5.64928	7.44853	6.82171
1	Tb927.10.9610	hypothetical protein	3.45902	3.48255	3.67899	7.77293	6.91957	5.44021	8.93994	5.1519	2.98229	3.96936	3.67583	3.53301	7.84949	3.62402	5.77654	8.59747	5.47864	2.91357	4.32027	2.52807	2.56469	2.59087	1.06545	1.75786	2.34309	1.93766	2.32333	3.71876	4.48461	1.8573	1.72905	1.87469	5.00892	3.88493	4.59526	1.08438	1.30791	1.09145
1	Tb927.10.9700	Flagellum attachment zone protein 22	20.3935	23.4968	15.7282	25.247	24.9984	24.2143	26.9263	24.9393	20.3049	18.5607	16.4804	25.194	23.6097	23.992	28.9748	31.0739	22.608	21.1604	26.5072	21.6232	25.8438	24.6029	19.7154	20.8318	20.7846	20.1023	33.3169	35.5941	38.4903	18.429	17.9256	16.6565	24.5536	26.1377	27.2737	21.1291	24.3655	21.7687
1	Tb927.10.9750	ubiquitin-protein ligase, putative	17.9458	19.7297	15.981	24.637	24.0607	23.6932	29.8847	24.2974	17.6376	15.6405	13.8724	19.1587	23.4774	18.4704	21.5228	20.9628	18.2043	17.0517	18.9084	16.6773	8.74122	7.85254	6.37399	11.9009	12.5635	12.2851	13.202	17.5726	19.8777	6.47788	6.10725	5.28822	17.7081	17.2761	17.5281	14.261	16.8969	16.5101
1	Tb927.10.9830	Mitochondrial ATP synthase subunit, putative	33.7328	36.236	31.1876	58.8119	52.6879	43.8552	59.0624	45.6706	33.977	34.2857	35.2588	29.2725	29.609	33.0268	27.1379	34.0043	26.5298	33.8551	30.7507	31.0341	29.4497	25.9264	34.747	58.1734	53.7466	59.6769	42.4298	38.1578	43.3725	31.1667	28.0422	26.6069	35.0639	35.8981	36.7944	22.4667	23.8659	21.4762
1	Tb927.10.9840	chaperone protein DnaJ, putative	106.095	95.5464	109.26	106.63	119.878	103.529	103.035	100.666	94.2094	99.4873	101.061	97.8838	93.393	99.3891	97.5043	100.325	98.825	88.7448	100.034	86.3588	78.0926	67.5158	73.5838	97.5234	97.208	119.87	91.8293	96.5758	100.499	68.5936	62.5132	62.745	83.0589	92.9758	87.087	42.477	47.3525	42.2494
1	Tb927.10.9850	amino acid transporter, putative	50.9297	41.85	37.9872	41.4863	34.6203	39.732	41.1152	39.4282	38.8724	38.3929	37.8805	37.5604	43.3768	36.5503	40.5845	41.3909	28.258	48.1297	32.1798	49.8885	36.8472	35.3315	35.7372	40.616	40.9542	38.1398	41.2457	47.7672	46.992	28.2873	27.6025	29.4315	36.4067	33.3313	34.3293	36.0877	35.5177	40.2815
1	Tb927.10.990	Enriched in surface-labeled proteome protein 6	150.687	145.019	142.801	174.186	163.192	144.164	173.709	133.396	122.579	128.617	130.666	142.448	161.918	138.46	170.639	180.877	159.687	107.329	145.772	108.928	149.718	137.585	128.014	180.793	172.219	184.615	170.36	160.998	194.946	123.255	120.13	112.697	137.015	141.329	140.775	101.09	110.23	104.181
1	Tb927.10.9910	PSP1 C-terminal conserved region, putative	96.6071	92.3644	89.1586	111.955	117.205	109.257	124.827	110.959	85.1625	79.9269	73.2455	85.974	90.4912	92.8763	95.0008	112.713	87.6466	88.6949	89.9954	88.1345	70.8351	68.5867	61.851	128.2	126.012	114.035	113.998	102.76	120.334	61.1035	61.5687	60.6533	111.34	108.137	104.089	47.9521	55.5317	51.4695
1	Tb927.11.10060	Biotin--acetyl-CoA-carboxylase ligase, putative	80.5377	88.2508	80.9091	169.683	153.072	120.572	209.116	114.502	84.7037	81.0813	90.4987	88.8078	141.29	94.2781	109.324	124.406	90.1137	98.1642	96.7643	98.7267	53.2213	58.6866	56.5998	102.306	108.048	90.699	68.4699	58.5355	67.6402	62.8058	62.2164	60.064	47.6893	46.0834	49.9962	45.5062	47.3425	52.6517
1	Tb927.11.10100	hypothetical protein, conserved	81.8033	78.6998	63.4305	110.168	109.868	103.792	96.1856	99.2739	81.5184	75.2322	90.0261	87.9864	99.53	77.3534	91.9986	96.3086	67.7599	78.7992	82.0036	87.255	76.7839	60.3362	66.2352	113.677	128.006	128.063	87.7242	84.0041	121.013	67.6388	63.3513	59.8558	85.3463	100.602	94.9727	72.9525	68.7551	77.6006
1	Tb927.11.10280	metallo-peptidase, Clan MC, Family M14, putative	47.3613	47.3399	38.9827	61.7043	63.3959	53.8086	67.3335	54.7129	44.8699	40.9866	39.1242	45.2573	54.3127	43.1111	50.9489	63.7286	45.4888	48.1985	41.4523	47.4994	32.387	33.2713	31.6123	43.1595	44.6713	34.4026	51.5547	47.4112	45.7048	32.7835	29.1293	30.7231	57.2518	58.0555	58.8789	39.0769	40.674	40.7685
1	Tb927.11.10540	hypothetical protein, conserved	130.957	135.572	133.121	121.602	133.632	127.907	128.219	128.883	152.958	142.843	139.16	156.261	175.763	149.5	173.865	153.317	158.828	126.649	133.867	124.789	152.716	136.67	122.032	167.406	163.508	127.888	181.52	176.715	168.09	109.261	107.885	99.5856	142.642	145.182	146.339	103.73	113.392	103.073
1	Tb927.11.10560	eukaryotic translation initiation factor 4 gamma 4	88.4045	96.5245	86.6103	104.119	103.378	91.4783	97.7753	90.0689	84.046	74.6973	69.863	72.7432	98.5499	74.7476	105.445	105.925	83.4673	80.7235	77.6531	78.8652	71.581	67.4981	60.7477	84.5125	80.8475	74.8168	74.2292	66.5512	75.0134	53.7317	50.8561	49.4369	86.6704	86.0517	85.7397	58.7845	68.09	63.4023
1	Tb927.11.10610	hypothetical protein, conserved	45.3713	51.5156	38.7945	49.183	42.5821	44.9772	47.4052	48.0235	43.1723	32.5123	29.7597	42.1638	60.9613	39.6352	49.6697	52.0301	40.3275	36.9639	39.9823	36.2639	38.8319	30.3666	24.4038	48.0829	45.1954	37.9523	51.0982	46.3518	51.0469	27.4738	25.6321	24.1195	49.2728	50.8872	51.7264	33.9349	40.5402	37.8046
1	Tb927.11.10620	hypothetical protein, conserved	68.776	72.8032	68.2742	43.3636	44.9949	57.2785	65.2139	58.6787	73.4072	67.1158	74.6382	88.6545	74.6019	76.2382	81.8115	89.9904	84.4654	78.802	65.4167	77.1267	70.2748	67.1379	68.6654	92.587	83.367	92.9219	128.269	141.693	126.348	43.3222	41.1078	38.1422	98.7901	107.28	101.693	67.7576	80.5197	69.6007
1	Tb927.11.10670	glycosyl hydrolase, putative	30.2016	37.6999	22.8803	54.7153	46.1376	39.819	28.1079	38.09	31.742	29.7043	26.0372	38.9501	46.3534	35.1652	51.1796	28.2991	29.959	29.0213	35.8459	29.7999	19.021	17.5965	15.2781	40.9455	42.4044	41.7023	48.4464	35.0894	46.5965	22.3206	20.4563	20.0842	26.857	27.6922	26.6273	27.7152	32.85	27.9617
1	Tb927.11.10760	kinesin-D	72.1891	73.2901	62.9662	69.649	73.5487	73.0903	71.0554	74.6076	84.0307	67.188	67.0667	71.735	69.4172	73.046	70.0728	76.2129	63.36	70.4472	62.8578	73.7564	53.3929	52.1607	50.6633	72.7868	72.1238	72.2936	79.0116	82.6223	79.5192	48.9328	45.8896	41.6333	71.9821	69.6268	66.2675	48.1434	54.2286	52.7547
1	Tb927.11.10770	VHS domain containing protein, putative	78.2759	87.4098	76.9389	128.216	147.194	112.774	116.642	110.562	93.7073	85.0598	84.352	99.7564	132.552	93.4169	116.307	131.495	95.7386	89.4741	86.7705	92.1611	109.194	103.576	81.775	129.152	127.377	128.493	122.03	111.482	146.896	80.1282	74.0024	74.1831	84.0722	85.7234	88.8368	114.855	109.858	110.381
1	Tb927.11.10870	32 kDa ER-associated protein	62.4867	59.4121	53.5698	79.7527	63.5654	71.0565	54.2609	67.5541	51.5274	55.8849	62.2456	54.9545	74.7754	53.3494	69.076	56.7252	41.0297	75.0372	57.471	71.9446	40.4198	34.2322	54.6595	78.5895	74.6381	84.3957	71.8896	50.5815	64.1438	40.3825	39.1937	39.9506	58.9222	56.9305	58.596	55.4596	59.7269	58.0679
1	Tb927.11.1090	calpain-like protein, putative	1.32306	1.61965	1.05188	1.49535	1.32966	1.66221	1.51313	2.01661	1.52548	1.37566	1.20449	1.97842	1.7022	1.81286	1.4811	1.64345	1.75725	1.41404	1.72154	1.30931	0.500118	0.464369	0.525765	1.6673	1.70316	1.71417	1.9474	1.98878	2.21998	0.661248	0.581615	0.416584	1.26272	1.14257	0.986889	0.400466	0.613029	0.351604
1	Tb927.11.10900	Component of motile flagella 9	85.903	89.1119	80.4748	111.815	117.189	93.5049	110.644	90.7679	96.8896	89.4262	83.8239	102.185	118.654	93.0381	125.143	130.853	96.3482	87.6363	80.9671	90.9317	64.8547	54.821	50.9528	103.916	95.8009	102.276	98.8453	98.5109	113.275	46.1707	43.3268	39.5121	75.0114	76.7071	78.1682	53.0363	58.725	47.0527
1	Tb927.11.1130	calpain-like cysteine peptidase, putative	9.75809	13.2443	9.74372	18.8105	19.2013	16.1319	16.8037	15.6044	11.1219	9.58927	7.9978	13.287	16.6318	12.8439	14.1609	14.6428	11.6074	11.2327	13.1241	11.3231	7.05752	6.33282	5.68217	7.10324	8.07391	7.83353	7.87471	10.6869	12.547	5.67548	4.54323	4.76128	12.3284	11.4007	11.9188	8.31024	11.2777	8.80676
1	Tb927.11.11320	hypothetical protein, conserved	69.2565	75.2869	76.8275	84.1105	97.2011	77.3466	79.8862	80.5461	66.6994	73.4179	72.8825	80.8629	60.3466	74.9867	80.1689	88.2481	94.1941	69.7473	85.2496	67.9397	41.2669	32.0551	38.1694	111.813	106.88	119	88.1404	96.2285	86.804	36.279	30.3455	25.9574	74.576	73.8337	77.3632	31.0453	45.8543	33.6708
1	Tb927.11.11400	hypothetical protein	3.64302	4.27689	4.28732	7.9597	6.55969	5.5535	4.12779	5.75533	2.87526	3.55263	3.10555	2.79563	3.80955	2.05577	3.6318	7.23286	3.27139	1.17574	2.88341	1.45798	2.21958	1.19791	1.06983	2.51666	3.03085	4.08023	1.43509	1.07004	2.96794	1.12883	1.92339	1.86102	0.346659	0.383405	0.414705	0.416697	0.443346	0.744217
1	Tb927.11.11560	DNA topoisomerase II beta, putative	27.8662	32.4562	29.0738	25.425	32.8158	33.8874	32.9441	33.8493	20.5984	21.2946	19.593	27.3634	30.8832	23.8935	22.8156	23.3638	25.7508	17.5451	20.7799	17.51	17.8177	12.8943	9.77584	14.6858	15.3958	22.2038	23.8431	29.5259	32.5095	14.6275	12.9419	11.2612	27.5154	27.9298	28.1753	15.5873	19.3568	15.6831
1	Tb927.11.1170	hypothetical protein, conserved	49.2238	58.2281	42.2197	88.1869	87.1055	65.1052	85.74	63.0037	47.0845	44.0345	42.0611	60.9499	67.6476	54.6794	69.3269	95.2704	59.5392	40.8947	51.3219	46.4002	63.5621	56.0484	37.5506	71.662	70.7751	78.7915	107.484	85.1518	117.646	39.9057	37.1992	34.4624	72.1791	66.7897	68.4013	36.5149	40.4471	33.6405
1	Tb927.11.11740	membrane-bound acid phosphatase, putative	40.1002	49.4908	44.9436	33.0235	44.8309	39.5035	28.0495	37.038	43.151	42.6646	44.6835	39.8264	63.1519	39.0119	49.5135	42.0975	51.854	35.1398	42.7379	34.531	15.507	14.5315	12.3271	52.2303	52.4362	65.0139	24.8036	21.7189	31.1702	18.3208	17.0478	16.0169	35.7188	39.5799	41.7804	36.6053	38.0606	37.8318
1	Tb927.11.11800	DNA repair and recombination helicase protein PIF3	40.372	50.7916	39.6009	50.4514	48.741	40.6912	35.26	40.5028	39.2514	37.6593	39.7787	41.1663	47.6211	40.3434	42.8063	37.7636	39.787	37.1612	39.0936	35.1565	26.4479	26.0613	25.3072	51.8096	53.0042	68.145	40.6941	42.718	46.0654	27.801	27.1685	27.8667	39.2572	43.9924	40.455	46.7468	49.8035	49.1578
1	Tb927.11.11990	hypothetical protein	2.12137	3.07158	2.91435	3.95291	2.56787	3.60535	2.23985	3.78729	2.74161	2.5155	2.16839	2.00777	2.5425	2.52379	1.08679	2.30867	2.6105	1.35103	1.33414	1.08715	1.75034	1.68689	0.582072	2.50084	2.58729	4.5211	2.94473	5.44343	4.96014	2.16188	1.74853	2.25987	0.829881	0.593902	1.54432	0.498774	0.353781	0.157201
1	Tb927.11.120	variant surface glycoprotein-like (VSG-like), pseudogene	5.89146	6.83266	5.75418	4.25015	3.30954	5.17832	5.54899	4.13708	5.23385	6.25124	6.30757	6.61765	6.82149	7.50972	5.06937	5.53797	8.43697	6.26722	5.73566	5.3644	2.4496	2.07986	3.06963	4.95401	6.01475	6.35721	10.627	14.1422	12.1265	0.967674	0.875152	0.591157	5.4896	5.33867	5.11031	2.53699	3.6833	2.89773
1	Tb927.11.12100	RNA-binding protein, putative	133.825	127.595	155.306	161.586	230.254	164.531	188.04	158.163	118.477	159.046	152.938	181.247	230.237	191.556	160.993	224.124	238.63	155.681	120.66	150.729	287.332	249.585	251.803	124.633	125.126	134.382	253.354	281.536	234.425	92.5923	87.7803	79.4383	111.123	127.554	137.834	101.466	136.555	118.447
1	Tb927.11.12120	RNA-binding protein, putative	49.056	58.3238	58.9997	45.7515	47.4788	53.017	40.7205	51.1735	46.392	54.5225	44.9177	53.3715	67.0127	49.7766	88.7892	60.5553	72.1499	34.0765	58.2302	32.908	14.9621	11.5638	12.6468	37.3776	37.0538	46.9202	33.8222	29.0561	44.7809	23.5486	21.1624	17.4422	52.942	52.2552	52.612	12.1055	20.4939	13.516
1	Tb927.11.12180	kinesin, putative	14.8681	17.0704	12.8926	18.6465	16.5201	16.9639	17.2313	18.8917	18.7048	14.9887	13.6581	15.6951	13.3494	16.1467	9.99382	16.4907	13.9514	12.9886	12.4002	14.143	10.6008	11.7315	7.86672	9.63846	10.6943	14.9724	19.8927	21.72	24.2491	6.78911	5.54097	6.53647	18.0445	18.7555	18.4227	6.4647	7.32397	8.13209
1	Tb927.11.1230	hypothetical protein, conserved	107.453	124.431	117.155	143.789	143.138	115.517	175.338	115.069	112.834	103.007	102.784	121.855	131.718	121.08	151.905	173.278	142.295	90.8807	107.028	93.1994	97.3439	80.1629	66.6164	148.331	155.125	143.478	166.075	146.065	184.594	61.8552	54.7557	50.8543	131.739	133.021	136.111	58.5814	71.1635	59.7581
1	Tb927.11.12400	hypothetical protein, conserved	59.4373	60.7919	54.4772	66.9962	71.7297	68.0448	91.3548	69.6474	48.8225	55.1844	52.541	67.9624	75.5596	62.4451	69.9908	87.1599	71.5703	60.8881	65.2721	60.0878	33.8745	32.4412	29.8137	48.4455	48.9068	45.2592	48.8895	46.9345	47.2308	30.3936	30.8539	29.4919	46.2688	45.4402	47.2083	37.0284	41.0535	42.1896
1	Tb927.11.12560	hypothetical protein	71.4568	71.9882	61.6182	65.2709	59.679	58.3023	63.6063	60.7414	71.9025	67.4126	59.1617	71.0938	83.0894	67.6755	74.6121	78.7848	65.2394	72.4692	62.0808	74.2326	51.8971	52.769	56.7481	80.8279	79.0598	73.3988	87.496	89.9788	82.9775	44.9436	44.2036	45.8918	71.3803	67.2504	68.3748	62.9645	72.4379	68.0129
1	Tb927.11.12620	Glucosidase II beta subunit-like, putative	32.1192	46.4525	34.573	59.8448	66.747	51.2235	40.2667	47.0308	39.7713	32.7211	29.592	42.1724	88.5694	38.486	65.491	55.027	38.8625	29.5839	38.4524	29.5653	35.9248	29.8341	25.8217	66.1149	63.7963	74.1069	56.2086	47.4162	84.1369	25.6184	24.3501	23.0693	40.1355	42.3231	39.829	46.1317	50.4778	48.9677
1	Tb927.11.12640	PH domain containing protein, putative	103.579	115.77	98.8127	134.713	130.956	102.35	150.578	109.433	103.495	109.861	99.718	115.196	131.02	108.185	115.504	153.283	127.487	109.829	102.354	109.223	77.8767	79.3649	81.3102	97.0706	100.8	100.869	96.6334	90.6062	87.205	61.3449	60.2448	59.0773	80.5187	80.0755	79.0759	59.8335	69.4004	64.2644
1	Tb927.11.12710	variant surface glycoprotein (VSG)-related, putative	10.967	15.0832	11.1652	39.7447	38.3621	31.778	58.3559	31.5472	9.89562	10.5221	10.0849	12.8098	57.7151	11.8986	28.6707	59.4287	16.8936	8.34439	15.3814	9.21974	5.90295	5.23254	3.7069	7.69177	7.02499	6.54235	5.80991	6.68012	8.39023	6.0663	5.87172	6.22114	6.32158	6.56557	6.44964	6.02425	5.99331	5.4947
1	Tb927.11.12870	hypothetical protein, conserved	22.6664	24.6702	16.7951	23.0872	20.9495	19.1374	23.8735	20.5137	20.153	21.8033	21.8897	25.2089	22.9011	25.5442	19.573	24.3901	22.5743	19.4253	24.8471	20.3815	16.4169	15.903	15.6943	25.7759	24.5568	26.8776	27.063	25.0822	26.3632	21.2177	19.0312	21.0562	28.2265	26.2881	26.3315	19.2381	20.9823	21.625
1	Tb927.11.12880	Present in the outer mitochondrial membrane proteome 17	19.4977	25.1071	18.524	27.5157	25.5828	24.0054	27.3947	23.8596	18.8944	24.1505	20.1704	30.0253	29.3126	25.5673	26.2346	27.1807	29.3697	19.4296	23.6399	21.0212	6.82552	5.82232	5.09984	14.0151	14.3546	15.2823	17.1432	18.703	19.5759	7.61321	6.77012	5.59283	23.0662	24.2435	21.3063	12.6539	16.8569	13.9297
1	Tb927.11.1290	hypothetical protein, conserved	50.7291	52.1915	40.4097	79.7404	67.698	61.334	62.1938	62.3551	43.5356	45.2059	47.2846	51.6439	52.1141	48.3073	47.6558	51.3576	45.8753	56.335	50.0762	52.7076	48.3135	46.5767	50.8114	73.1897	67.9519	67.5004	75.0785	71.1147	73.3828	49.5982	48.2084	54.184	54.3453	56.2447	54.198	49.6474	52.1013	51.8708
1	Tb927.11.1300	UBA/TS-N domain containing protein, putative	64.5948	67.843	60.1504	86.7804	79.8593	77.544	80.0543	74.86	71.7333	68.1879	65.9472	78.8418	71.9894	73.5019	81.3073	74.182	53.8492	83.5174	69.4146	88.673	57.8618	58.1437	63.4981	96.6504	96.3879	102.959	79.4986	91.2856	88.8096	57.4907	61.5014	61.3868	94.7151	90.2399	90.9444	62.7285	55.4014	56.4012
1	Tb927.11.1310	NADH-cytochrome b5 reductase, putative	70.1932	91.5991	71.7176	107.413	97.7663	84.3137	84.2455	82.963	63.6828	68.2234	69.8379	77.5169	136.783	74.6349	103.016	71.1437	78.2812	59.257	67.5165	61.857	48.1129	36.4198	35.1504	151.964	152.18	163.179	97.8487	86.673	117.147	48.6372	48.5857	46.5604	89.667	91.1643	93.8469	56.3031	63.1952	55.6558
1	Tb927.11.13200	LEM3 (ligand-effect modulator 3) family / CDC50 family, putative	114.606	94.6578	100.101	121.05	112.268	112.256	179.701	113.002	82.2971	84.2867	84.8832	90.9565	135.399	92.6485	103.039	167.203	94.5025	103.002	87.3338	99.7794	118.146	113.942	101.813	111.85	105.754	108.556	106.493	102.601	119.44	75.4165	72.7834	66.2766	72.5795	74.9293	73.7106	73.2794	73.6314	71.3759
1	Tb927.11.13230	VAMP-associated protein, putative	179.103	176.151	190.962	141.494	162.716	157.822	219.907	152.366	194.399	190.308	175.474	212.992	153.827	217.473	175.69	215.11	215.489	167.366	184.551	164.446	162.143	150.998	151.853	218.009	218.699	202.456	259.003	253.735	243.952	126.457	118.353	119.55	204.725	207.129	204.127	89.4294	109.294	87.6019
1	Tb927.11.13260	hypothetical protein, conserved	91.023	107.666	93.4693	106.066	105.922	89.3468	86.206	89.4542	86.4473	91.077	90.6581	92.7633	119.734	87.109	121.545	113.406	104.64	76.9676	92.9277	75.2559	69.7942	62.0299	55.0494	159.138	156.881	154.418	131.916	109.942	149.317	78.3425	71.527	61.4094	106.202	99.1711	101.602	91.593	80.6301	82.1299
1	Tb927.11.13300	Intraflagellar transport protein 25	79.9912	72.1114	69.6249	53.3602	56.4838	69.0898	81.1063	63.2041	74.7771	83.706	84.9781	86.0375	78.8787	83.2656	78.7265	89.658	79.3474	78.4092	74.0166	77.8743	56.5228	57.6789	57.0964	71.7201	64.467	67.7962	74.8781	75.2911	72.7916	44.3037	46.233	44.0529	93.0615	94.6409	91.8623	36.6991	42.7746	38.9678
1	Tb927.11.1340	Flagella connector protein 1	22.1189	27.8762	19.1585	25.7131	22.8452	27.8197	17.7903	27.2612	26.2178	19.6432	18.5716	24.7141	24.9254	22.5443	24.8481	18.3	24.6935	21.4902	24.9585	19.885	18.6918	16.1366	12.8947	30.1634	31.0764	35.0168	32.1883	28.8316	43.6395	15.1556	14.7971	14.6438	28.4039	26.6832	28.2123	11.8186	14.5038	14.3084
1	Tb927.11.1360	zinc-finger of a C2HC-type, putative	34.283	41.7872	38.1608	43.282	39.7454	35.3843	51.8264	34.5588	39.0359	38.7356	38.1157	48.0677	47.3634	44.3025	46.2285	59.6868	57.9823	43.0222	38.5682	42.308	41.3255	36.7158	29.0543	45.5828	45.8068	43.0576	59.5743	59.1906	60.2559	33.5608	33.5194	34.9433	53.4892	57.9744	60.3299	39.2573	44.0814	42.2247
1	Tb927.11.13610	rhodanese-like domain containing protein, putative	84.7885	84.6787	80.3922	102.177	103.326	87.1653	68.7276	88.0239	74.3599	81.0883	81.1558	94.6753	136.22	91.3402	110.464	82.3708	89.3148	72.0905	95.0225	67.0712	51.2937	43.5023	40.4266	168.893	164.992	183.034	94.2057	83.8887	113.732	62.65	64.5634	56.3864	106.095	113.761	92.2906	108.488	119.079	106.109
1	Tb927.11.13630	hypothetical protein, conserved	44.5119	47.9596	34.898	29.3435	26.2864	41.3282	37.4015	42.3309	40.2107	33.5212	34.176	47.5261	50.7865	46.4916	51.7287	39.1358	46.3021	49.9117	41.8544	48.7506	27.7381	23.0033	20.3904	43.4827	44.3436	45.6681	41.8454	41.1545	38.7567	20.6015	21.0746	19.7068	44.0247	42.9575	45.9706	26.1529	29.8333	25.8675
1	Tb927.11.13640	J-binding protein	60.5575	57.4682	48.2641	37.6989	34.0259	53.6672	43.6958	53.5087	44.8618	48.3081	41.7175	62.8658	65.1543	59.4726	73.2217	50.4298	52.7855	63.0498	60.2929	65.3351	28.552	26.2491	26.3251	52.5563	52.1981	52.5493	51.886	53.0873	48.1361	27.8654	26.621	23.094	47.3223	47.114	45.1345	32.1679	39.0955	37.3668
1	Tb927.11.1380	Right handed beta helix region/Periplasmic copper-binding protein (NosD), putative	40.4092	49.0775	32.7412	61.7851	59.6796	53.2123	51.7874	53.4933	41.4693	34.8543	31.191	47.5458	55.4216	42.5585	54.0901	50.3085	49.1531	42.7517	43.9918	41.6973	30.3857	29.7578	25.2852	53.2964	55.2101	49.8306	56.8466	51.4653	63.3653	27.355	25.7814	23.8216	43.1279	41.5453	43.6714	21.6667	28.5107	22.5743
1	Tb927.11.13920	kinesin-II 85 Kd subunit, putative	72.5388	67.8821	59.3715	77.5802	81.1654	76.294	93.086	80.6213	69.5869	66.6159	58.0866	74.0868	63.3766	68.9334	83.9965	95.7907	62.4453	73.9163	73.5592	71.6159	54.1388	52.5134	53.773	73.7448	74.5243	73.29	75.2104	74.9872	64.5348	51.7056	53.7909	54.7646	73.5985	72.5521	73.2303	53.7638	54.4524	52.1082
1	Tb927.11.13940	ubiquitin-conjugating enzyme E2, putative	32.1556	31.1804	34.9389	41.9845	40.584	36.3995	48.3128	38.0618	27.2252	25.6509	26.5338	35.1874	47.2522	35.0559	31.7804	53.3511	38.095	30.951	29.351	31.1049	34.1637	25.5233	21.1271	20.0424	21.5312	25.2202	32.2597	40.5055	42.091	13.3809	12.457	10.2498	41.2329	40.1757	42.8654	15.2582	16.8817	16.2033
1	Tb927.11.140	expression site-associated gene 4 (ESAG4) protein, putative	4.14472	6.14817	3.43657	12.0228	10.9696	7.64481	7.57873	7.3823	4.38105	4.20076	4.00066	5.50035	9.10406	4.137	8.14871	5.6995	4.46068	3.84761	5.01349	3.24009	1.90035	1.51944	1.41096	4.91247	5.31953	7.44149	6.71636	5.53505	9.46914	2.1716	2.13083	1.83455	8.50214	8.05638	8.61352	4.49262	4.16738	4.01883
1	Tb927.11.14080	cyclin 2	17.1231	21.3054	17.7104	26.0506	26.9197	24.9308	37.6924	25.274	17.9334	20.1709	20.9552	23.054	31.0458	24.2561	26.3112	40.4528	29.9633	17.879	23.7831	16.5933	12.9697	8.93762	7.23918	18.0518	18.4196	21.1011	29.0576	25.4757	36.3448	7.92234	5.96161	3.97759	27.4005	30.656	33.0954	6.50596	10.4124	7.20218
1	Tb927.11.1420	hypothetical protein, conserved	25.3959	29.3586	22.1164	32.0856	32.351	31.5011	33.478	32.2362	27.1868	22.8414	21.6852	29.2674	42.9599	30.3808	36.7496	40.8902	34.7229	22.812	28.7177	22.9459	28.2281	20.8656	17.8406	25.3198	25.8721	25.0216	31.5495	32.5443	43.2218	18.7995	19.2825	17.0406	35.7754	34.6883	33.6807	23.1841	26.8425	25.8934
1	Tb927.11.14330	HECT-domain (ubiquitin-transferase), putative	68.005	77.425	61.7662	97.9857	95.2778	82.3984	98.5739	85.7215	68.5286	61.3268	53.8771	73.2359	89.548	70.1181	84.1861	96.2304	70.3121	70.4499	69.9684	67.9033	63.2033	64.2385	56.1616	72.7565	72.7768	68.1339	78.2614	72.6986	74.2796	56.6962	55.247	57.3878	57.2988	56.9467	56.5615	56.154	65.7281	63.0586
1	Tb927.11.14370	Microtubule-associated protein 103 kDa	37.4525	44.0825	43.2028	30.3812	32.52	35.2961	26.716	37.0572	44.7285	36.8875	37.8269	37.3971	37.373	34.9012	44.4463	24.9447	35.7257	38.5022	37.8899	37.2815	25.6586	23.495	24.6793	44.0251	38.2391	34.5827	37.1552	34.6365	38.6991	28.3426	27.2693	27.5085	41.6857	41.4663	41.7264	23.9745	26.6302	26.4501
1	Tb927.11.1450	2-oxoglutarate dehydrogenase E1 component, putative	110.37	143.727	113.454	320.174	330.515	208.13	516.013	202.441	111.037	105.31	93.927	113.8	227.042	106.987	192.456	300.614	130.037	70.5144	91.072	73.1255	99.3117	93.1608	65.7874	180.428	180.501	145.447	131.659	86.4324	147.683	83.3649	80.2367	75.6522	79.6015	79.4259	82.1827	72.7316	83.507	78.4663
1	Tb927.11.14540	hypothetical protein, conserved	44.9784	57.9143	42.9623	72.3788	75.0272	51.4426	73.2511	50.747	47.5672	39.2696	39.353	57.4874	55.3267	48.4513	63.6769	76.9053	58.4759	41.7786	39.2198	39.6317	61.0058	48.823	36.6271	80.612	80.7755	85.0236	79.9215	77.8467	95.7308	40.6827	41.2553	40.8427	55.6179	53.2961	54.9907	54.889	53.6939	53.6289
1	Tb927.11.14590	G5-interacting protein	92.6373	91.8819	95.0557	99.4864	106.049	92.4402	66.2559	90.946	101.032	95.9625	101.134	97.6558	94.5042	101.955	95.912	66.5565	97.3228	97.3719	87.987	100.503	78.7042	80.9401	99.5897	124.064	117.426	118.023	87.575	108.95	84.3147	73.112	77.1633	78.5728	103.651	105.959	102.026	70.8783	81.9841	76.3524
1	Tb927.11.14595	hypothetical protein	36.9387	38.0169	34.7793	32.0632	27.504	20.7942	23.7896	19.254	27.9022	42.7769	42.2194	37.5188	41.1665	35.6468	30.9002	24.8345	47.6575	28.4843	28.1263	30.0772	8.78389	6.3864	11.9083	47.712	49.099	54.3321	35.4195	41.4031	33.331	2.97306	2.84311	2.44447	40.5192	39.3872	35.4172	13.5974	15.16	12.666
1	Tb927.11.14660	hypothetical protein, conserved	36.9756	41.8209	35.3373	87.8508	89.2032	57.6642	59.0829	53.8035	44.5514	43.6554	44.7653	48.0105	57.8033	46.3892	51.6622	62.5554	49.6377	49.2379	46.3243	48.9592	44.7722	45.6186	33.2036	56.7387	59.3565	68.2783	57.5482	45.8668	58.8408	36.3495	48.2091	34.7857	35.8334	35.9317	37.2302	36.5309	32.0334	36.3676
1	Tb927.11.1470	65 kDa invariant surface glycoprotein-like protein	199.661	229.284	211.758	219.482	202.956	218.597	304.157	209.05	193.162	181.067	179.76	242.909	418.155	226.917	281.552	391.429	273.728	201.132	230.783	202.117	243.84	224.557	168.329	304.039	296.01	305.19	252.137	190.461	318.487	174.562	165.814	152.466	156.418	158.153	159.677	145.95	138.009	145.327
1	Tb927.11.14710	rRNA processing, putative	26.9243	28.7819	26.4358	45.2584	48.2964	35.9501	34.8268	35.26	33.9214	27.1395	34.2731	33.7725	28.3849	29.186	27.9709	30.1855	35.8569	34.011	27.7082	35.0022	24.9036	22.6132	27.3648	44.5345	40.9912	44.3667	39.1504	37.4827	38.9788	25.7378	26.8508	32.3056	34.3731	29.5621	32.9066	20.6131	20.0388	19.2923
1	Tb927.11.14780	phosphomannose isomerase	65.3225	68.4536	57.5885	102.306	99.1782	80.4761	81.5251	81.6818	61.8595	59.251	62.7981	58.635	78.0847	55.7776	59.823	61.839	45.9409	58.8066	65.0781	61.0263	41	36.1954	47.6676	80.3656	80.8635	87.9889	63.5652	70.5235	62.1511	50.7496	50.8159	45.766	78.4825	81.5971	80.8048	44.7776	43.1107	41.35
1	Tb927.11.1480	receptor-type adenylate cyclase GRESAG 4, putative	36.2708	43.0857	33.8209	37.0416	41.3892	39.7514	32.611	39.5757	38.5555	32.6299	32.4401	45.0915	75.7605	38.659	73.9343	52.3681	48.7179	28.125	39.3469	30.0918	19.0712	15.6186	12.111	54.6607	53.5604	49.988	35.2554	29.1182	36.6033	16.4657	15.3263	13.9125	47.0476	47.0579	49.339	23.4722	28.0119	25.3373
1	Tb927.11.14900	coatomer subunit epsilon	176.925	159.636	199.66	159.981	170.272	161.956	135.724	167.746	194.242	209.809	218.693	196.964	152.449	189.184	165.059	153.925	153.552	193.572	177.274	199.288	155.135	141.129	159.53	227.56	229.72	236.956	193.006	222.018	205.569	146.935	147.929	138.398	177.937	183.265	178.849	118.863	116.131	112.247
1	Tb927.11.14970	hypothetical protein, conserved	103.374	113.81	96.7862	128.931	140.584	116.697	147.137	113.328	111.989	100.146	96.5173	118.168	132.367	115.299	135.67	149.732	109.993	103.176	99.0947	108.053	130.781	112.608	108.162	125.091	130.178	123.687	163.269	157.43	156.189	100.522	107.143	100.667	116.943	115.597	113.121	113.866	116.057	112.412
1	Tb927.11.150	receptor-type adenylate cyclase GRESAG 4, putative	6.54462	10.1261	6.09658	21.1932	19.4632	12.852	13.1012	13.6143	7.67137	6.844	7.25344	11.2215	14.5156	7.69056	14.3568	10.784	7.48379	6.22952	8.16339	5.34541	4.83741	2.99853	3.68744	9.73087	9.49426	14.2557	13.4796	11.606	17.3077	4.30996	4.04287	3.1584	7.75704	8.1612	8.80144	6.48837	5.95765	5.50461
1	Tb927.11.1500	leucine-rich repeat protein (LRRP), putative, (fragment)	5.53236	8.91123	5.339	11.1998	8.80468	10.5937	6.89287	9.59281	5.96314	4.15801	4.45003	4.24968	17.5057	3.84503	6.70464	7.5324	3.19279	1.54414	2.89519	1.84458	2.4837	1.66961	1.67071	22.9118	22.2518	30.2501	10.5306	8.97339	17.9124	4.3389	3.75791	3.52397	5.19962	4.83231	4.99881	2.7269	3.65163	2.68208
1	Tb927.11.1510	leucine rich repeat protein, putative	0.989971	1.84295	1.1556	2.34742	2.0622	2.32545	1.31229	2.00596	0.881982	0.991824	0.862402	0.919924	3.10406	0.969135	1.86699	1.87002	0.814477	0.364779	0.640386	0.370774	0.435084	0.404854	0.293364	5.01986	4.81911	7.1266	2.91528	2.44378	4.63304	0.864752	0.601495	0.294429	2.52699	2.00847	2.18411	0.545326	0.533704	0.515619
1	Tb927.11.15120	hypothetical protein, conserved	59.1728	68.0692	45.6007	66.4593	54.0601	63.3328	72.8697	60.0079	61.119	61.6292	53.3608	72.3188	69.517	66.363	77.1981	88.1174	54.9846	65.1374	64.3958	61.18	35.0137	35.6062	34.3985	56.1213	56.0652	51.2941	79.9995	76.5077	74.3229	40.6853	40.4259	34.1728	63.5307	61.3873	59.3432	43.7547	45.6319	39.5434
1	Tb927.11.15160	hypothetical protein, conserved	19.9787	24.8665	22.5704	31.2098	32.2015	27.1023	33.7925	27.9006	22.7671	19.4509	17.5798	26.5756	24.0415	24.7645	28.0633	37.9746	29.2236	21.6414	22.8522	21.3058	14.9687	12.3526	11.0608	23.8068	27.3688	26.5467	37.8483	35.8278	42.8253	8.92684	8.21591	5.24821	25.5044	23.6031	25.4848	7.89321	12.4351	8.19227
1	Tb927.11.15230	cytosolic coat protein, putative	112.968	101.16	102.056	126.913	115.152	119.272	148.455	120.616	91.4318	85.5012	97.5572	86.7823	85.0353	93.1912	102.277	133.752	77.1146	104.322	101.901	101.966	85.095	79.1194	79.7262	143.912	151.705	129.886	112.063	120.841	128.177	64.8035	61.9822	60.0228	123.074	115.94	127.947	52.8547	52.1013	48.08
1	Tb927.11.15375	hypothetical protein	63.5232	53.8096	67.368	64.2938	63.7358	59.4883	64.7359	58.8989	47.4823	58.4154	64.7421	60.6793	73.1612	58.0682	62.2901	84.4397	74.8997	65.2248	57.2132	67.3458	55.4691	49.8945	66.1622	64.1881	58.9828	65.9002	80.0802	108.484	66.8502	63.8555	65.3951	53.7419	74.3608	79.5828	71.7925	50.1914	64.4892	53.6055
1	Tb927.11.15380	hypothetical protein	7.07269	7.47395	5.88328	12.2934	12.0101	11.708	10.5704	11.8799	5.85899	7.03729	6.69244	7.84059	13.3029	6.77579	11.0207	10.3912	8.16296	7.39666	12.0189	7.15677	6.67373	5.96751	4.48595	9.55064	9.06037	12.2703	6.43324	9.3451	9.65418	6.7146	6.18557	8.2392	9.66576	8.25382	10.0344	6.68671	7.47085	6.52106
1	Tb927.11.15390	hypothetical protein	78.1471	70.3422	63.6836	98.9651	89.9923	82.5607	108.343	79.6655	64.1545	69.8538	66.5535	68.6262	81.8525	69.9573	71.3941	97.431	73.9468	84.9488	79.8189	85.4669	36.9341	34.0852	38.2614	72.1777	70.635	65.7416	58.2926	49.5485	47.1461	32.2552	35.2561	33.0291	62.2849	51.8541	53.324	44.0832	50.0909	54.8831
1	Tb927.11.1540	isovaleryl-CoA dehydrogenase	89.2198	112.859	79.482	184.969	170.779	137.663	155.258	134.597	77.4129	84.1434	79.344	88.0618	182.728	80.3098	171.451	124.403	72.3602	68.1561	88.3564	70.7351	29.3834	24.8865	29.9095	148.777	142.044	153.22	92.9264	65.688	108.98	44.6767	38.4462	39.5517	72.9366	80.8642	78.3157	40.3967	49.1642	41.4847
1	Tb927.11.15450	Basal body protein	10.1953	13.618	10.3449	19.0927	18.3694	13.7062	11.0987	13.3312	9.57516	10.8287	9.63376	11.395	12.8979	10.0294	15.4384	12.2952	13.0699	9.13087	11.3783	8.45184	3.86658	3.39287	3.43666	9.05934	10.0598	9.1863	10.7071	8.67011	11.1912	5.93529	4.94123	5.18067	7.76244	7.00599	7.84878	4.13501	4.97329	4.18174
1	Tb927.11.15490	Tb-291 membrane associated protein, putative	35.8894	37.0482	28.5424	44.9593	39.112	34.9426	44.5181	35.4133	28.5527	38.3371	32.0854	47.4246	47.0262	41.7204	39.0313	51.1273	43.3695	40.8671	34.9453	41.123	11.8513	10.9203	13.15	32.9271	32.1013	34.9903	44.7399	44.8416	48.8382	15.7882	14.8615	10.8336	31.1445	28.6747	29.4747	9.51824	11.8852	8.48051
1	Tb927.11.15550	NADH-cytochrome b5 reductase, putative	16.2047	17.0617	17.2401	19.6033	18.7701	19.2766	22.5741	17.424	17.8888	17.7638	18.3454	19.5344	23.5553	19.1071	16.4159	18.171	18.5108	15.5344	16.0349	16.0369	7.74027	6.93541	6.76028	16.6393	17.5458	18.8048	19.7265	17.7031	22.4217	7.23395	5.5105	5.32987	15.8814	17.9827	16.4643	8.40468	10.9635	10.2605
1	Tb927.11.15720	hypothetical protein	14.074	21.2925	20.8061	32.9366	32.4344	24.5805	36.6121	29.6918	14.3338	18.1559	19.3499	24.7311	42.5224	18.1123	29.95	44.0059	29.5258	17.0647	21.7135	16.5567	15.2174	11.7511	8.28779	18.4044	24.1546	23.842	31.1363	26.4726	31.2485	8.13676	7.76338	7.56234	44.0725	44.8849	43.9521	16.418	32.4986	25.8728
1	Tb927.11.15730	cyclic nucleotide-binding domain containing protein, putative	37.917	41.1758	34.781	60.7544	61.1233	51.9631	68.1683	50.3116	35.0767	36.2445	34.0908	44.5475	54.0884	45.1904	46.1894	57.955	52.2423	33.8505	39.0647	33.8955	32.0435	28.2489	21.2165	33.8875	35.3658	38.6945	41.4724	47.5846	47.2808	19.7806	17.0775	15.9922	32.1496	32.4663	33.7291	22.8182	29.0684	24.6191
1	Tb927.11.15780	hypothetical protein, conserved	12.5318	11.0539	9.75674	27.5014	23.1767	17.1442	39.373	13.4079	12.6192	11.1999	8.63228	10.0389	17.6317	11.5674	11.7449	26.2419	8.61466	12.7973	13.6121	8.6018	9.39765	11.5458	8.75048	28.7596	31.5537	26.8103	22.0446	19.9592	23.3484	9.02785	10.6855	9.94344	28.9075	26.9235	26.4925	13.8179	14.2692	12.1045
1	Tb927.11.15850	kinteoplast poly(A) polymerase complex 1 subunit	60.947	63.6013	63.9104	99.2263	102.12	74.2517	94.1977	76.3458	64.3374	64.3481	64.4545	68.9539	71.4749	64.4525	68.4063	76.7412	57.3075	59.4885	54.4251	59.145	69.1377	65.9823	64.8364	59.6146	59.5409	67.4642	68.8573	66.1969	72.7484	63.6436	66.9412	60.7388	44.1584	46.3272	43.2028	31.6906	27.457	29.3274
1	Tb927.11.15870	hypothetical protein, conserved	120.578	116.047	125.644	166.829	170.858	138.401	196.21	138.843	115.505	123.172	123.579	124.164	107.937	118.775	114.719	159.127	130.653	108.736	119.96	112.328	84.8846	76.3539	79.0391	153.013	156.332	152.634	110.688	106.69	125.368	74.5153	74.8668	68.7233	104.057	108.154	101.051	58.6163	56.2449	57.3617
1	Tb927.11.15950	amino acid transporter, putative	72.9236	66.3336	67.493	87.0824	86.9726	77.06	72.7502	76.7919	58.7792	52.0369	55.5481	47.3869	49.1292	52.7787	56.512	56.4552	52.3671	60.7409	64.5872	59.8086	39.0207	29.0517	30.7894	43.1095	43.491	45.7681	59.0588	53.8623	55.2687	25.5812	25.9343	20.2427	84.9331	84.672	89.9469	21.6793	25.2062	21.8796
1	Tb927.11.15960	amino acid transporter, putative	48.9928	69.8691	54.1848	40.5553	51.6495	57.3194	40.7619	55.4272	58.0161	53.639	51.6233	58.8389	193.847	43.3198	154.677	121.422	63.3537	33.18	44.6114	32.3092	26.4739	22.4216	16.5405	186.573	189.271	163.625	43.8642	36.3376	53.8857	28.0744	24.0957	23.2605	85.2487	92.4507	89.9429	84.279	80.5652	84.3951
1	Tb927.11.16180	hypothetical protein	6.0051	6.40045	4.43878	5.2721	7.96799	5.26243	5.87427	5.82259	2.10534	7.75657	5.65594	7.49194	8.6836	4.55447	10.0794	9.5579	6.78932	6.33426	9.48263	6.31689	2.78708	3.46202	5.43745	30.2881	24.838	31.9955	12.2433	7.47794	9.3923	3.95236	3.83601	4.11247	14.3154	11.8066	15.5739	0.470638	0.107301	0.445
1	Tb927.11.16190	hypothetical protein	1.34074	1.96943	1.53552	2.08053	3.68826	2.25698	1.9225	2.03477	0.980983	1.30347	1.99186	1.926	4.37419	1.74766	3.53652	5.39559	1.83998	1.25297	2.38136	1.21696	2.38084	1.89125	1.87139	3.28922	3.47754	2.76079	1.0924	2.72413	2.08871	2.13863	2.33514	2.13976	1.43668	1.30856	1.47315	0.849763	0.974935	0.777553
1	Tb927.11.16200	cytoskeleton-associated protein 17	87.3604	139.303	92.9043	137.732	150.72	96.5368	128.828	100.807	99.7734	99.8673	106.035	97.8518	313.624	85.1961	209.508	222.324	122.573	54.9512	80.3203	54.0089	58.4011	44.5524	39.924	273.99	273.315	217.103	215.01	166.819	257.113	59.2019	46.5563	37.137	113.697	117.54	114.083	61.3671	82.0447	65.9109
1	Tb927.11.16210	cAMP response protein 1, putative	66.4665	73.8391	56.7985	54.6787	49.3472	60.8571	65.2931	61.3404	64.9221	68.086	65.0312	67.4251	88.342	68.1182	90.7613	77.9098	64.1059	67.2509	63.8878	64.3444	52.8509	50.2189	55.7491	89.9157	86.0315	89.4402	101.897	95.8183	100.107	47.2148	45.8646	44.5238	67.6485	67.9924	66.8292	62.8874	67.2589	65.2401
1	Tb927.11.16310	Unconventional myosin	34.6423	44.1451	30.7255	61.1222	57.9054	47.7507	41.422	50.5854	34.8888	30.9672	29.0197	43.123	63.5258	38.7826	51.7101	43.3493	35.8368	34.6017	41.931	34.0008	27.9811	23.5638	20.0227	63.4421	61.8499	73.2008	52.9529	44.1037	68.2979	26.0757	23.0279	22.1652	42.2101	42.0924	42.0274	38.2642	44.0868	40.7968
1	Tb927.11.16360	hypothetical protein, conserved	78.0915	85.1934	76.0943	70.9687	67.3141	67.3661	77.531	68.3148	61.2556	70.0959	60.5249	72.24	108.21	74.0907	81.7079	95.1196	83.6731	68.7521	68.949	70.6299	29.6159	23.2591	23.7347	69.0082	72.5166	70.2851	72.7617	71.1419	74.9875	21.4654	18.2817	14.9363	77.2436	77.8658	78.282	22.8152	35.6683	26.6059
1	Tb927.11.16470	SUMO-interacting motif-containing protein	21.8445	28.1662	19.179	34.7452	30.7665	30.4293	34.2923	29.6396	22.2949	21.4936	17.0574	28.1106	28.7526	24.7341	28.6527	35.2565	24.8775	21.2299	22.7196	20.8434	18.0357	14.074	12.7773	28.3175	28.8597	34.1709	39.0312	37.1698	45.2071	12.3699	11.0989	8.49541	35.5079	35.7381	35.5567	10.4034	15.5389	13.5231
1	Tb927.11.16550	Zinc finger protein, C3H1 type-like	4.94333	6.34691	5.77732	5.77222	6.28259	6.72314	8.09119	7.01371	5.07592	6.66907	7.24317	6.64782	17.125	6.9525	10.2397	13.1879	8.03075	4.2984	7.76286	3.80551	2.83934	1.85686	1.94914	4.43874	5.03773	6.02757	6.47574	4.31119	9.88685	1.72563	1.56003	0.950139	7.53634	8.74573	9.34317	1.54113	3.09784	1.9429
1	Tb927.11.16560	Nucleotide sugar transporter 2	48.6055	44.8277	32.7585	56.9341	43.3287	44.7125	50.7747	44.7951	36.8901	37.7854	38.1372	38.7256	45.6752	39.1613	48.436	56.4454	35.1104	57.2942	55.7215	56.5419	33.9497	29.3898	34.3451	49.812	46.2215	49.8002	49.8514	42.5267	43.1086	27.0964	26.864	24.0915	55.7022	57.652	56.2478	33.8882	39.8046	39.3172
1	Tb927.11.16720	mitotic cyclin 6	14.1181	16.6587	14.0696	18.5432	15.8793	19.2481	16.618	17.9316	14.6928	13.8585	15.4205	16.8891	16.4757	15.9159	16.1765	16.5164	15.6847	13.7807	15.8859	12.6214	18.0749	13.8699	10.7358	21.9827	21.188	24.4578	29.4422	26.5821	34.566	11.8592	9.83788	7.98739	21.0849	23.7989	25.7502	10.0564	12.2594	11.461
1	Tb927.11.16730	dihydrolipoyl dehydrogenase	156.741	190.427	152.838	345.421	369.61	258.623	626.683	253.209	142.435	146.778	128.361	157.424	264.255	146.298	236.823	375.241	182.384	136.917	161.55	135.489	118.574	111.579	90.5874	192.029	200.568	175.526	138.096	98.6583	168.621	87.3404	82.3382	78.2787	168.11	160.299	162.47	87.3097	104.367	91.7977
1	Tb927.11.16820	hypothetical protein, conserved	9.92617	12.0574	10.9066	12.3749	15.7662	13.0448	18.7102	13.4721	10.2322	13.6604	14.1575	13.0823	22.9754	13.2098	16.8802	22.9241	18.2229	9.11496	11.3491	9.45156	3.57806	2.28842	2.19155	4.61391	6.20616	7.08199	5.78122	6.1882	6.94379	2.41784	1.69975	1.23659	17.0677	17.6842	19.5297	2.59315	3.82775	2.64575
1	Tb927.11.1700	hypothetical protein, conserved	80.0631	75.3601	62.7509	65.3521	59.9325	77.0053	68.7146	77.826	78.2029	83.0857	79.4738	95.7866	70.694	88.9501	77.673	67.5756	94.5076	86.2565	86.1786	88.3622	37.3936	36.4668	47.7224	86.7914	82.9714	84.9805	70.9978	73.9206	61.05	59.434	56.1514	61.8167	82.7107	79.0777	80.9887	47.6856	52.9823	52.9635
1	Tb927.11.17830	hypothetical protein, conserved	1.68775	2.17222	3.02433	7.74135	6.12897	2.15131	4.19298	2.28585	2.22763	3.43084	2.36595	3.09795	5.10098	1.20475	4.18671	9.55122	4.77689	1.97061	3.13816	2.18509	0.198938	0.536835	0	1.08527	0.71598	0.177629	0.585704	1.22281	1.06656	0.764438	0.741935	0.61644	4.4567	4.81098	3.33493	0	0	0
1	Tb927.11.1830	hypothetical protein, conserved	0.382269	0.599623	0.616498	1.15066	1.12123	0.685212	1.92313	0.953102	0.236507	0.145701	0.301431	0.690708	0.761934	0.511633	0.97404	0.98285	0.687977	0.136944	0.658516	0.463981	0.405527	0.410369	0.424801	0.645248	0.729749	0.995744	0.795957	0.415441	1.03272	0.38957	0.472627	0.314147	0.0841185	0.218906	0.223622	0.0449394	0.0409829	0.0849826
1	Tb927.11.18600	variant surface glycoprotein (VSG), putative	1.22788	1.06673	1.18814	1.056	0.771743	0.645613	0.754995	1.63277	0.85084	1.74721	1.29096	1.01422	0.691028	1.38046	1.90701	0.541199	2.31183	0.997047	1.7526	0.834592	1.62823	0.761591	1.21288	2.78319	2.40261	2.9658	2.36493	3.20263	2.09506	0.125133	0.121449	0.201813	0.162117	0.112503	0.574635	0.0577396	0.631873	0.163782
1	Tb927.11.19140	variant surface glycoprotein (VSG, pseudogene), putative	0.115156	0.12351	0.0962974	0.198074	0.225176	0.134553	0.157349	0.226858	0.101328	0.0260098	0.0403575	0.14532	0.192024	0.191802	0.136621	0.125324	0.127538	0.122233	0.0881664	0.124241	0.0814419	0.0610476	0.0884723	0.17278	0.219833	0.206035	0.173173	0.139055	0.145544	0.104316	0.164524	0.0841201	0.225247	0.199298	0.263472	0.0481342	0.0219482	0.0455121
1	Tb927.11.19270	variant surface glycoprotein (VSG, pseudogene), putative	0.430644	0.23754	0.251348	0.444435	0.350579	0.39993	0.316377	0.299958	0.328858	0.225104	0.194043	0.35571	0.300063	0.289836	0.286642	0.361544	0.354303	0.258592	0.26646	0.370368	0.208844	0.211337	0.255231	0.498447	0.575468	0.582729	0.435532	0.307552	0.433872	0.188087	0.18255	0.229193	0.162452	0.214197	0.207295	0.162004	0.200506	0.16412
1	Tb927.11.20720	variant surface glycoprotein (VSG), putative	0.244809	0.123292	0.148769	0.283772	0.347872	0.22386	0.380781	0.247689	0.0526821	0.108183	0.134288	0.296722	0.309492	0.125364	0.2273	0.271057	0.330072	0.21353	0.240983	0.175699	0.0451658	0.111724	0.0525693	0.328525	0.233669	0.252049	0.288113	0.150377	0.193717	0.0759299	0.147389	0.116628	0.0468437	0.0390092	0.0298873	0.0100103	0.0456449	0.0378599
1	Tb927.11.2140	cyclic nucleotide-binding domain containing protein, putative	67.1865	68.5203	53.0574	62.0393	64.7768	67.6853	69.4893	69.023	66.8454	56.4139	52.2143	72.1822	76.9248	66.3573	91.507	78.609	66.6646	61.3558	63.5065	60.7873	78.8046	78.6832	61.7604	68.8968	67.6545	58.1813	80.4737	76.3758	75.3516	54.9892	53.5518	59.0092	57.7774	58.7509	59.6735	65.4044	82.6508	75.9101
1	Tb927.11.2240	hypothetical protein, conserved	96.3261	98.825	91.1922	137.021	126.565	109.233	161.825	111.958	82.7781	92.7401	96.2463	95.6753	99.8838	96.5779	122.663	137.094	99.3997	89.0936	98.2045	92.5896	67.0675	59.6142	63.4823	159.439	162.844	192.816	171.005	131.81	164.653	76.0803	73.9885	63.2955	106.822	114.687	109.814	64.4478	61.2734	54.8898
1	Tb927.11.2340	hypothetical protein, conserved	42.6334	50.0889	41.5994	65.6757	61.9787	52.711	51.0036	50.4653	47.0647	48.0119	46.9128	45.203	63.3245	45.6142	53.1447	51.7108	43.5852	37.9499	46.2131	38.0402	32.7851	29.5673	30.3039	68.5619	68.5574	74.5987	63.0545	53.9001	63.766	33.2731	31.5585	29.3493	68.255	72.6776	73.6991	36.0087	45.0454	39.0033
1	Tb927.11.2350	hypothetical protein, conserved	34.0877	37.0267	27.2993	49.8841	53.4885	45.9492	47.1366	41.4732	32.0526	34.4096	36.3287	37.8409	44.0633	35.0021	42.5852	55.6715	37.5807	42.0588	34.625	44.8611	45.5521	42.3079	38.9637	49.6553	45.5067	53.5439	51.5755	45.9907	57.7643	42.0979	42.9322	42.4557	34.5149	36.0702	37.3561	33.081	35.9625	36.1123
1	Tb927.11.2370	mRNA export factor MEX67	74.7289	79.547	76.928	103.542	113.295	82.5003	100.685	84.8374	81.3495	81.5619	79.0225	84.7704	86.0011	82.6553	87.0755	104.773	91.0429	80.619	74.2869	75.0063	55.9164	53.2813	51.4881	91.7479	89.5065	92.4599	94.927	93.1512	96.6017	49.3369	47.3564	44.1035	81.913	85.9655	83.6291	39.385	47.6065	42.0329
1	Tb927.11.2400	Flabarin-like protein	23.1038	21.183	24.5606	9.57707	9.43173	14.3104	13.7617	14.2333	21.2454	18.5821	18.5187	18.6924	16.0056	21.5641	15.1144	13.3011	19.5982	16.1311	17.5141	16.7929	14.0358	11.6611	14.3681	18.1715	17.7413	19.4565	20.4568	22.1941	21.2018	9.70569	9.08932	7.67603	22.7619	23.0063	22.1044	5.42166	6.65828	5.53589
1	Tb927.11.2410	Flabarin, putative	62.6646	84.647	71.7886	322.096	289.771	133.085	170.933	130.214	83.2256	73.8268	77.0872	82.3647	199.165	80.1812	131.429	110.882	88.1332	47.0691	76.89	52.2092	56.3138	45.7102	37.1782	163.317	164.696	277.985	160.402	122.074	240.085	63.7617	56.1797	57.8443	107.475	121.281	106.783	51.0276	58.9444	50.7689
1	Tb927.11.2460	hypothetical protein, conserved	62.0401	85.1991	64.9344	154.802	151.838	91.1047	77.9386	91.1239	63.0419	53.3059	48.0319	73.9615	97.2719	57.4275	77.25	78.3963	57.8828	41.7226	62.7794	40.1016	26.1708	21.6225	26.5346	108.84	115.294	174.564	66.4921	62.6574	107.466	54.0065	45.3675	36.3422	88.5467	85.4745	74.0605	46.145	53.367	42.0875
1	Tb927.11.2470	metallo-peptidase, Clan MF, Family M17	69.0219	74.661	78.8706	85.1625	78.7987	68.8028	80.7698	69.2974	80.4109	66.0639	65.7851	65.2841	76.0294	64.5451	70.7019	80.4799	79.5545	62.8553	65.1777	58.5671	49.636	43.9857	44.539	55.4674	57.2405	58.7418	57.8478	57.1821	60.0084	34.5338	32.8311	32.4939	69.8509	69.3103	74.8616	57.0847	65.4157	60.3286
1	Tb927.11.2480	hypothetical protein	35.2468	41.2073	29.7932	33.6139	33.6172	38.26	48.8762	37.6573	33.5009	28.9736	33.7602	33.2506	39.1193	35.9856	36.1673	45.618	39.2957	33.403	32.945	34.6338	36.4478	28.3629	24.6905	26.5473	27.1645	23.9422	34.4536	32.6079	30.6155	24.8052	22.2231	23.6957	43.0962	44.303	44.9509	26.4574	32.6792	32.6749
1	Tb927.11.2490	Unc104-like kinesin, putative	61.0125	68.7393	51.2666	64.7433	58.876	61.0682	75.7617	61.9676	55.732	55.0125	48.3311	60.4092	72.6824	57.2126	63.5581	72.0408	52.3719	57.1364	60.059	57.5635	40.1842	36.13	34.7315	46.4212	47.6521	44.1982	59.0427	58.8043	59.9554	33.129	31.0618	29.4096	63.7972	59.8875	61.8718	37.0349	44.6697	41.596
1	Tb927.11.2500	Metallocarboxypeptidase 1	128.079	132.556	134.237	227.575	193.372	144.592	222.697	140.402	117.792	101.032	96.8587	86.6715	186.437	95.0196	153.306	153.074	90.9654	73.9163	101.606	77.843	123.645	107.616	112.255	145.468	138.246	157.311	123.35	86.9105	137.814	97.0522	95.3235	87.2384	115.679	115.225	115.461	70.2904	70.3097	70.449
1	Tb927.11.2580	Present in the outer mitochondrial membrane proteome 11	26.6513	31.1119	18.571	47.5769	32.0839	32.0608	30.7241	38.3467	27.8512	26.1229	25.5866	25.1884	24.4414	22.3715	24.1415	24.8831	14.7913	31.1304	33.48	30.9504	16.1199	16.7655	22.1629	45.4581	41.7555	45.0912	36.2744	33.6731	39.5657	22.0791	23.1317	24.5197	31.9746	32.7942	29.1674	21.6038	21.2291	18.1045
1	Tb927.11.2620	hypothetical protein, conserved	39.9372	45.3465	37.0669	64.108	62.1213	51.5165	51.0719	54.3224	41.4557	40.3287	34.07	48.6106	48.9188	40.9605	48.9416	48.9787	48.789	41.1192	44.1284	40.086	33.6081	33.2931	29.2739	49.7302	49.1383	50.6264	54.2163	52.7416	56.1156	28.8566	28.3655	27.7649	54.4037	53.9512	52.8849	42.0389	44.6423	43.4774
1	Tb927.11.2670	Nucleoporin NUP59	67.6673	72.3591	70.7923	120.756	124.565	89.6606	86.1179	87.4354	84.9379	68.7264	63.5785	75.4634	74.7494	69.9204	83.9105	72.7462	66.8099	72.0346	71.5582	70.0122	45.5906	38.9866	42.8405	112.376	106.973	125.063	101.388	91.268	109.767	44.1482	42.3611	35.6414	84.331	80.0167	86.0307	28.1349	33.52	28.6182
1	Tb927.11.2690	Succinyl-CoA:3-ketoacid coenzyme A transferase, mitochondrial	65.3373	79.6732	67.4761	183.78	199.057	136.221	294.167	130.773	57.2932	57.3421	53.3913	53.304	174.781	59.8947	92.3205	157.509	57.9101	37.6812	49.7642	34.9112	23.8867	18.8303	14.7152	66.761	70.3993	68.803	55.7669	38.8506	74.4505	23.8767	20.5563	18.4979	58.3333	57.8579	58.6774	30.3165	36.4914	30.3893
1	Tb927.11.2720	hypothetical protein, conserved	5.54518	5.56894	3.31218	9.34524	10.3736	8.08558	6.2619	7.9447	5.15653	5.52221	5.83005	4.97354	3.62509	5.15773	5.76321	4.88269	3.47392	7.54467	6.56125	7.34234	3.14925	3.26034	5.69877	8.91422	7.96601	10.8232	9.27188	8.27865	7.77301	7.93434	6.59274	8.8992	5.91621	6.15843	6.81538	1.05356	1.00884	1.59386
1	Tb927.11.2730	UDP-galactose 4-epimerase	61.974	66.1538	59.2365	69.1848	82.271	73.9566	90.3313	73.1928	63.8403	56.4314	58.5227	75.5552	87.5937	70.4193	86.8975	102.998	75.3519	63.2344	66.1008	60.4179	76.1253	76.4591	63.5635	74.9597	80.9137	77.7436	82.0536	69.6637	84.8118	70.3115	65.4363	63.439	87.036	87.9031	85.3503	87.5943	86.6634	87.331
1	Tb927.11.2750	Present in the outer mitochondrial membrane proteome 12	81.0854	88.5747	69.1907	94.0543	77.9926	78.5166	103.266	70.4432	88.8932	78.5174	70.8669	87.364	111.774	88.8732	96.1333	99.6061	79.2356	80.7077	70.0821	69.7227	57.5461	52.7191	60.6846	92.0784	93.0329	101.774	77.4773	87.3167	90.7968	62.5638	56.1108	50.9882	72.3303	72.3773	68.6759	58.7616	55.2697	56.3354
1	Tb927.11.2820	hypothetical protein, conserved	7.63315	7.86157	6.41157	11.6347	10.0806	9.38215	11.0479	10.1577	7.21878	6.44213	6.9863	7.67007	12.9769	6.27573	7.34323	11.515	10.1144	5.98983	7.8493	5.39342	6.18162	5.62542	3.76996	3.25395	3.44775	3.97015	3.61865	6.70309	10.9309	2.18782	2.86493	2.1283	7.97848	6.27567	8.29269	1.66651	2.16277	1.18179
1	Tb927.11.2830	hypothetical protein, conserved	49.928	53.0774	35.9841	49.3405	43.1366	53.9445	60.066	50.5923	49.7613	44.9924	40.4512	57.9907	53.9355	56.5182	60.5486	60.0694	40.9859	54.6066	49.4573	55.2242	36.2836	35.2881	35.8819	49.1686	50.8331	52.9276	66.1685	68.2743	65.7663	32.3451	32.3262	35.7537	46.9226	44.8814	45.0389	34.7549	41.1586	40.5526
1	Tb927.11.2860	hypothetical protein, conserved	4.3904	4.84898	3.50407	5.33944	5.69946	6.77214	8.41635	6.11868	3.91948	4.35286	4.94161	5.71498	12.6195	6.76299	6.26181	11.608	8.99404	4.61872	6.48267	3.58309	3.55743	3.44408	2.42115	3.50727	4.16491	4.14587	4.58484	5.913	7.62895	2.23712	1.90485	1.4314	6.74498	6.20673	6.99593	2.39385	3.17645	2.26344
1	Tb927.11.2930	membrane-associated protein, putative	47.6684	59.6865	47.3566	135.225	125.858	74.3227	74.4777	73.1773	56.0869	48.0553	54.3334	43.1402	77.7143	42.2447	67.0521	66.1382	46.0601	33.3037	42.3393	31.1505	26.142	19.6882	18.975	80.6018	83.5286	88.4047	62.0847	40.6988	68.1276	34.539	31.2192	23.8125	52.0345	53.9278	49.2781	32.7868	35.8359	32.4962
1	Tb927.11.3260	mitochondrial DNA polymerase I protein D, putative	51.471	47.4427	49.9478	57.4001	60.206	60.4008	40.8037	58.4253	52.2489	39.2396	35.1382	44.9211	35.8112	47.3779	44.0435	33.6977	47.3964	48.7485	50.6806	46.2989	46.215	39.1371	38.7967	45.4135	43.0371	45.6502	43.8567	48.4286	39.6693	36.5857	35.6073	36.8547	49.2548	47.0944	50.8693	32.2358	38.085	35.7244
1	Tb927.11.3280	Kinesin-13 5, putative	73.0489	73.7226	68.2501	86.6592	93.1928	82.3163	104.377	83.7779	70.2846	67.6109	61.8805	75.3178	79.7187	74.2864	84.349	101.197	80.2743	69.3771	67.836	66.4225	79.7947	72.9943	57.7775	83.6389	87.0256	85.7658	103.301	86.1082	107.861	56.7989	53.5026	50.8508	100.185	98.9	100.329	42.4446	55.0707	45.5231
1	Tb927.11.3300	Spindle assembly abnormal 4	40.1166	45.533	36.9899	48.1849	45.4172	49.9351	61.7819	52.1748	38.4837	43.7652	37.1727	52.5608	65.0003	47.2788	49.5264	68.2573	55.9648	40.2114	49.2165	41.7408	22.5718	20.207	18.5666	32.0154	34.6837	34.3916	38.1759	38.3617	44.9925	18.4788	15.067	13.3246	47.7285	47.4621	47.4721	21.9508	31.2274	25.7962
1	Tb927.11.3350	phospholipid-transporting ATPase 1-like protein, putative	24.7103	27.7935	21.8225	23.3748	22.5978	29.8492	33.8631	28.5023	22.3439	23.495	21.8099	27.3198	38.4226	27.1242	27.5149	35.0761	26.4413	22.0272	28.5153	19.5197	27.5543	25.8797	20.318	17.7583	18.2044	21.4354	31.2515	33.151	40.3152	18.109	16.6144	14.6563	39.6498	34.1122	34.4833	21.4842	24.9285	24.8606
1	Tb927.11.3440	hypothetical protein, conserved	80.3026	98.3783	85.705	106.054	110.425	111.496	134.513	107.482	82.0341	81.9995	68.2286	97.1079	119.882	83.2327	125.725	161.918	93.736	66.645	90.2649	64.9351	51.306	42.5252	26.7929	115.331	116.326	129.222	122.591	82.7359	158.71	40.6182	33.8663	30.1311	61.3116	55.8317	62.2925	25.0065	33.542	23.5491
1	Tb927.11.3720	Ring finger domain containing protein, putative	8.79652	10.1209	8.67705	9.26408	12.0409	12.719	14.3265	11.6373	7.48765	7.89391	8.68038	10.4421	11.5924	10.7022	12.3573	16.2065	9.9854	8.11301	8.65905	8.19717	14.3468	10.295	7.62172	6.33493	6.91361	10.6351	10.4412	10.4223	14.0967	6.53842	5.69464	5.06905	9.58551	10.1791	9.38698	4.92247	5.85029	6.12568
1	Tb927.11.3750	NADH-cytochrome b5 reductase, putative	25.0121	31.3191	19.0619	58.0536	51.9809	50.9437	62.27	50.424	24.8591	23.0739	22.4951	27.4843	20.2101	25.1679	29.8854	44.6187	29.092	26.0533	29.1697	23.7992	29.1447	26.0719	17.7114	40.7415	38.2559	36.9172	41.9882	32.8593	45.7046	26.7694	23.6465	24.0495	28.7354	29.5437	26.1844	20.6419	20.0738	19.1602
1	Tb927.11.3760	hypothetical protein	89.9972	84.0357	79.0867	67.2435	65.4146	76.8859	83.9509	75.2283	78.0944	78.0423	75.6418	83.0385	77.4615	87.9239	80.0369	98.1869	80.027	85.0055	91.6888	82.8667	76.7094	70.8866	67.4444	86.9813	90.1971	87.0201	100.791	92.6339	108.999	56.2754	53.1781	51.2728	114.588	104.861	112.33	44.6196	52.9387	49.9374
1	Tb927.11.3860	hypothetical protein, conserved	51.0951	60.1924	47.3921	89.3146	88.7708	67.026	70.1772	67.5138	54.1432	50.0561	51.4392	59.6178	53.0343	55.4997	72.7157	71.3842	59.0425	54.367	61.9733	56.6499	58.8554	51.0026	49.0121	93.2239	93.3989	91.5928	89.7633	70.0257	88.9393	63.501	63.047	57.4529	72.9253	74.7691	74.868	66.8064	61.7955	65.2603
1	Tb927.11.3920	hypothetical protein, conserved	58.6573	65.4168	54.9699	75.2918	77.2946	67.6721	88.7674	66.0384	54.2078	52.6206	52.337	68.0656	77.6365	68.3275	68.1433	82.8216	66.2296	59.2263	54.8565	58.1798	75.032	72.5798	53.3972	77.6595	82.8078	83.5909	90.5647	91.7046	103.283	53.2982	50.7149	45.4594	68.1097	69.6096	69.7108	62.2751	73.6792	65.6307
1	Tb927.11.3970	hypothetical protein, conserved	93.5005	98.2274	86.0002	116.998	116.861	98.7383	107.443	98.5894	99.2247	87.6978	81.8216	95.1311	98.983	97.6667	109.557	92.8764	98.669	91.0066	94.8415	95.7726	84.3875	82.5256	81.0712	106.35	102.985	98.5528	107.486	99.2612	91.9444	92.7528	89.8637	82.0224	79.0173	76.2643	81.5477	78.9983	86.8988	86.4962
1	Tb927.11.4030	hypothetical protein, conserved	53.0395	64.737	48.7058	70.6014	67.5507	62.2644	79.9969	61.3264	54.1343	55.3017	48.1976	67.1042	86.5486	61.0818	77.2829	84.9748	65.5016	56.0371	55.0671	54.8336	58.2456	58.974	48.8088	62.6321	64.4861	64.2229	67.7233	65.4888	76.4303	50.5788	50.3314	50.193	59.0614	56.2778	58.288	50.2615	57.5597	54.9372
1	Tb927.11.4040	hypothetical protein, conserved	49.7244	54.2616	45.1325	62.8078	64.697	54.3089	63.2881	52.3127	46.0765	54.1062	50.7475	62.3464	62.8491	59.6927	67.1621	74.5141	60.5705	54.08	53.7052	53.4259	42.0031	34.8756	36.2983	80.4673	78.5553	83.0982	81.6843	75.3385	83.4485	35.627	30.9108	31.051	76.0541	83.475	78.1468	38.8564	48.6669	39.448
1	Tb927.11.4060	leucine-rich repeat protein (LRRP), putative	83.8397	97.8159	93.8669	72.3167	65.9721	60.0336	62.2709	64.6491	71.1489	88.9881	88.5806	102.752	127.479	96.4846	72.8912	57.224	104.735	56.6006	65.8773	58.3321	47.1841	44.4107	51.5968	76.3297	74.1961	122.091	80.3263	110.845	92.1757	16.2304	17.6299	15.8233	46.4856	44.9864	44.2565	34.7682	38.9261	35.0022
1	Tb927.11.4120	leucine-rich repeat protein (LRRP), putative	24.1594	17.6529	24.4955	27.5632	20.81	24.3826	22.086	22.1628	18.6481	24.1513	23.3749	22.7657	29.4304	22.5282	14.4566	18.032	17.0703	25.5628	23.8722	25.389	10.9006	12.9275	18.4269	23.5386	22.2136	38.729	18.4344	18.5785	24.8026	11.7494	12.1295	13.4036	15.3971	17.2323	15.285	20.9094	19.8816	19.4168
1	Tb927.11.4200	mannose-specific lectin, putative	157.109	145.654	161.453	138.206	139.128	151.681	156.568	147.536	157.677	163.195	151.745	139.249	162.913	143.741	141.541	137.679	117.238	139.397	139.559	137.597	124.424	131.759	121.041	142.11	141.982	157.092	133.398	106.447	131.018	116.606	112.73	114.741	158.899	157.999	163.634	114.204	122.604	126.779
1	Tb927.11.4240	hypothetical protein, conserved	47.2136	52.8384	45.6727	92.3782	84.8281	58.2473	114.657	62.0021	52.2638	46.5072	49.8943	56.2666	64.3213	52.3724	51.838	92.3693	59.8176	54.8428	50.8963	62.3439	62.0605	63.5833	55.7486	65.9091	64.9912	59.7815	65.9597	72.0196	66.5447	43.9098	45.3783	40.828	48.8221	43.4813	48.5078	56.9595	55.484	57.9579
1	Tb927.11.4660	Kinesin-13 2	54.9589	59.6058	53.6648	63.6668	59.2463	64.2192	63.925	65.0151	52.8336	47.3776	46.2058	59.4639	56.9072	60.0013	65.237	60.0152	49.587	51.0777	53.7876	49.3598	43.9627	40.2409	36.5157	52.7345	50.8225	54.5522	70.4977	72.0737	71.8999	34.9891	34.4613	36.8899	47.7046	48.5529	49.4208	36.8259	43.735	46.558
1	Tb927.11.4750	hypothetical protein	124.606	138.702	109.733	123.577	83.0521	117.789	154.527	73.8318	116.996	112.243	82.2539	138.104	238.988	64.051	131.299	161.947	133.369	113.706	132.766	102.029	19.5943	13.4718	11.9061	112.598	122.398	118.187	80.6365	76.3515	105.622	18.6527	12.9706	10.3945	64.9821	73.7268	70.249	29.5466	41.2555	30.6166
1	Tb927.11.4900	WD40/YVTN repeat-like-containing protein	126.815	134.724	140.809	149.626	163.338	136.332	164.215	139.768	177.393	150.992	154.029	191.388	163.549	168.551	198.958	210.735	207.286	154.837	145.477	156.385	181.569	181.904	152.492	169.916	178.809	166.377	173.599	161.123	167.181	145.244	139.826	139.846	134.452	129.996	138.405	162.698	167.719	165.291
1	Tb927.11.4950	hypothetical protein, conserved	22.2384	26.6731	21.6257	29.8674	29.8989	28.5048	34.2606	29.3511	24.2363	21.2554	23.0799	27.1612	26.639	26.6506	29.9666	34.4583	24.4293	24.5117	26.3106	25.6753	11.7158	9.1582	9.74816	21.1446	21.0539	21.564	35.7324	36.3833	32.9055	9.01305	7.73436	6.422	46.3763	45.3898	47.0165	12.427	18.8925	14.376
1	Tb927.11.5040	leucine-rich repeat protein (LRRP), putative	167.159	172.08	170.439	111.979	127.542	135.48	120.338	132.865	166.498	167.793	160.98	179.01	162.622	188.782	179.915	145.685	210.505	141.981	174.973	142.638	148.569	131.496	129.524	149.739	144.059	162.315	184.216	216.196	169.059	81.0109	75.8933	70.4514	188.072	180.952	183.396	132.415	136.901	136.156
1	Tb927.11.5050	fumarate hydratase, class I	71.0999	84.945	70.1572	111.21	109.117	86.1264	105.632	87.4889	64.2143	76.4294	69.9963	77.464	102.556	71.879	102.695	93.9678	82.6202	57.5665	74.4418	56.0677	53.9661	49.7236	41.6921	125.22	118.213	128.872	90.5056	79.5423	114.372	45.1447	40.0589	39.0466	74.0018	79.0257	75.5755	51.4954	57.3203	51.5364
1	Tb927.11.5090	aspartate aminotransferase, mitochondrial	56.4954	63.9387	52.094	85.4774	86.4145	61.1978	46.2731	57.3868	53.0771	55.0288	54.8604	58.1285	62.8041	56.8506	64.106	47.0093	58.0797	37.7291	48.0172	34.7302	35.585	30.1369	27.4506	61.3034	63.349	78.9687	83.3922	58.3422	84.4197	38.8493	34.2132	29.6621	67.2816	72.792	76.6248	41.9403	51.5953	44.598
1	Tb927.11.5260	SWI/SNF-related matrix-associated actin-dependent regulator of chromatin subfamily A-like protein, putative	24.099	27.3818	19.1927	24.4918	21.0838	23.7584	30.4342	29.2392	24.1043	23.7286	22.8151	27.3876	37.412	27.267	25.1254	34.1222	17.7317	32.1081	27.1545	30.8753	21.8074	20.1747	18.7628	28.4637	25.1323	26.8427	33.9172	36.8301	36.899	18.789	18.5669	17.3289	26.4905	27.0639	27.0727	23.8713	25.3341	23.687
1	Tb927.11.5270	ubiquitin carboxyl-terminal hydrolase, putative	64.7288	71.3463	59.7199	83.2152	93.1499	74.4264	104.443	75.5656	69.8005	64.3364	65.348	86.8456	89.0885	73.424	97.6244	107.253	86.9622	67.2997	73.0387	66.7397	85.2523	78.2614	66.01	96.8837	99.6967	85.7522	108.378	95.452	108.075	60.7189	57.4857	56.9281	66.9317	68.2162	65.8789	66.9426	66.2816	65.0478
1	Tb927.11.5280	Mitochondrial ATP synthase subunit c-1	141.26	105.099	104.224	166.565	134.66	147.425	150.23	152.721	87.5465	109.635	116.6	78.3576	83.7125	88.4103	83.882	95.9394	58.7239	110.779	100.006	104.15	55.8196	53.2997	69.7673	120.439	116.481	113.1	95.0232	104.691	85.1753	52.3856	62.8538	62.312	110.621	109.031	114.221	65.0934	66.479	66.5864
1	Tb927.11.5290	mitochondrial carrier protein	77.0181	77.7553	78.4445	79.2932	72.8782	68.3114	85.3716	69.9006	72.2895	71.0311	72.3751	79.1829	126.928	78.542	61.6757	73.9624	72.2542	91.7664	79.4216	83.6167	93.6439	90.7891	81.1192	94.4208	92.4385	113.178	68.0569	71.0432	80.8343	65.752	65.8876	64.8168	68.1947	73.205	71.7199	61.9718	59.0412	63.3673
1	Tb927.11.5300	Kinesin-13 3, putative	77.4575	85.0915	72.1033	90.5965	90.1638	88.4764	85.477	86.9953	92.7529	79.6922	71.9271	87.5074	86.1991	91.9788	85.5675	80.37	70.9531	89.9402	75.2632	92.2918	78.8834	75.8674	83.1261	111.777	116.433	119.946	118.672	115.733	117.552	74.4043	76.3165	77.8636	107.15	101.83	102.527	62.5074	60.9902	63.8571
1	Tb927.11.5350	myo-inositol/proton symporter (MIT)	54.1637	52.2305	54.4051	48.2312	45.5512	48.5324	66.7092	44.9315	46.2403	41.8247	43.0338	46.6738	51.5492	53.9758	35.8484	55.0372	44.1485	47.0317	41.424	44.8784	33.5106	28.9664	23.869	33.3224	38.0225	36.5904	54.2789	65.2058	62.1407	18.5669	16.2318	16.1205	73.4297	73.2229	72.4157	26.7195	31.9098	28.0656
1	Tb927.11.5390	mitochondrial import inner membrane translocase subunit, putative	83.1965	74.7266	85.5159	94.9949	84.8514	74.2328	103.037	76.6304	69.9741	79.1627	91.5649	82.7318	102.055	86.9329	71.3645	93.0466	98.0231	93.006	73.4162	99.0035	66.851	56.5291	68.4254	103.125	103.403	90.8767	71.6267	87.2098	74.7688	44.0162	40.1526	41.1193	74.9956	74.8222	69.2548	36.1811	44.1291	32.636
1	Tb927.11.5450	malic enzyme	164.997	144.49	178.613	109.652	122.802	151.484	95.0485	153.814	156.888	132.726	133.053	117.79	114.975	132.525	110.946	87.9434	108.546	134.149	131.794	133.268	108.737	92.3848	87.3322	127.871	127.619	121.173	117.88	123.717	132.445	71.8187	66.712	66.0346	152.655	147.256	146.882	36.8467	48.5692	41.3888
1	Tb927.11.5490	Polyphosphoinositide phosphatase, putative	34.0748	35.8343	24.2287	40.9615	29.8632	33.8935	33.0231	32.6521	31.9528	27.9759	27.3936	29.3746	31.6378	30.4041	28.6905	31.2958	22.8883	34.5624	29.4879	35.8352	29.1609	26.5939	31.2391	32.6215	32.0048	36.8476	33.6806	36.0458	34.8798	19.896	22.1279	21.4915	29.2262	28.3613	29.1422	28.4972	28.5715	28.7358
1	Tb927.11.5540	emp24/gp25L/p24 family/GOLD, putative	42.4056	52.9114	41.1841	86.395	78.1721	62.7174	90.1712	58.6485	40.3754	32.5723	39.9896	40.8311	49.7443	36.7398	43.2049	69.5417	38.4205	34.1193	38.5564	33.7371	46.1875	44.3258	34.64	62.7577	64.8852	62.8567	61.8974	53.0041	73.0906	35.0782	37.9944	34.2871	56.9855	64.064	62.364	36.6849	36.6479	37.6129
1	Tb927.11.5600	Archaic Translocase of outer membrane 14 kDa subunit	26.5103	28.2316	29.0544	60.0139	56.329	39.7323	33.8441	42.454	30.4755	30.7693	30.3897	30.9036	22.4595	36.26	23.5749	26.9711	31.8232	38.7233	37.2079	35.2079	16.874	15.6678	21.1182	32.334	31.6708	27.2169	28.4901	35.3165	27.6262	20.0446	19.4545	18.1785	40.1955	48.4228	46.5846	16.2462	21.5637	19.7719
1	Tb927.11.5620	SUMO-interacting motif-containing protein	81.6248	86.7202	81.0835	93.0053	95.5589	82.8556	84.4562	85.2182	90.1488	88.0247	89.6943	98.5681	106.592	90.376	100.201	102.755	102.722	90.2722	85.6336	86.92	93.6583	85.295	74.9418	115.974	114.396	125.408	135.819	132.992	147.438	73.2306	76.2567	76.1149	89.2671	88.7735	90.6862	89.9661	89.035	84.1449
1	Tb927.11.5640	hypothetical protein, conserved	31.9023	37.62	30.5632	30.9615	30.9931	33.8896	29.3416	33.997	37.7967	27.358	26.5356	32.9636	37.9044	32.6189	36.1786	37.0224	37.164	28.5758	35.1787	27.7887	34.2247	28.7496	23.6996	36.8974	34.8661	38.8681	44.6171	37.7183	44.3588	23.889	19.9853	21.5883	31.8147	30.8332	32.8212	17.3122	22.3664	19.3318
1	Tb927.11.5660	hypothetical protein, conserved	26.4746	32.6378	29.516	37.2817	37.4554	32.0898	25.3595	28.6595	31.7151	31.6315	36.5129	39.8974	53.5071	38.8872	44.7497	37.4291	35.8218	27.2771	31.4174	29.8627	31.4582	28.0633	29.171	40.1612	37.8756	39.9609	41.6302	42.2609	39.7819	27.1671	28.9073	26.3961	28.5233	30.0832	33.1349	32.4891	30.9921	31.8066
1	Tb927.11.5670	Mnd1 family, putative	40.5908	47.7648	47.6566	51.1972	46.4973	44.6273	30.9153	42.5163	47.2227	38.9516	39.9183	41.3589	77.2302	42.3193	59.4682	37.9284	41.5576	33.1703	41.6633	30.7367	10.093	8.48477	9.57364	44.8547	46.5095	42.8276	22.1246	33.5318	37.8781	6.07124	6.5961	5.9919	41.2458	47.0894	44.6502	27.7634	32.1064	27.6347
1	Tb927.11.5720	hypothetical protein, conserved	40.6287	58.2476	44.4108	111.765	116.676	68.9946	56.4753	71.27	44.457	46.0534	49.3873	57.0556	172.427	50.4944	107.34	82.9377	63.2825	31.8388	47.5741	32.8406	20.7824	18.635	14.3613	63.1048	65.6819	75.3048	56.7933	41.9785	77.3986	22.162	17.8231	16.2006	44.2206	47.7244	46.3021	23.0305	30.9891	26.8433
1	Tb927.11.5730	pre-mRNA-splicing factor ATP-dependent RNA helicase, putative	54.3536	58.7303	47.1971	58.5614	49.6224	55.1511	44.054	52.1667	48.4219	56.633	56.3173	54.7364	71.8529	51.841	62.6799	54.6012	52.1674	58.2735	50.6854	57.6242	40.3262	40.5351	49.5638	63.4739	58.3748	62.5575	50.1874	47.536	50.2325	44.7363	45.4721	46.3155	41.1595	40.7265	40.1778	50.4759	53.0167	49.7586
1	Tb927.11.5750	SUMO-interacting motif-containing protein	56.903	63.9483	55.3988	80.783	78.2609	68.4115	72.5242	67.7367	60.7006	65.2522	64.8062	70.4825	79.5196	61.4417	77.8818	82.8807	72.095	63.715	62.6925	64.2961	58.5317	59.0321	55.3861	66.5536	66.044	63.0843	67.3046	64.0321	62.4333	59.7835	56.7574	55.1262	56.0863	56.4765	54.1886	61.3718	59.2349	57.4593
1	Tb927.11.5790	hypothetical protein, conserved	81.3067	90.5385	91.4063	80.743	84.0242	75.3928	83.0572	77.9644	82.8151	89.1237	83.6285	115.575	130.755	104.353	115.728	108.975	138.405	84.6747	79.6797	85.7589	77.8538	67.3528	55.1068	111.504	112.459	111.643	110.32	108.375	133.299	66.7671	60.9529	59.5421	60.2958	62.3912	64.2437	84.6797	91.8543	81.0324
1	Tb927.11.5840	Protein translation factor SUI1 homolog, putative	138.743	113.535	146.996	171.008	174.288	134.437	91.8963	133.116	132.788	130.884	130.844	105.747	77.1012	94.658	108.147	77.2342	110.497	137.737	122.162	141.355	68.4889	62.8034	92.7661	185.604	178.814	198.911	128.041	130.098	136.327	90.3067	88.1999	80.596	182.263	176.437	179.325	70.9469	71.8763	65.2221
1	Tb927.11.5870	hypothetical protein, conserved	30.2199	32.2435	27.6391	42.7964	33.6654	36.9792	29.5503	34.425	28.6385	30.6334	32.0266	27.4992	32.3137	29.3805	30.7029	24.6267	23.83	31.1787	29.9856	35.7601	21.1587	21.8775	24.8757	48.9691	47.0747	46.5627	40.9843	34.5063	34.4666	26.198	26.3435	26.8434	34.2249	34.8139	35.1868	20.5769	22.152	23.9348
1	Tb927.11.6040	Nodulin-like, putative	28.2895	35.4168	26.5153	60.1534	58.6149	41.7381	57.561	37.5192	27.815	22.9961	25.9957	28.2559	33.1311	27.3261	27.6764	41.0798	29.3928	25.2315	27.127	25.8316	37.9776	32.0354	24.6436	33.6399	33.1074	37.9486	41.9419	51.6327	61.354	26.5273	26.4074	24.6865	56.9995	54.8139	55.1907	38.2774	38.0461	39.786
1	Tb927.11.6120	ABC transporter, putative	26.5671	33.1174	20.2269	45.4669	40.8845	35.9459	38.8528	35.3979	25.9214	19.9612	19.0445	27.0497	36.9733	24.4991	41.8288	43.7137	22.314	22.7688	27.6034	21.2545	39.0793	36.5711	24.7233	39.8474	39.7966	39.5891	48.1317	40.2281	56.8539	25.8956	24.3161	23.5946	36.0053	35.9769	35.943	21.734	26.8961	26.1905
1	Tb927.11.6390	START domain containing protein, putative	169.676	179.958	176.556	186.167	175.592	183.658	214.032	184.996	151.014	157.83	159.693	191.726	192.242	183.258	216.355	272.168	217.755	136.71	162.302	137.811	170.37	151.065	136.839	198.541	193.938	163.865	150.14	127.693	162.111	148.397	144.759	129.715	149.415	142.819	134.705	116.611	131.032	132.245
1	Tb927.11.6400	kinesin, putative	66.6399	72.0359	59.1745	74.2303	78.8604	77.8792	107.083	76.7331	66.1892	65.0548	59.8397	83.4169	89.1594	76.1541	93.2483	118.768	81.8744	69.2564	65.5984	72.2177	86.8964	84.5011	64.3589	92.0903	95.5183	94.2847	99.1662	87.498	108.444	66.1704	67.2438	67.9526	66.9938	70.5839	65.626	74.1115	77.5131	77.6249
1	Tb927.11.6440	hypothetical protein, conserved	106.861	108.411	124.087	99.7541	113.38	109.161	118.66	101.702	108.997	107.641	93.3256	113.239	78.8425	118.669	96.3206	97.7221	140.85	102.085	113.307	97.6837	68.1173	57.3292	59.1136	108.275	110.609	99.2205	99.7574	94.978	98.138	52.3274	43.1136	40.2098	127.901	125.616	127.208	31.119	45.0447	37.5097
1	Tb927.11.6810	tubulin-tyrsoine ligase-like protein, putative	48.387	47.4667	40.2459	49.5775	43.6687	50.4234	47.87	51.4056	50.0854	40.2607	37.3195	50.2092	49.8986	50.5458	56.4856	44.3702	48.4619	52.1794	46.1117	50.9507	46.4194	46.3167	46.5706	50.4947	49.3336	46.3486	55.1957	60.6432	51.5634	36.1121	38.7306	41.2149	53.511	51.3488	53.9846	48.7797	54.9186	52.8228
1	Tb927.11.7220	neurobeachin/beige protein, putative	3.56004	4.11619	2.07153	3.63368	3.22928	3.85217	3.6957	3.83658	3.17557	2.77344	2.76607	3.34248	4.10063	3.18352	3.18036	3.1325	2.35052	3.53172	3.65845	3.7892	3.07112	3.66775	3.04318	3.4338	3.4634	3.75193	3.74707	3.69891	4.81716	2.70109	2.68929	2.89348	2.84947	3.00198	3.39621	3.0446	4.2529	3.61799
1	Tb927.11.7280	DNA-direcetd RNA polymerase II, subunit 9, putative	1.26881	0.204127	0.682082	0.363733	0.886076	1.01081	1.18206	0.468665	0.418667	0.644803	0.444664	0.436678	0.991754	1.35855	0.410537	1.03563	1.40523	1.41411	0.416326	0.616009	0.224334	0.403578	0.417771	1.63175	0.605537	0.400609	1.10079	1.83855	0.962174	0.862026	1.04581	0.463423	0.558404	1.16253	0.19793	0.795523	0.906855	0.752186
1	Tb927.11.7500	Protein of unknown function (DUF423), putative	17.0497	30.5977	19.1056	16.5218	29.3811	23.1865	16.9132	25.8118	21.3942	21.7225	27.5196	24.9179	46.9628	20.184	29.6033	21.0509	21.1435	15.7141	19.0289	12.5914	22.163	19.8211	16.6043	25.1309	26.2445	27.9776	29.2506	22.0524	31.959	26.063	24.9395	24.8653	28.5348	26.4027	23.263	12.5343	9.06222	12.9192
1	Tb927.11.7570	ATP-grasp domain containing protein, putative	65.6449	69.9523	55.9468	67.5794	68.6471	72.3611	103.984	71.1223	59.1929	58.1855	57.8231	75.8678	87.8056	72.8168	79.878	119.781	75.1111	75.6038	66.538	72.114	77.5532	72.979	60.5845	72.7187	71.3175	79.6152	90.2777	96.1132	105.801	56.4683	50.6529	54.5526	79.5599	76.6342	74.6009	58.811	67.8775	63.575
1	Tb927.11.7660	hypothetical protein	0.103292	0.0498531	0.111055	0.2665	0.432806	0.0493732	0.115476	0.228921	0.0511248	0.0524926	0.108599	0.106648	0.0968849	0.387093	0.100264	0.252928	0.171597	0.0986752	0.305034	0.100297	0.164365	0	0.0510153	0.448331	0.394368	0.146759	0.215074	0.224511	0.293735	0.315794	0.153249	0.11318	0.045459	0.0473201	0	0.194288	0	0.0459259
1	Tb927.11.7800	hypothetical protein, conserved	123.279	126.28	139.559	90.6998	87.1777	105.157	153.755	101.789	124.233	121.395	127.033	134.977	154.957	135.318	142.169	184.203	170.103	101.588	123.766	98.3603	122.434	97.7209	74.6454	128.95	124.206	130.227	181.003	138.855	185.076	58.0533	54.1931	47.5618	194.169	205.426	204.914	70.722	74.7751	69.0092
1	Tb927.11.7810	hypothetical protein	1.18685	0.723567	1.47753	2.4712	1.72748	1.37349	2.51403	1.86893	0.989365	1.52375	2.69267	2.38633	5.68333	2.27405	1.87967	3.73216	1.72955	1.25315	1.59873	1.21309	1.32533	1.19213	0.555326	0.843508	1.13284	1.4792	1.88595	0.814636	2.62901	1.14586	1.05034	0.205336	1.70446	2.00317	3.27413	0.939962	0.910781	0.444378
1	Tb927.11.7820	endonuclease/exonuclease/phosphatase, putative	1.73063	1.97561	2.34609	2.3814	1.89171	2.22994	3.80225	2.31797	1.80254	3.51799	3.63908	3.41835	5.85792	3.10988	2.45411	5.10001	2.91672	0.805073	3.659	1.27129	4.00711	3.48952	2.54194	2.97563	3.14575	5.2029	6.32963	3.6962	8.52481	2.77588	3.39375	3.23195	2.53001	2.39919	2.74667	1.51439	1.91025	1.41851
1	Tb927.11.7900	mitochondrial RNA binding protein 16	242.85	211.207	229.73	340.651	326.739	288.831	414.822	281.159	203.176	226.826	244.698	202.427	181.166	215.746	220.343	247.315	178.544	199.951	226.314	201.973	167.038	150.617	183.223	269.178	281.435	255.492	199.41	168.292	183.986	191.918	182.027	164.727	219.824	225.456	209.884	132.24	144.966	140.564
1	Tb927.11.8010	DNA repair protein, putative	28.5059	26.1631	24.4935	45.7492	37.7258	35.5162	42.5784	34.4793	26.4064	28.894	28.5374	27.2609	40.9832	26.7694	34.6634	43.1395	21.8667	32.9981	31.4338	34.4101	20.9864	22.0731	26.119	27.2321	26.6141	29.2881	27.934	26.7051	27.3312	20.24	21.3389	18.903	32.9748	31.0422	31.4558	27.798	24.4488	25.2102
1	Tb927.11.8210	RAD50 DNA repair-like protein	51.1505	56.0019	53.8508	31.0092	34.2839	44.99	23.7508	45.5363	48.6924	39.8407	37.9087	43.7673	42.7854	43.6082	57.3802	31.4082	43.5416	37.859	40.9583	39.5304	21.0737	16.9254	19.0642	40.7263	41.7462	51.3632	43.63	40.5582	44.2095	24.0731	22.5259	19.1073	45.0374	42.1901	43.348	15.4308	19.0766	16.3049
1	Tb927.11.8310	class I transcription factor A, subunit 4	67.6909	74.0283	72.9855	65.0156	73.292	64.0667	63.8536	65.2507	66.0532	75.2035	76.2712	79.8131	71.3607	76.2643	71.6032	61.3267	87.4282	74.6752	71.8219	76.87	63.0804	52.8457	56.0377	87.612	85.6261	94.6539	72.4804	69.3033	70.8557	58.7966	55.8259	53.0043	75.4814	72.7407	66.6966	51.9632	54.9968	52.6766
1	Tb927.11.8330	hypothetical protein, conserved	74.0724	93.1522	74.2963	70.4033	76.7629	70.4916	62.389	70.6211	61.2259	55.0827	62.6976	67.604	154.514	62.6295	115.38	94.7837	74.6734	41.1867	55.6611	39.1901	42.3886	31.3359	27.1974	100.853	112.943	134.472	95.7138	78.0917	120.694	53.5869	46.0313	39.0731	77.4345	83.0044	84.0385	46.358	56.7912	51.6556
1	Tb927.11.8350	katanin p60 ATPase containing subunit A, putative	50.05	57.9749	36.981	70.3815	77.55	58.7912	72.978	57.3495	50.5989	43.9974	43.9443	57.5585	54.7862	52.2787	55.6634	69.2047	48.6498	46.7956	44.8651	53.2	58.2916	48.4196	39.0776	65.4281	63.4765	65.6648	80.5992	80.0852	85.9424	41.0759	41.71	36.4052	58.3951	58.5905	57.6103	44.2165	48.2239	44.838
1	Tb927.11.8360	hypothetical protein	15.9206	19.4872	10.4115	25.6903	24.3455	18.9858	22.7529	22.1889	17.0597	11.5106	13.805	21.0134	16.0107	16.168	17.8437	19.1304	15.8146	20.54	12.7636	15.7777	20.5457	22.8662	12.6458	21.8468	16.6061	17.4122	29.2197	23.5452	25.3908	14.8866	16.0717	14.5672	14.5912	15.9405	17.6666	13.4294	18.1594	16.6385
1	Tb927.11.8390	hypothetical protein, conserved	58.6362	61.9264	55.0916	64.8147	69.6005	62.1719	62.0751	63.8053	56.6499	54.0492	55.6626	60.5414	68.8176	57.5044	66.204	72.4368	61.4304	59.3235	59.8576	61.6663	57.0979	49.8475	46.1505	70.2573	67.1728	77.5013	84.1443	69.4016	87.2619	45.1609	43.8895	42.1897	75.8935	76.3655	80.5928	66.0758	63.8829	59.3968
1	Tb927.11.8400	Mitochondrial RNA processing endonuclease 1 (mRPN1)	39.4284	40.016	33.0813	42.347	42.306	41.7885	51.4431	45.0696	34.6076	42.2283	43.2943	40.1389	50.5488	35.2139	48.1537	66.5452	40.3008	42.9464	39.6284	43.6522	30.0023	29.009	26.6168	45.9828	49.8567	37.4342	42.871	35.0408	43.2778	33.7505	35.4905	37.8529	38.5972	37.5186	39.6203	42.4098	39.4266	38.0106
1	Tb927.11.8450	Amastin surface glycoprotein, putative	34.5887	38.5792	27.288	56.3995	44.5816	41.9805	43.816	45.96	29.7586	31.066	31.3217	33.915	33.6045	31.3598	37.4054	36.8343	26.0098	31.5273	33.5912	33.135	26.1039	22.1145	22.8158	48.3639	44.7953	51.2331	43.5828	33.9321	46.254	24.4458	24.989	23.9524	54.7944	55.0525	52.038	35.8047	35.9707	37.1915
1	Tb927.11.8460	amastin-like protein	86.0666	92.5778	78.4839	101.2	85.3904	75.41	90.922	78.9288	60.0457	75.8878	78.6092	76.8212	98.114	67.011	103.254	116.479	72.6004	84.5574	75.4447	79.0208	65.7294	59.1734	57.7571	119.274	115.1	105.541	96.0541	87.1977	102.046	53.9633	54.8467	54.1416	87.4425	86.5382	85.4787	102.783	108.113	103.898
1	Tb927.11.9180	ADP-ribosylation factor GTPase activating protein, putative	107.55	110.189	97.0017	126.702	117.099	110.022	125.956	109.913	105.702	103.163	101.334	125.415	110.631	111.328	121.272	125.871	114.24	122.976	120.87	123.555	93.9596	86.7741	75.371	143.214	141.829	142.674	175.887	159.75	183.413	67.1641	68.1796	66.4879	152.192	153.181	150.148	87.4895	101.35	89.2788
1	Tb927.11.9250	hypothetical protein, conserved	101.848	106.217	98.4358	101.53	106.176	108.891	95.1709	110.15	86.6342	87.9695	78.9798	87.6016	104.278	90.8458	114.373	100.536	83.8273	75.294	93.5948	70.3472	87.6542	85.3025	71.844	90.2281	85.652	88.3377	90.8772	74.7176	107.766	68.7317	63.9523	69.912	90.4976	86.6477	85.4275	71.3979	78.7196	79.8977
1	Tb927.11.9650	hypothetical protein, conserved	37.6124	36.1091	27.6747	43.614	30.448	40.5068	57.3241	41.6224	34.396	35.9924	33.5726	41.0008	37.4393	41.259	41.5268	56.5382	28.1677	55.5834	42.9687	55.5031	29.2063	26.4176	32.8564	51.333	51.8731	53.8522	52.2108	49.1628	42.7839	30.5603	29.9643	29.8864	44.3672	44.0269	45.7418	43.9884	43.9779	41.8651
1	Tb927.11.9860	EF-hand domain pair, putative	1908.76	1926.26	2358.17	601.032	723.936	1246.6	1204.21	1186.71	2016.32	2256.09	2430.59	1851.2	1536.98	2070.67	1452.74	1411.42	2202.21	1392.44	1697.21	1426.05	1273.12	1097.4	1191.61	1680.55	1722.24	1862.85	2747.8	2657.29	2117.49	892.526	813.73	699.374	1675.86	1698.11	1577.25	564.586	706.985	564.57
1	Tb927.11.9910	Domain of unknown function (DUF3846)/TPR repeat, putative	102.987	86.04	111.323	100.417	108.529	108.671	79.294	110.438	106.493	108.94	119.014	104.536	90.8818	99.5919	114.337	78.8527	101.436	112.828	106.91	106.996	86.6637	81.6554	95.1614	130.105	135.022	131.517	86.946	102.375	79.509	96.1609	93.565	85.4369	102.843	103.935	94.9122	90.0824	87.1076	78.2062
1	Tb927.11.9980	2-oxoglutarate dehydrogenase E1 component, putative	99.7107	127.435	92.6532	279.141	278.201	203.189	455.706	192.413	94.2625	87.4166	78.083	104.203	190.441	91.8303	207.748	294.937	111.963	76.1151	98.7015	75.8587	65.1491	60.9625	44.7782	141.771	145.041	137.271	111.333	75.6777	142.775	74.5736	69.6914	69.0987	85.2464	90.6698	92.4645	71.9912	82.4406	81.6358
1	Tb927.2.100	retrotransposon hot spot protein 1 (RHS1), putative	169.621	178.54	169.452	178.227	192.16	179.701	184.46	173.678	142.287	151.825	148.029	172.167	172.634	162.192	196.979	205.451	177.889	145.578	165.832	146.44	139.814	124.927	122.505	296.402	284.959	275.617	201.751	162.225	199.994	115.644	113.66	99.3571	214.224	213.56	205.311	64.7254	67.3777	63.909
1	Tb927.2.1100	retrotransposon hot spot protein 3 (RHS3), degenerate	2.42028	2.56029	2.81605	0.940948	1.25029	1.45799	1.63088	2.2411	1.90356	3.4035	3.20692	3.42318	2.05247	2.52047	2.18842	2.20821	2.68051	1.71032	2.93728	1.60966	1.30135	0.601104	0.88424	2.33445	2.18357	4.58503	2.89943	4.32379	5.4684	0.405453	0.950999	0.43594	2.04279	2.49095	3.0101	0.935432	1.05213	0.825509
1	Tb927.2.1130	retrotransposon hot spot protein 3 (RHS3), interrupted, degenerate	3.22365	3.17196	5.74671	2.05694	2.28319	3.08178	1.95308	2.48901	2.77935	3.02282	3.41112	2.68419	2.84812	2.82813	2.05918	2.68892	3.38598	1.8676	2.76381	1.8781	1.50029	1.07167	1.29425	2.58776	3.73205	4.88555	5.49971	8.52113	5.867	1.39886	1.54282	0.979911	3.51479	4.53525	3.97111	0.488994	0.481618	0.48085
1	Tb927.2.1170	retrotransposon hot spot protein 5 (RHS5), putative	7.1027	6.77302	6.38689	11.0323	6.02438	8.1893	6.40055	7.15514	7.37191	3.80645	4.16375	3.28896	1.65544	4.47086	2.59065	3.03571	1.81165	5.46931	3.05092	4.80682	2.32895	2.62889	3.35916	5.7713	5.21816	8.03252	6.99125	10.6663	9.45031	3.90432	3.36361	4.00923	1.78082	2.52422	2.13541	1.05259	1.25528	1.30148
1	Tb927.2.1180	retrotransposon hot spot protein 3 (RHS3), putative	15.6937	16.3019	19.7984	14.0391	11.7337	14.3687	9.53288	14.4493	15.8309	18.8849	19.0116	19.2526	16.8054	17.1945	15.1693	15.5665	17.6751	11.2204	17.2775	11.9203	3.90696	2.46952	3.63791	11.2649	9.46915	18.0709	20.7947	22.1759	30.6458	3.98991	2.92075	1.96319	6.6878	5.8064	6.27311	3.18283	3.84169	3.03895
1	Tb927.2.1290	hypothetical protein	3.22831	3.76545	5.64026	4.2803	4.62172	3.34342	3.45873	5.21698	1.86417	1.36718	1.8385	1.80548	2.90189	1.29624	4.56993	4.08427	2.23463	1.285	3.17785	0.783674	1.71236	0.513424	0.39861	2.85434	2.31106	4.07718	0.980284	3.50845	0.61203	1.91914	0.399139	1.47389	1.53918	2.09518	1.51081	0.63253	0.576841	0.598073
1	Tb927.2.1380	leucine-rich repeat protein (LRRP), putative	22.5422	25.101	23.9942	31.8997	26.5557	23.9311	20.8594	23.4202	22.3564	22.8258	21.1408	20.18	28.9177	22.4491	24.6404	20.1222	19.5114	17.3943	20.8601	16.8468	11.2702	11.2923	11.2585	26.7102	24.619	34.2007	19.9673	17.158	21.576	7.31339	7.75224	6.81487	5.44964	5.67275	6.11107	1.91888	2.67922	1.82686
1	Tb927.2.200	expression site-associated gene 3 (ESAG3), degenerate	160.323	164.038	173.641	149.507	134.011	120.093	126.539	115.919	115.504	162.436	174.715	169.289	172.981	173.03	195.154	165.008	224.799	141.393	158.054	138.92	59.2061	41.1607	65.1977	159.96	163.033	167.7	174.262	172.716	151.501	12.2544	11.4408	11.1956	66.7508	66.4146	69.3567	26.8108	38.6906	27.0217
1	Tb927.2.2060	variant surface glycoprotein (VSG)-related, putative	73.1448	66.7508	51.9509	62.3908	64.4762	65.8537	42.263	60.4028	50.3354	65.3467	51.3616	62.465	62.7395	65.0633	71.3882	48.7614	48.8709	65.8698	64.2053	63.2041	20.4755	19.0528	30.8992	46.927	50.8853	43.1209	54.6705	64.8812	45.4998	26.4525	23.1722	21.3676	61.6288	55.9195	63.8522	18.5905	25.7445	22.9635
1	Tb927.2.2090	SUMO-interacting motif-containing protein	66.9816	79.459	68.7027	77.8877	80.9208	68.6789	88.0785	70.6255	74.2359	70.1754	68.8278	80.0236	100.443	78.8758	87.0818	106.581	88.201	63.4895	65.1648	65.8679	63.0862	56.0903	48.0657	89.6166	86.2403	98.5809	110.474	103.885	129.924	44.2994	38.0488	37.4759	60.6472	64.216	60.9852	36.8917	44.0926	35.957
1	Tb927.2.2130	small GTP-binding protein RAB6, putative	26.8605	27.9711	24.5988	41.9537	41.4719	37.53	40.2827	38.8114	26.1404	25.9178	25.2733	31.1674	31.8593	28.8143	37.7154	46.3491	34.0461	27.056	30.4093	24.9562	24.3248	19.5719	18.6673	49.6772	55.7981	54.9424	52.9906	43.1024	55.7188	20.1321	17.9942	16.2344	50.1686	53.6077	49.8572	12.0384	17.6348	12.01
1	Tb927.2.2160	paraflagellar rod component, putative	156.214	144.3	166.415	77.4519	90.1943	116.245	98.6446	113.64	165.158	153.527	159.861	152.69	149.698	182.916	119.379	99.6387	153.84	137.421	136.777	128.306	104.972	80.2238	88.23	128.205	132.46	129.559	222.701	207.439	224.324	48.4974	41.9209	35.0797	106.113	118.446	111.7	29.4565	42.7503	30.8994
1	Tb927.2.2340	Glycerophosphoryl diester phosphodiesterase family, putative	10.781	12.0435	9.94822	17.5896	16.0345	15.4899	16.1483	15.0783	9.40811	12.511	10.5865	13.0118	17.2792	13.6953	14.9761	18.0641	15.8352	10.2591	15.8467	9.02518	5.44088	3.99517	2.81225	8.50068	9.45122	12.3137	10.6138	9.64625	16.4781	5.93079	4.80374	4.17471	7.1862	5.77334	6.77945	3.93759	5.92501	4.18847
1	Tb927.2.2400	glycosyltransferase (GlcNAc), putative	42.4854	43.6948	41.1935	56.435	52.4022	46.9665	56.8667	45.4954	35.8245	38.8636	37.6835	39.2798	58.0723	41.1481	42.777	45.812	41.2786	38.594	39.16	37.8031	32.6964	28.0837	24.0354	37.0299	35.3172	31.9745	33.2539	40.2537	36.1573	23.8132	22.3099	24.0803	31.9903	30.8583	32.6799	29.7857	32.9604	32.1815
1	Tb927.2.2490	hypothetical protein	231.904	217.548	229.3	155.391	160.313	186.925	225.234	188.127	192.822	200.093	205.809	192.839	204.012	218.421	182.016	143.382	183.256	173.529	176.618	170.759	232.548	190.76	171.144	197.904	191.593	197.091	224.509	213.466	219.966	109.618	109.695	105.09	202.163	203.162	198.576	99.6952	112.119	110.041
1	Tb927.2.2900	ARP2/3 complex subunit, putative	65.4825	77.1213	77.9832	80.702	76.4061	76.5287	99.6523	78.1176	68.6985	66.2374	80.0465	83.2997	78.7595	86.049	76.9445	103.725	97.6806	73.0314	83.2726	71.0373	84.7559	75.4907	71.182	87.1855	85.3807	91.703	111.72	101.81	109.056	60.6664	68.1774	68.1463	86.5947	75.9299	73.4603	74.6973	70.2706	61.2946
1	Tb927.2.2910	hypothetical protein, conserved	29.6208	31.9536	30.7397	30.0717	26.7545	32.2086	39.1457	34.9429	30.7297	36.4865	32.2253	40.4064	38.8692	39.5398	37.0355	38.091	39.269	37.9946	40.068	39.6667	25.3881	21.8072	25.8197	36.5172	36.1838	38.6947	44.5212	41.0385	37.0405	29.7867	31.8687	31.2204	32.7631	35.4524	31.5343	35.4217	32.9761	32.271
1	Tb927.2.2920	UAA transporter family, putative	31.2194	34.5659	26.1637	42.5559	42.4691	37.6611	37.1469	40.0517	26.1716	28.4754	26.4395	30.9997	31.3457	32.1989	35.0842	34.0435	34.8938	31.2855	34.4023	32.1246	22.113	19.4801	17.1428	47.3588	44.1278	48.3194	57.4391	51.3344	59.2771	14.3731	12.153	13.6727	44.9854	46.2139	46.3593	20.3235	25.3409	21.7247
1	Tb927.2.3080	cytochrome b5-dependent oleate desaturase	127.7	137.186	128.823	124.38	125.858	128.739	170.496	128.033	116.189	110.231	104.068	113.807	133.992	126.788	151.535	134.234	155.641	96.8932	121.554	98.1297	44.0762	32.5335	38.3249	75.5529	82.9312	74.9479	84.7303	78.9526	105.712	34.1847	30.2776	19.7501	155.856	150.425	146.46	32.2945	48.0547	35.1535
1	Tb927.2.3330	hypothetical protein	14.0638	17.367	19.4799	17.2165	19.1121	18.5322	15.5811	13.338	11.1626	13.5217	15.9852	16.0906	27.809	10.1747	17.2182	14.3955	15.2953	10.0461	17.3362	9.22704	9.5431	9.67215	13.016	23.7084	22.4941	32.1633	13.8503	22.5821	20.6094	14.5906	13.4092	14.8548	17.286	15.9041	13.9936	13.7033	14.4529	13.0695
1	Tb927.2.3370	UDP-Gal or UDP-GlcNAc-dependent glycosyltransferase, putative	46.8912	57.2313	36.0598	95.863	94.8098	74.8014	72.2364	67.5055	39.5733	36.9566	41.0278	44.8043	63.6256	40.9321	75.3724	61.614	51.9769	32.7234	39.1564	32.7981	32.9661	27.5295	23.4733	90.955	91.146	91.0524	92.4237	58.993	114.813	27.2546	27.7101	20.6391	30.1159	29.055	29.3463	20.1067	22.1196	22.0503
1	Tb927.2.3460	cysteine peptidase, Clan CA, family C51, putative	58.8892	80.4316	67.8873	92.6751	102.627	76.2119	69.2201	77.5568	58.8656	63.4442	59.3379	66.8308	182.408	53.4071	114.605	109.288	70.33	38.2162	49.9511	36.1847	29.4391	21.1844	19.8647	103.66	106.502	110.81	56.4315	48.0975	82.5642	34.3041	31.7258	28.5117	98.4028	104.083	100.388	57.0786	65.9012	58.1355
1	Tb927.2.3580	transcription elongation factor s-II, putative	120.828	130.586	122.498	143.64	149.708	129.083	120.475	123.29	113.702	121.92	96.9127	113.283	165.006	115.055	153.386	163.187	165.665	87.7132	110.889	83.4608	57.0233	40.8377	47.1517	124.482	131.827	123.415	113.423	113.872	139.606	41.1501	35.258	28.9702	135.647	124.752	136.347	36.4758	56.6465	41.7616
1	Tb927.2.3610	Mitochondrial ATP synthase subunit, putative	91.5337	89.5622	103.003	127.798	118.246	122.647	117.931	114.354	84.631	109.439	107.075	94.9379	97.6745	96.2238	74.3957	83.6363	70.9281	119.077	93.9984	113.652	72.2471	71.2466	84.7584	112.996	117.485	109.782	91.5008	101.401	118.57	65.0531	73.4379	67.8909	114.207	124.226	123.881	65.8126	70.0214	75.2841
1	Tb927.2.3620	GTP-binding elongation factor Tu family, putative	58.4246	58.8839	48.4878	96.7307	106.447	72.6127	76.7267	75.0371	56.9286	54.4538	55.1872	69.8108	79.3224	61.6855	74.6174	84.5918	61.1762	68.2197	59.0135	67.5629	58.5979	55.621	49.4044	77.8734	78.3897	81.2279	78.3354	70.054	83.3131	47.1001	45.8142	45.5887	53.5744	53.1891	54.9064	43.7535	44.9617	44.6868
1	Tb927.2.3720	ubiquitin-conjugating enzyme, putative	16.0743	19.8868	17.5657	22.6215	19.8547	20.0389	26.0853	18.5025	19.1135	16.4839	17.1772	20.2078	26.1324	19.4685	19.2772	30.503	25.6294	15.4474	19.6197	14.3987	8.13226	6.17202	4.77997	20.7263	20.6478	23.0542	27.6837	26.0867	34.5797	5.46858	4.31242	3.70111	41.1387	41.1329	46.2793	7.07438	11.3416	8.69144
1	Tb927.2.3800	guide RNA associated protein 1	71.1754	77.6208	72.3815	90.4051	103.812	80.6116	107.415	84.5855	78.9557	72.8317	68.6655	80.6848	110.824	78.1816	97.7476	99.7974	84.4139	67.3715	71.2624	66.9106	79.0227	68.3233	60.9861	95.0243	92.6287	96.3767	90.7081	81.4781	100.783	56.9709	53.22	48.2153	65.6416	70.4578	67.7591	46.5534	50.2555	45.6551
1	Tb927.2.3880	heterogeneous nuclear ribonucleoproteins F/H homologue	19.0826	22.5307	20.492	20.5093	23.7077	23.8322	24.2415	24.1302	18.6849	21.384	15.7551	19.6788	42.966	21.8864	34.4768	34.1573	26.1056	17.6139	24.721	16.2941	7.42346	4.83234	5.70715	19.0719	20.4773	19.1654	19.8428	12.7833	23.9319	7.01406	4.14374	3.35457	15.6822	18.8762	17.4084	6.01832	11.6482	6.2022
1	Tb927.2.3990	GRIP-related Arf-binding domain containing protein, putative	49.023	54.1837	38.9885	86.101	78.2966	59.4442	78.2345	60.085	47.1627	48.6402	44.9593	57.4085	69.421	55.842	56.727	72.5441	42.0425	54.1049	53.3227	57.5957	30.3647	29.4395	30.9989	66.3723	61.5288	65.8332	60.4828	54.5455	62.3716	37.6046	33.7688	37.6127	39.0639	39.5695	40.0993	34.7533	31.9666	33.4027
1	Tb927.2.4050	hypothetical protein, conserved	36.8016	40.9457	29.9704	41.5875	38.2417	38.5267	41.5021	40.1939	35.0448	33.0992	31.9519	40.5943	47.2017	39.769	39.6144	41.8621	37.6587	35.8432	34.7	35.1836	34.4264	29.1621	25.1999	42.3733	40.8672	45.2484	47.5479	42.0298	50.8319	25.8445	24.9715	24.1823	43.5456	40.3034	40.4992	33.0815	34.5158	33.2301
1	Tb927.2.4110	Mitochondrial-processing peptidase subunit alpha	57.8639	68.2733	58.3281	91.9483	96.2486	71.1748	79.9898	77.6481	66.2756	56.1973	61.9877	65.9616	79.0757	65.3563	77.1043	70.9921	72.5735	61.9193	58.8996	62.9901	50.0019	40.0665	46.7208	91.6647	96.0924	90.329	69.8167	65.7409	77.0286	50.0985	50.1399	47.2074	69.0497	72.4284	75.4236	51.8454	48.8303	46.2463
1	Tb927.2.4240	GTP binding protein, putative	34.3435	37.9525	34.4629	58.3932	63.7806	44.9083	35.2613	42.1249	30.6753	32.7398	33.9912	37.7826	37.6561	31.8273	46.9779	32.285	34.5822	28.8865	37.4983	26.4098	29.984	29.0801	24.9946	61.8345	59.8343	63.7896	65.2629	51.9529	67.8932	37.212	36.3898	38.626	39.437	44.3791	41.4188	32.1879	31.7917	31.4875
1	Tb927.2.4280	kinetoplastid-specific dual specificity phosphatase, putative	48.7823	63.3589	48.1543	62.6498	62.6894	64.7422	73.015	61.9621	52.6415	53.1308	49.5454	66.0326	105.155	63.1794	87.8772	100.999	63.3194	47.1778	62.7572	45.4653	39.7854	33.9893	25.3835	80.6335	78.4994	109.355	85.6475	57.6291	116.922	34.6871	28.6472	21.1937	29.0088	26.1917	27.5084	18.994	27.8139	22.5162
1	Tb927.2.4330	paraflagellar rod protein 5, putative	34.6227	40.5195	32.7233	26.8643	24.9568	34.4912	33.4156	33.8074	35.2463	30.2317	30.0474	43.1904	49.0028	40.0341	45.7291	44.8946	37.7808	38.1181	35.6943	40.4414	34.3346	27.3406	29.6327	61.4171	65.4689	68.4176	73.0385	69.082	76.2814	23.2629	22.6141	22.1	52.6822	50.536	51.2159	22.6323	24.3555	21.7232
1	Tb927.2.4410	Eukaryotic protein of unknown function (DUF846), putative	149.843	140.174	132.602	86.6428	68.3235	113.782	116.75	104.468	120.885	140.063	133.751	130.135	106.929	132.141	114.35	128.944	100.241	138.8	136.268	141.919	63.8169	65.4489	80.6112	126.676	123.71	125.626	118.562	108.933	102.999	51.1947	51.7046	50.7043	145.492	144.981	146.49	77.2666	78.4689	73.5805
1	Tb927.2.4445	hypothetical protein, conserved	49.9785	57.0808	57.2846	61.5695	50.8132	53.2313	72.9884	61.7022	44.4226	51.1028	53.0194	54.0818	70.1063	53.8348	60.1682	75.7068	66.489	57.0641	54.8115	49.9866	44.5808	39.6708	31.4295	73.974	64.6085	72.0763	72.814	62.3078	62.1426	35.6378	27.4631	26.9703	85.3402	99.9728	94.4005	34.2999	40.1621	30.9633
1	Tb927.2.4460	Kinetoplast ribosomal PPR-repeat containing protein 21	58.6891	69.5251	64.9484	94.3537	95.2894	70.0108	89.0412	68.6907	55.4288	57.4313	59.408	76.9086	78.1055	69.6068	74.8756	79.5581	77.3507	61.0377	61.9344	58.7019	42.5418	31.1718	31.0288	93.8087	90.7474	115.099	82.6774	73.6801	89.2757	35.8481	33.5978	30.7025	73.745	71.1442	70.1109	39.1571	47.387	40.6189
1	Tb927.2.4520	hypothetical protein, conserved	83.9062	84.836	72.8627	70.8772	65.907	75.7057	60.6638	77.7751	75.5298	74.7327	64.4	77.9962	83.3689	76.0133	88.9908	66.5635	63.7713	77.1452	72.3551	74.9848	63.3963	71.0666	64.3671	81.8221	84.0462	85.8286	92.7569	93.093	89.8095	57.0379	57.187	58.8603	73.8544	72.5359	74.7863	57.3621	63.9976	61.57
1	Tb927.2.4580	UNC119	122.295	126.222	140.105	80.2362	80.9603	104.009	113.034	101.479	114.299	122.345	114.903	115.373	113.097	113.208	105.25	102.317	115.15	106.669	111.365	98.8512	120.233	91.016	98.3782	142.496	143.433	118.783	183.955	167.623	174.98	73.5693	69.9068	62.2503	98.4277	107.442	114.274	51.353	68.0201	56.8481
1	Tb927.2.4620	Transmembrane adaptor Erv26, putative	48.5136	56.9697	41.892	61.489	54.5809	60.6209	69.6815	64.8353	48.9693	47.6911	50.5374	54.6257	52.7301	50.5816	67.5472	71.8997	50.0632	48.0482	52.5811	48.7142	51.7355	48.298	38.425	92.3583	96.9268	94.1364	86.8964	60.2653	84.8761	47.8829	46.6623	43.3912	74.1958	74.7251	77.1693	46.0451	45.1583	47.7262
1	Tb927.2.4670	hypothetical protein, conserved	36.9171	52.44	35.5077	50.4644	49.989	48.8024	57.5859	45.7882	38.5212	38.511	39.7826	45.2007	60.1292	39.7475	42.4949	57.724	51.831	37.7616	38.8099	33.4104	19.989	13.9248	16.8422	47.9053	49.5569	54.853	37.9544	35.0569	49.448	15.8107	15.953	13.1845	53.3162	55.8743	58.2763	38.1868	46.4623	46.4422
1	Tb927.2.4680	hypothetical protein, conserved	47.6843	60.442	46.7552	81.8413	76.2882	60.0574	60.1554	58.2536	52.7883	58.9563	54.1128	71.0442	103.716	56.9509	71.3331	68.002	61.3464	41.4117	60.6889	45.0989	35.3295	39.1984	28.2068	89.8628	87.8107	114.058	58.2402	48.831	94.7057	60.5157	59.2787	54.8878	71.2854	68.0255	63.566	66.7835	66.9234	72.2012
1	Tb927.2.470	retrotransposon hot spot protein 4 (RHS4), putative	25.0323	24.5646	22.2084	39.0106	39.6081	31.8796	26.7864	31.2304	26.5125	21.128	22.8904	22.6601	21.3655	20.7112	27.1658	22.8037	19.5811	24.0388	23.521	25.1563	16.0167	14.6994	18.9988	38.243	37.9075	37.929	24.0791	22.5911	18.4434	21.4519	20.0412	19.6124	16.891	16.0188	17.859	7.73767	8.46396	9.55381
1	Tb927.2.4810	Component of motile flagella 5	82.205	93.8824	77.7388	71.4311	72.7701	83.477	83.3679	80.7022	88.2413	77.3495	70.7639	88.5168	112.161	81.0076	104.826	96.6279	85.6578	72.4414	78.5173	75.2123	87.3093	86.6694	81.5455	87.0077	82.1259	77.4983	98.6537	97.4238	95.1605	74.0805	72.3021	77.1459	65.9962	63.4969	65.953	74.9614	80.3922	76.3737
1	Tb927.2.5070	hypothetical protein, conserved	25.0636	28.9209	25.5534	33.1999	34.765	22.4458	23.189	26.9754	24.2402	30.8914	32.2575	26.4728	26.8866	25.1397	27.1252	30.3334	34.1396	24.4937	31.1943	24.1969	18.7953	15.3945	26.4649	48.9053	50.1835	59.0782	38.9904	33.0306	41.6175	25.689	23.0806	21.623	39.3041	39.0655	35.0536	20.4559	20.8787	17.4202
1	Tb927.2.5120	Vesicle-associated membrane protein 7	38.509	44.0756	42.7044	69.5489	70.6284	52.9074	63.7162	48.8907	43.2394	42.9424	43.0323	50.3252	65.0166	48.5368	63.7598	85.0277	54.7132	57.494	65.8502	54.2724	32.915	31.287	34.2349	83.4135	93.6772	77.9547	56.2427	75.9292	75.718	36.6655	41.0275	34.8413	77.1854	78.9341	73.4261	44.7019	46.7114	41.484
1	Tb927.2.5310	hypothetical protein, conserved	18.837	19.4819	20.5742	18.4717	18.3333	18.8179	18.8863	17.8365	14.5525	20.8679	23.5247	22.8964	27.5312	20.116	16.2048	22.355	25.0569	15.3291	16.7276	15.6778	12.159	9.08253	10.1895	18.9381	17.2188	21.0996	17.7953	17.4388	21.8238	11.5282	12.0268	10.2109	9.38679	11.2778	9.60847	12.1386	12.6086	13.3385
1	Tb927.2.5350	hypothetical protein, conserved	5.91086	5.8483	6.24917	4.32094	4.8296	6.40416	4.29526	7.15036	4.58344	4.85626	6.57703	7.83208	11.4118	6.32893	4.82913	7.96053	8.12843	6.16427	3.97596	6.26558	8.09938	6.62737	7.83355	5.89129	7.99268	10.1245	11.2819	16.8089	17.7054	5.32097	5.01817	4.37177	6.85029	7.13074	7.83762	0.880179	0.844933	0.963635
1	Tb927.2.5384	retrotransposon hot spot protein (RHS, pseudogene), putative	5.49232	5.6737	5.62883	9.52988	6.48684	6.97012	4.81161	7.1895	5.3733	4.60299	4.42373	6.69882	9.21872	5.19298	6.60958	8.39963	7.32788	5.95254	9.67477	5.36425	3.50952	3.06487	3.01403	5.23559	5.30372	6.20635	3.07637	4.74722	5.1149	3.27322	3.27217	3.94167	3.8166	3.44314	3.54738	2.5676	3.08532	3.05608
1	Tb927.2.5500	hypothetical protein, conserved	1.13621	1.89442	1.88793	1.599	3.72213	3.35738	5.08096	3.20489	2.14724	1.36481	2.06337	2.13297	3.1972	1.76957	2.70713	5.76675	2.40236	1.77615	1.72852	2.00594	2.08196	2.06985	0.714215	3.18813	4.43664	4.30493	3.97887	3.14315	4.34728	1.05265	0.919494	0.45272	1.18193	0.946402	1.16015	2.04002	1.68323	1.46963
1	Tb927.2.5630	hypothetical protein, conserved	11.5738	12.348	11.1842	20.2701	23.1679	17.8734	27.1877	15.7329	11.0859	12.1445	12.5625	10.5952	21.7118	10.5361	19.7855	28.5469	13.7523	12.3546	12.0387	14.1956	12.5265	11.7595	9.39591	18.9823	22.4968	19.2626	18.3912	15.6336	25.2643	7.44937	5.88602	6.36654	1.27857	0.944518	1.62273	1.14578	1.00471	1.2917
1	Tb927.2.5650	hypothetical protein, conserved	4.22043	4.8887	4.25103	5.80745	5.56584	5.56364	5.4136	6.1044	4.61761	4.85403	5.13787	4.9768	5.06289	5.08976	7.39564	6.83159	5.04323	6.76917	6.64716	7.31179	3.74672	3.8153	3.35705	7.39166	7.42072	6.14373	6.35955	6.42134	5.20499	2.05997	2.50465	2.57995	5.94374	5.78003	6.46592	5.82848	6.76324	6.22207
1	Tb927.2.5860	hypothetical protein, conserved	7.35945	8.15723	6.83923	12.5987	10.4671	9.83205	12.536	10.3419	6.02118	7.9992	5.00377	9.13268	9.62493	9.3466	8.87893	13.5753	7.94503	6.72001	8.15856	7.07842	4.18683	4.56358	3.50866	4.18742	5.11885	5.56356	7.68606	8.099	7.76395	4.54259	4.77627	3.5868	10.1356	10.6144	10.691	6.17903	6.96911	5.63598
1	Tb927.2.5870	hypothetical protein, conserved	21.3963	24.4004	21.0534	27.7104	29.7256	28.3741	38.7203	25.703	21.399	18.4432	19.2771	23.8184	24.5535	22.69	24.108	33.2281	27.9433	19.6561	23.9975	20.1936	25.7613	20.5224	15.1499	14.6411	16.6424	13.4962	25.3639	27.3686	25.7381	13.7808	12.9225	13.6241	27.9857	26.3701	26.7167	12.4357	13.9798	12.2774
1	Tb927.2.5930	hypothetical protein, conserved	67.4443	78.4073	65.2025	100.163	104.877	78.4431	118.904	79.2675	72.3575	70.7912	74.9183	77.1306	73.7755	77.3306	81.9231	113.264	88.2306	68.8187	75.978	71.065	59.6069	56.6415	58.7242	76.84	78.3643	81.0733	85.474	82.5838	87.6398	52.7666	56.8026	52.5056	68.2612	68.5723	66.8676	57.6399	49.8857	51.5992
1	Tb927.2.6000	glycosylphosphatidylinositol-specific phospholipase C	66.8589	66.2741	71.6516	40.0195	48.2211	58.1044	42.1688	55.6506	67.7332	62.7809	64.3555	75.0857	55.0688	80.2161	82.4637	61.8919	96.3593	67.6165	82.9359	65.0774	37.0758	24.802	29.3877	71.4104	74.1866	57.4173	67.172	60.8145	62.7523	18.3125	17.6133	12.3774	51.9147	58.1274	56.383	20.097	33.724	23.049
1	Tb927.2.6050	beta prime COP protein	107.78	119.374	106.21	107.898	106.693	109.36	137.599	107.994	113.546	106.562	101.748	127.973	102.312	114.311	127.183	147.527	114.542	109.754	108.438	107.956	93.9097	91.9635	82.8323	116.092	109.543	118.778	143.874	126.471	150.34	84.1349	80.1601	77.0496	108.281	104.275	104.438	63.2548	79.0528	66.7628
1	Tb927.2.6100	hypothetical protein, conserved	73.0191	80.3976	71.0536	40.6729	52.198	69.7566	57.5215	71.8098	84.38	67.0658	63.7593	83.9806	76.9667	77.9088	78.405	85.1496	76.8322	71.4723	72.99	75.0402	53.6022	44.2464	43.9764	98.2648	101.947	107.93	96.4415	105.361	99.0631	37.5208	34.6894	29.2016	97.6729	103.318	101.748	33.2739	47.1682	37.4887
1	Tb927.2.690	leucine-rich repeat protein (LRRP), putative	5.54918	5.98672	6.82546	4.59816	4.37679	5.5417	3.82544	5.6752	4.17838	5.30837	6.18929	5.62489	7.5699	5.556	5.6378	4.56427	5.98376	4.1936	5.15222	3.61768	1.82694	1.27815	1.63442	5.83009	6.22064	7.69777	3.31634	3.80437	3.77705	1.54857	1.40279	1.03601	7.90619	8.45676	8.59683	1.58789	1.99837	1.61149
1	Tb927.2.720	retrotransposon hot spot protein 5 (RHS5), degenerate	7.16492	8.04754	7.44186	9.66137	10.591	7.21957	9.24622	7.29023	5.4508	8.23762	7.66089	12.6264	14.0632	8.54778	10.8616	13.8731	11.2539	7.90095	8.67469	6.76391	3.57756	2.47946	2.97077	17.2558	16.8862	20.4753	8.92131	9.06042	9.62159	3.24523	2.9419	2.81078	18.2774	18.5394	18.9078	6.40568	7.22627	5.30947
1	Tb927.2.910	expression site-associated gene 4 (ESAG4), degenerate	7.85677	6.90529	8.9074	9.12323	9.55599	10.229	5.63924	9.85806	5.65909	5.28227	5.1748	5.145	8.54508	3.07693	10.5049	9.52197	4.90942	2.45319	7.82426	2.87941	2.65935	1.89617	2.6876	13.3871	12.314	15.8396	3.81929	6.74446	4.625	6.0129	5.41256	5.59409	2.36797	2.04476	2.03159	0.661282	0.471961	0.462147
1	Tb927.2.940	Protein of unknown function (DUF1181), putative	13.2396	11.7061	20.096	11.9605	12.1207	13.1888	5.22401	14.5478	9.36143	9.72497	10.0597	7.23697	11.0618	6.19458	6.69574	5.9935	11.0898	4.1451	7.77583	3.24094	3.5408	3.92811	3.07716	17.4919	13.9115	23.5006	5.55982	13.4212	4.55597	5.32896	6.71271	6.70493	4.11302	4.89304	2.49923	3.76686	2.00388	2.47337
1	Tb927.2.950	paraflagellar rod component, putative	3.93415	4.89465	4.32382	3.75939	3.1748	4.83361	2.80183	4.34337	3.41846	4.01345	3.67668	3.71596	4.90649	3.66636	4.17242	3.71065	4.09895	3.06232	3.77227	2.84383	1.77761	1.3765	2.28848	7.28009	7.34338	9.95104	3.77726	4.29138	4.57452	2.40557	2.21946	1.53271	0.666919	0.801027	0.463695	0.739996	0.949782	0.919955
1	Tb927.2.960	hypothetical protein	4.35078	6.23358	7.50207	7.74238	6.09969	6.19973	4.43572	5.45796	5.11949	6.31331	6.44429	4.37914	7.62282	4.57061	7.70276	5.76232	5.63682	3.99947	4.22892	3.56037	1.62558	1.64499	1.45958	7.75956	6.7124	6.92034	3.39006	4.34174	3.48608	1.1991	1.1638	0.62964	0.481707	0.250714	0.409785	0.231612	0.445909	0.243327
1	Tb927.3.1020	Flagellum attachment zone protein 13	52.0791	61.3425	53.515	71.3133	73.1684	65.4211	67.5477	63.5479	59.5391	55.4985	54.87	69.9197	72.5781	71.9215	67.5453	74.0151	62.7232	60.7606	55.1007	62.0256	60.7783	57.5504	52.3104	91.3074	82.1854	93.8254	93.127	89.4004	111.238	62.3015	63.2357	58.207	79.218	76.1258	70.7804	43.9213	47.1145	46.4086
1	Tb927.3.1300	hypothetical protein, conserved	49.4719	50.9075	36.216	62.6791	62.6156	58.0613	69.0394	55.7635	45.7392	45.8909	46.576	53.9601	55.5307	55.8127	55.4198	67.0519	45.7095	59.7097	49.4356	56.7264	38.8381	36.4933	33.9453	60.6479	58.4252	65.1983	64.824	67.1507	66.9947	40.3611	38.5336	37.1327	65.6474	60.7596	64.0432	32.7354	37.1489	30.9824
1	Tb927.3.1400	alpha-tubulin N-acetyltransferase, putative	43.8872	43.2204	37.5363	32.6972	28.5137	39.8344	47.4102	41.638	39.4903	40.7473	41.061	54.885	47.594	50.3177	47.1	58.7314	55.5964	53.0429	43.3469	56.213	44.6219	37.0789	33.8042	53.1752	49.8446	57.0775	73.1052	77.3312	77.7989	32.5641	29.3618	27.3942	53.0832	51.8678	54.37	28.9852	32.016	29.8179
1	Tb927.3.1410	cytochrome oxidase subunit VII	129.196	160.917	152.457	228.166	203.931	181.524	171.936	179.772	129.2	163.444	176.658	154.174	206.133	135.939	177.111	152.229	143.987	126.14	131.779	128.41	79.7967	69.6434	62.5538	245.797	249.641	189.677	203.504	147.146	231.944	118.093	102.451	93.6701	99.8502	115.859	112.647	74.7579	69.3095	71.4989
1	Tb927.3.1450	CorA-like Mg2+ transporter protein, putative	22.2426	27.5007	20.8142	25.0331	20.8835	24.0858	28.7037	20.92	21.4065	30.0034	25.0454	32.5342	40.8243	30.8723	27.4547	29.1823	26.2308	30.9545	25.8145	28.0636	19.3719	23.8449	24.0053	37.2131	41.4126	35.114	38.0227	38.2735	33.1097	23.437	24.5125	27.4559	23.3244	21.1972	21.5254	23.3721	23.7873	21.5494
1	Tb927.3.1480	hypothetical protein, conserved	80.4672	65.5518	60.8615	50.0126	42.581	46.3588	48.7053	43.1387	61.3908	73.2443	65.4059	76.5989	134.28	74.264	48.2902	60.1756	42.1523	79.9159	60.0016	77.0084	18.1384	15.4859	30.248	73.0482	70.6281	99.3688	40.0265	86.0852	52.4133	6.79265	6.2105	5.50402	48.9755	46.5552	46.835	23.2574	28.1693	21.4751
1	Tb927.3.1490	leucine-rich repeat protein (LRRP), putative	35.2153	35.8925	31.6498	35.2549	28.2506	28.1285	32.4541	27.8846	25.8979	37.3356	36.8618	37.1143	44.0412	34.8762	33.4051	34.2305	38.2231	34.8096	32.1879	33.6345	11.3639	8.96092	12.3588	31.1461	28.5407	32.7836	22.1145	26.446	25.7773	4.85667	5.25598	5.02161	37.1959	36.0782	35.066	22.9917	24.3194	24.3644
1	Tb927.3.1525	hypothetical protein	108.86	111.801	94.5858	106.323	87.5146	102.254	89.1532	98.655	80.6122	103.997	124.656	121.11	149.402	115.204	117.137	115.923	108.882	114.474	119.619	125.369	57.9655	45.8994	69.8116	271.656	264.398	248.591	188.231	193.509	196.781	61.4895	60.3054	49.2381	174.925	185.373	159.353	57.7378	66.768	56.6561
1	Tb927.3.1550	Rab3 GTPase-activating protein catalytic subunit, putative	35.2947	40.0912	33.0632	44.289	42.1738	39.1449	41.1899	39.3428	32.2238	34.8307	33.4324	43.2932	44.3958	37.948	45.3549	54.1104	45.9986	34.3171	35.691	32.4012	46.9692	46.7834	36.3525	47.0263	47.8156	49.2153	62.8547	59.743	72.1274	42.2409	42.2812	43.4216	26.7916	26.1239	30.0765	25.6928	29.8225	29.8033
1	Tb927.3.1560	TRF-Interacting Factor 2	34.0204	44.1019	36.0704	41.5562	44.2134	37.0675	39.351	36.6105	36.3215	33.9392	34.4878	40.3177	42.2275	37.941	41.7174	45.8656	47.1631	33.0628	35.9637	31.2411	30.9643	27.1402	23.7485	46.3413	44.6214	47.2204	49.3651	42.8217	54.8297	23.8207	24.1297	22.3405	43.9145	43.4808	43.6455	29.0028	29.3807	26.2002
1	Tb927.3.1660	SUMO-interacting motif-containing protein	42.2398	50.9829	38.6703	48.0057	47.0575	52.3102	71.3185	53.0182	43.6631	36.1159	32.3427	49.2275	64.4681	48.4783	43.301	73.0063	49.1094	37.5788	40.5944	35.6694	62.401	46.5785	36.9122	51.2331	52.8972	51.2924	85.0335	114.908	123.041	25.3655	21.8137	18.5353	65.8719	62.9744	64.5498	23.0948	30.6765	25.7531
1	Tb927.3.1680	Eukaryotic translation initiation factor 3 subunit F	142.477	144.165	145.284	172.819	169.639	137.167	126.067	143.06	173.59	155.129	172.474	147.925	97.4398	139.195	146.357	105.582	144.563	146.866	155.602	150.049	73.1329	68.6587	81.2042	197.136	189.382	197.701	156.753	141.97	157.977	95.5233	89.4693	84.2271	198.559	194.724	194.317	71.7462	84.8816	69.4832
1	Tb927.3.1690	Mitochondrial ATP synthase subunit, putative	102.418	107.903	114.247	155.511	147.308	132.576	164.836	126.398	110.774	108.979	115.885	121.614	108.904	111.205	110.721	140.3	115.425	110.687	116.419	116.82	97.1861	80.3156	85.6307	170.589	159.53	142.845	141.253	130.488	149.825	94.7078	93.8199	83.6736	126.504	141.034	130.25	55.8962	62.9206	62.4605
1	Tb927.3.1710	mitochondrial ribosomal protein l24	59.9839	68.9752	58.7683	97.5646	95.4462	78.203	94.7216	77.6862	57.5229	62.3389	60.3064	67.6617	82.0035	63.1828	98.0371	104.285	63.776	63.821	66.2058	64.5059	60.4518	53.8756	50.808	122.005	123.884	117.896	117.638	85.1533	107.464	61.2058	66.672	59.8928	70.3533	75.3633	65.9688	66.3563	60.6428	63.675
1	Tb927.3.1720	hypothetical protein, conserved	14.2707	21.394	13.7146	21.8036	19.9097	20.5021	24.1539	20.9377	13.1007	19.1234	22.8829	21.7312	19.3678	21.0848	16.3287	30.1417	23.3103	18.2025	18.521	19.121	16.0693	13.8457	11.6551	26.5296	25.7207	32.5473	25.8963	25.2131	34.098	9.42467	7.57012	6.37702	30.4554	34.5511	34.027	9.97222	12.0345	8.79093
1	Tb927.3.1730	hypothetical protein, conserved	34.4556	38.8907	35.0197	43.3252	30.8098	32.5908	45.0419	38.3831	34.7696	38.541	39.9953	45.3631	36.1943	40.3412	38.1055	37.9145	29.2091	46.0934	46.6585	49.9783	25.8507	22.5569	28.7525	52.1073	46.8086	57.5603	56.3697	59.3054	52.9487	25.6385	25.6051	28.9647	47.2303	45.6005	49.0287	28.347	31.2717	29.991
1	Tb927.3.1860	ATP-grasp domain containing protein, putative	40.3014	41.3167	41.4478	30.0351	33.0399	39.9326	30.4796	37.1407	38.409	37.6888	34.3511	39.7386	41.7312	42.0137	32.2307	33.5328	35.3891	37.2157	37.5172	36.6434	22.4547	20.3174	21.4642	33.5345	30.6487	36.0712	39.4838	44.6821	42.215	18.3211	19.297	18.2256	32.3911	34.4048	33.9755	18.4073	20.8358	18.183
1	Tb927.3.1900	conserved protein, unknown function	47.4049	42.7749	42.3991	21.8913	23.4616	33.7591	25.6151	35.7435	44.2061	47.0647	42.906	44.4054	37.4081	42.2982	39.6798	28.6327	39.1481	39.576	39.4954	38.1585	35.0202	32.6808	33.4907	40.6213	39.8705	40.347	55.9334	62.1956	52.2035	26.8507	23.1722	25.4445	39.307	39.7832	37.5537	19.7717	25.0135	20.9245
1	Tb927.3.1920	General negative regulator of transcription subunit 5	89.1271	90.9412	79.4947	99.6297	112.144	98.3632	110.937	95.4979	104.738	83.8729	75.5231	108.174	93.8358	102.783	92.1101	116.893	119.047	96.3741	96.3419	94.4674	54.1119	49.4154	56.2078	82.3117	80.5274	89.6371	81.3259	91.1594	85.1723	52.6097	50.164	46.5229	99.2026	94.8664	97.4863	45.6269	58.8593	49.1028
1	Tb927.3.2100	hypothetical protein, conserved	83.7783	85.6918	99.2231	66.7719	72.5141	76.6109	81.0716	76.0894	81.1726	63.8529	65.1604	75.3546	86.2451	80.2757	79.0211	80.7725	88.1444	68.2247	65.5084	68.3183	78.0973	77.6411	73.3882	72.6408	68.248	61.5918	88.4552	81.5248	70.9794	54.6611	48.5716	50.932	99.8999	102.826	98.8604	44.1137	45.2767	46.3032
1	Tb927.3.2110	Mitochondrial import inner membrane translocase subunit TIM50	40.1383	38.6895	31.9962	55.774	52.089	51.4183	64.4247	49.4978	29.9134	32.3455	34.3028	44.6987	44.3714	38.3725	46.1417	59.8696	40.326	41.0831	42.5025	40.5334	39.4172	33.0484	31.945	57.5192	54.1839	53.8245	77.5461	66.1175	58.9628	31.1461	28.7546	30.6608	47.4933	54.9542	50.0735	23.3505	29.6552	26.0047
1	Tb927.3.2260	Mitochondrial SSU ribosomal protein, putative	0.944074	0.227825	0.761269	0.913413	0.89005	0.338448	0.923506	0.91538	0.817727	0.839605	1.11665	0.974749	0.332067	0.379068	0.916398	1.27144	0.653487	1.01461	0.348495	0.687524	0.625946	0.675647	0.815976	1.25207	0.788476	1.34135	1.10573	1.026	0.402704	0.721577	0.583613	0.517224	0.415488	0.864996	0.441817	0.776894	0.708495	0.629634
1	Tb927.3.2450	hypothetical protein, conserved	43.4258	49.741	48.9088	44.514	49.0136	51.4548	63.5914	46.2572	40.5656	38.465	43.2453	47.0471	48.9072	47.7252	56.6984	73.3862	63.1668	40.024	41.844	37.7866	43.7158	35.9666	27.4138	58.9941	59.6205	58.0066	85.0878	80.4294	91.0531	21.6601	18.3757	17.3409	57.066	61.9241	71.4161	17.5443	24.5897	20.5318
1	Tb927.3.2460	hypothetical protein, conserved	48.5253	52.6007	51.7485	56.6442	57.5542	55.4848	80.4929	55.5186	43.8561	45.7733	45.3956	54.2869	85.856	52.8616	55.5179	89.1028	61.0996	39.3115	40.0644	36.7326	48.8501	37.2798	32.0293	53.7546	51.3681	66.386	51.9847	53.5927	65.1225	28.8566	29.6218	27.1404	63.9691	70.2501	69.4453	59.7198	53.3515	54.2139
1	Tb927.3.2477	hypothetical protein	30.0937	31.7202	39.0496	30.1055	30.379	34.1925	33.2568	26.0647	27.1876	32.1339	35.8584	35.2858	31.147	34.4444	43.1122	48.1776	48.9597	29.6078	35.1395	28.9524	23.9986	17.3618	23.0976	59.3209	58.6373	36.3685	54.8102	55.1101	46.9797	22.6312	17.9962	12.735	13.5792	16.7974	19.8141	9.88959	16.9698	12.7959
1	Tb927.3.2490	hypothetical protein, conserved	104.792	109.927	115.46	105.983	118.016	104.107	102.58	101.266	121.649	118.521	115.552	121.547	116.335	120.602	121.061	124.674	124.804	110.182	112.049	111.17	93.7409	83.8398	78.7794	110.788	109.508	115.498	118.671	113.108	136.018	70.6916	71.1789	65.8458	115.514	107.935	106.317	71.4428	79.6287	65.9958
1	Tb927.3.2500	Trypanosomal VSG domain containing protein, putative	4.69172	5.85114	5.48617	6.92131	5.82591	5.07455	6.27887	4.32618	2.84764	4.52498	5.54485	4.31379	16.1894	4.84022	7.18032	10.8008	5.87888	2.06107	5.66344	2.59374	2.25245	1.73197	1.48843	4.55838	3.88985	4.8333	1.96094	2.71691	4.09025	3.62962	3.45502	2.21394	4.03924	3.35741	3.23742	1.70701	1.82107	2.22308
1	Tb927.3.2710	6-phosphofructo-2-kinase 2	40.1681	47.2292	36.9507	65.0356	69.4895	48.7172	60.5441	49.5832	43.0046	37.5379	37.3572	46.4232	50.1675	43.9386	52.3385	78.0681	49.7965	44.7053	43.1332	43.7734	48.8908	48.4579	37.0662	51.931	51.1644	49.204	64.1865	52.6161	64.856	37.5575	36.1591	36.6417	44.8202	45.0825	42.3607	34.0662	37.8692	36.7894
1	Tb927.3.2910	hypothetical protein, conserved	84.1418	107.777	86.833	123.281	116.488	118.274	121.946	107.858	76.763	81.7601	93.8772	98.1714	113.178	96.4668	111.503	126.221	88.7341	92.6763	92.4873	91.8562	111.961	109.92	107.111	92.486	106.572	113.683	150.913	152.639	149.697	89.5197	83.3836	85.674	129.006	125.296	137.332	114.842	113.7	120.031
1	Tb927.3.3060	hypothetical protein, conserved	71.1331	77.2802	79.9781	120.912	106.365	96.3593	119.026	94.898	86.7993	71.921	61.7851	78.3407	108.236	78.952	107.859	133.971	110.088	63.7787	89.8836	60.8542	43.2051	30.6113	28.6568	81.7945	85.8244	95.5621	81.0263	85.289	122.692	25.4905	23.5445	16.7092	64.3302	65.8564	63.62	32.0066	47.4515	33.0743
1	Tb927.3.3070	3', 5'-cyclic nucleotide phosphodiesterase, putative	20.9156	22.9061	15.8513	20.6558	20.4223	25.7736	24.7772	25.5869	23.0472	16.3501	15.7697	21.8594	20.2182	22.4977	22.4755	20.862	13.7782	19.8891	19.1406	21.955	25.5469	24.1391	18.8279	19.1868	20.147	26.6273	32.5295	30.9331	33.1406	16.5892	14.9937	17.2409	19.5078	20.5995	18.5588	12.5423	14.0987	14.3332
1	Tb927.3.3150	hypothetical protein, conserved	31.7371	28.4471	22.4951	28.3812	22.5789	27.9245	26.5067	28.2913	27.9219	31.2374	32.0391	27.8569	29.9427	25.6256	28.7505	25.589	20.9497	35.3953	28.3877	33.9562	20.6581	20.0714	29.9545	34.3036	33.5918	38.1931	31.6485	36.1874	31.7467	12.3843	13.4166	12.7455	27.3462	27.4103	27.0617	34.6712	33.0211	33.7739
1	Tb927.3.3220	RNA polymerase-associated protein CTR9, putative	41.9546	43.611	33.0229	52.1301	42.1382	45.466	45.2234	47.4276	34.9606	37.4234	32.7533	39.083	30.6595	36.407	40.0257	35.6958	28.2261	49.2617	42.316	48.5817	14.5811	13.534	19.3603	53.8148	51.8201	50.3865	48.2748	48.7257	43.6987	20.1973	19.7267	18.0796	62.1171	58.7794	57.8773	23.645	30.8545	25.1132
1	Tb927.3.3340	3', 5'-cyclic nucleotide phosphodiesterase, putative	39.612	47.4387	40.3253	60.4731	74.2446	57.5773	44.5433	58.0736	41.9836	37.1806	38.1683	46.7282	71.1846	42.8845	82.0897	59.1044	48.7912	31.6082	48.1035	29.881	30.3875	23.9335	18.5813	54.4543	53.6666	70.9434	69.0142	50.6434	90.9064	33.0588	28.9961	28.3191	48.6747	49.0139	48.9655	41.3017	49.6318	41.5413
1	Tb927.3.3600	hypothetical protein	46.7632	52.9573	46.7386	88.0736	85.9523	62.8371	61.4502	62.1832	44.8947	42.3785	42.4637	53.8932	66.6024	45.0916	66.643	79.5282	60.4712	46.1205	51.4843	45.8131	62.6895	55.8907	43.818	55.1842	60.7938	71.5642	73.925	75.5788	94.4991	37.1133	34.4187	35.0377	46.9098	50.841	48.1708	40.5891	43.8271	40.4688
1	Tb927.3.3750	paraflagellar rod component, putative	332.194	364.189	395.761	306.77	332.605	338.192	636.043	324.117	328.235	387.083	355.701	328.944	494.449	351.229	374.91	516.923	404.146	241.141	307.944	247.959	173.278	146.042	139.8	401.256	410.412	369.673	258.459	191.763	275.004	134.366	121.806	116.677	100.63	115.303	106.662	114.666	145.873	122.476
1	Tb927.3.3930	RNA-binding protein	21.0473	26.4706	22.6995	32.3341	37.2706	26.8002	23.0662	24.5569	23.3852	22.6128	22.909	23.4219	30.186	22.7697	42.5348	27.5224	24.8578	16.5608	20.3315	15.2429	6.32314	4.79181	4.57213	15.4573	18.6308	22.5006	25.2991	20.5009	31.8139	6.54157	4.47022	2.79903	22.6769	24.1254	26.5457	6.52972	14.1193	9.99878
1	Tb927.3.3940	RNA-binding protein, putative	7.50839	9.01321	7.93469	12.28	11.8113	10.974	13.3175	10.4003	6.5353	8.41418	8.60257	8.57233	15.9287	9.86895	10.5197	13.907	12.0382	7.38736	9.4915	6.67533	2.39978	1.50031	1.50553	4.3948	4.10403	4.29305	6.47237	6.90457	9.14299	1.78215	1.45992	0.87897	10.6971	10.7676	11.4651	1.79554	3.46069	1.99733
1	Tb927.3.3950	hypothetical protein, conserved	30.3488	35.5983	28.6806	49.8399	54.2239	38.0222	51.5567	38.3581	32.0992	40.4621	35.8086	49.6455	56.2713	45.0485	41.1635	66.5009	62.5394	39.9087	44.41	38.4031	26.3702	25.561	24.371	52.4258	48.1262	46.4937	57.1277	54.8362	60.8558	32.7432	30.3849	28.8635	31.1544	36.3731	36.2886	21.3544	22.8473	22.5335
1	Tb927.3.3970	Cell growth-regulating nucleolar protein, putative	52.3413	61.5513	53.893	73.1784	85.4056	53.281	62.1533	53.9344	69.0155	66.2176	66.7496	73.1997	45.8476	72.0557	62.2989	63.4049	92.8577	72.5555	64.6767	68.3026	30.9946	27.0869	34.2629	82.6728	76.988	92.4672	70.4219	77.274	64.1844	39.0179	35.7464	30.1173	90.923	95.2164	91.0469	32.5567	44.0011	36.6935
1	Tb927.3.3990	KREPB6	38.622	45.3942	35.07	64.3088	50.8691	45.4036	55.9298	40.8761	37.3078	44.0009	45.0244	52.8938	44.0472	45.9962	47.5259	56.9067	51.1227	46.4542	40.7106	47.0881	44.7931	38.4455	39.7976	59.3851	59.2125	66.3425	80.2795	67.926	79.3665	40.7871	44.9306	44.3657	58.9485	59.4672	50.8839	51.0656	49.8307	49.8853
1	Tb927.3.4160	XPC-binding domain/UBA/TS-N domain containing protein, putative	69.9504	65.2754	60.3283	100.138	101.584	75.1709	78.061	73.0524	58.8453	66.4297	63.0944	77.4192	53.8108	69.5096	73.8838	75.7227	56.5012	83.1692	65.3277	81.5432	47.2465	42.6784	47.9075	89.3733	78.4157	93.3089	91.4242	78.4816	87.0813	51.2851	48.5932	44.8713	100.163	98.6729	102.565	36.6797	44.2947	41.8975
1	Tb927.3.4180	hypothetical protein	113.675	125.428	120.063	201.435	191.436	131.502	259.226	136.119	103.968	120.777	117.889	114.057	149.112	108.409	161.15	250.054	127.229	68.8765	92.7319	69.1188	179.459	182.79	121.507	120.746	124.682	165.986	159.484	136.671	185.586	80.3042	78.6766	79.7539	91.8406	92.0852	98.8933	107.124	121.612	110.302
1	Tb927.3.4230	serine peptidase, clan SB, family S8-like protein	117.018	114.716	108.98	89.7262	94.8283	120.436	140.017	122.167	95.5383	90.8186	86.3367	104.195	109.031	101.802	111.309	140.342	98.8538	104.059	103.96	101.362	92.7531	90.9102	81.3642	88.7301	94.5464	84.3797	109.628	123.208	110.621	53.3987	55.434	54.4592	102.18	102.524	100.338	53.147	60.1314	56.8416
1	Tb927.3.4270	hypothetical protein, conserved	166.913	169.034	181.361	154.394	168.404	166.486	191.463	165.549	173.653	154.654	142.931	167.815	155.482	167.611	179.747	189.77	218.157	145.774	179.072	143.495	175.915	170.002	141.68	161.084	174.082	165.133	235.307	209.582	244.341	129.965	122.914	110.266	146.617	148.521	147.448	70.3684	89.8262	75.4008
1	Tb927.3.4500	Fumarate hydratase class I, cytosolic	20.7516	27.6953	20.6205	24.8525	33.4413	18.5076	14.3808	19.2532	20.2614	23.8952	25.6934	23.7148	36.8252	22.9922	20.6437	17.7753	28.2645	15.1205	17.1031	14.9685	7.98526	5.04269	5.90755	19.2449	19.5859	25.5896	20.021	19.9749	24.4845	7.6185	6.57831	6.58134	14.2041	15.8248	17.5652	8.89753	11.099	9.78823
1	Tb927.3.4590	hypothetical protein, conserved	27.7877	34.5951	21.7473	43.1093	40.361	40.2228	49.2877	40.0951	25.7091	28.0935	27.3571	34.7228	48.6284	36.1138	39.9831	54.338	40.4539	29.3597	31.703	27.2203	20.1557	18.786	14.4031	26.3761	28.2572	26.0883	39.2544	37.8289	57.7439	12.9084	13.4996	9.84443	46.6273	48.3114	49.0306	17.5918	23.6223	16.8081
1	Tb927.3.4640	VIT family, putative	35.7146	43.6891	28.9317	59.7319	68.9623	60.1826	61.8231	54.9871	34.1322	31.4488	34.5212	39.9338	47.1613	37.4476	51.8416	86.8081	46.8457	49.9195	56.7039	50.4203	50.5458	46.2513	39.5053	65.0068	66.5294	78.8048	78.3912	69.3103	95.2911	35.3064	35.2438	33.5429	57.5844	56.6998	57.5364	27.3198	30.1374	22.0995
1	Tb927.3.4710	Flagellum attachment zone protein 23	30.0977	37.8778	32.1527	55.6591	53.6105	44.6432	58.0165	41.7499	32.9138	24.7711	27.0402	36.317	39.2883	33.6948	38.2532	52.149	41.887	31.1886	35.9743	31.0471	38.9731	32.1867	25.9277	34.6693	36.9493	36.0519	54.4284	61.2355	77.1198	20.7916	20.4889	17.0826	48.4946	50.5462	53.6169	22.0838	27.7743	22.3356
1	Tb927.3.4800	hypothetical protein, conserved	51.5007	49.757	52.7626	68.8981	78.4914	60.394	63.9218	64.5768	59.5004	53.2289	56.1679	55.0175	53.5876	50.4868	72.8757	73.1313	49.7371	49.0238	50.2903	47.1625	44.4843	39.2274	43.1844	73.209	75.9425	77.5741	57.3346	70.5965	68.0069	40.6811	46.8641	42.3857	73.537	76.5896	73.7408	49.1241	48.2935	40.3825
1	Tb927.3.5080	PSP1 C-terminal conserved region, putative	61.27	85.8872	67.4823	99.9707	102.78	64.7286	106.532	68.1285	49.9248	49.8301	46.9215	51.2189	95.7163	44.5079	104.86	69.1436	56.3629	31.4923	41.3858	29.499	15.6383	11.2298	9.73073	87.6363	88.0672	85.6119	58.7332	43.6647	74.2564	19.2896	15.99	11.2181	60.6499	66.84	67.8191	17.8841	33.5848	22.6195
1	Tb927.3.5140	exonuclease, putative	27.5837	30.924	22.385	33.496	27.2024	31.3154	41.409	30.895	25.1855	25.1698	23.8738	31.7855	32.5944	31.2827	30.5619	43.4852	31.5357	29.7333	29.4067	28.8014	24.2688	22.0928	17.8016	29.5299	28.6154	29.8228	41.7405	40.1849	41.4331	16.9614	16.8815	16.5176	44.6395	43.9611	43.8168	26.1014	28.7677	27.6395
1	Tb927.3.5160	Basal body protein	29.9857	33.1598	23.0913	31.51	26.1024	32.9122	30.38	33.5185	29.7201	27.1628	25.3982	34.4043	31.1667	31.2437	32.4357	33.3716	32.2134	29.4331	32.192	29.9715	31.0347	31.4566	25.6764	30.9288	29.2831	31.4737	37.0323	35.3984	36.3042	27.1587	25.3768	27.9277	34.4929	33.8445	33.2055	25.8566	27.0199	27.6145
1	Tb927.3.5190	hypothetical protein, conserved	20.5937	24.5188	19.5705	33.4285	35.4567	28.6681	33.5251	27.7413	18.985	22.9649	21.3952	27.2084	30.1417	25.2377	23.2348	37.6889	30.834	21.2816	24.3551	20.3994	21.4067	17.1133	13.8346	28.2419	29.6946	30.4155	42.626	36.9124	52.5125	17.7793	15.1562	15.9079	33.9553	33.3557	35.0336	11.5657	12.4518	13.0403
1	Tb927.3.5210	hypothetical protein, conserved	12.271	16.973	12.6703	22.4579	20.0965	17.1315	25.6385	19.0286	13.5174	12.244	13.0981	15.6054	19.8264	14.1804	16.0875	30.3406	16.0764	13.5809	15.946	10.6074	16.9467	14.0298	10.8277	17.3929	19.283	24.7347	27.5759	28.1353	36.9806	9.49337	11.6932	8.28055	34.2469	34.3807	35.1915	11.5758	10.8133	9.01562
1	Tb927.3.5220	hypothetical protein, conserved	54.3754	61.3082	51.7214	45.0019	53.7405	53.6277	46.4052	54.7149	56.9093	47.6035	42.952	54.196	57.3826	55.9837	59.9806	62.8108	53.6414	44.5466	49.613	41.2204	32.7323	27.0577	22.0593	45.8072	45.3695	52.0482	52.088	55.086	73.2711	20.5453	16.9413	14.1431	68.6361	70.5826	71.1829	26.3979	35.7768	27.5105
1	Tb927.3.5250	Zinc finger CCCH domain-containing protein 8	6.78508	7.29061	6.35803	8.63696	7.23363	10.0173	10.9026	9.49609	6.88092	7.25482	5.97743	7.02697	10.7432	8.4647	7.95577	10.7917	8.47978	6.04572	8.06795	4.67429	3.08167	2.53437	2.43903	4.56311	5.68412	8.88365	6.22143	6.26891	10.2434	2.57978	2.11389	1.79613	8.31	7.75668	8.13743	3.35648	4.14654	3.33969
1	Tb927.3.5380	Tubulin-tyrosine ligase family, putative	45.5295	54.3264	41.9864	57.3713	53.4013	46.5564	39.7545	44.9539	44.1604	44.3145	44.8737	48.1473	53.8664	43.5845	59.5358	40.1846	44.3188	45.0306	49.7927	42.1572	25.5876	22.7969	27.6376	69.7498	63.4983	67.4523	61.702	52.0268	56.8065	29.2627	27.6742	24.4657	62.4784	62.7632	59.2563	44.3317	44.7631	44.4905
1	Tb927.3.5390	Ring finger domain containing protein, putative	17.1239	22.3512	16.2748	19.0188	19.2657	17.5461	20.5452	17.5338	17.6066	14.6881	14.7212	20.4642	18.7904	17.2461	21.512	25.0194	21.0344	16.0196	17.2055	16.7651	17.8396	13.8124	11.1908	26.235	27.4518	30.6251	33.636	32.85	39.5754	12.7989	14.0597	12.5692	33.4134	33.9579	35.1544	16.505	17.831	17.7301
1	Tb927.3.5410	hypothetical protein, conserved	23.1759	28.4548	32.6772	33.6567	26.7478	25.1684	28.4098	24.2175	22.942	27.6884	30.4582	29.7013	26.4102	27.9715	23.0885	27.3794	38.7268	21.4603	32.3195	21.813	22.5372	18.0413	19.7803	27.0602	22.8975	34.4692	38.6265	37.3387	37.1156	19.3713	18.7006	16.3728	30.4203	34.0872	33.68	18.5461	16.2158	13.9201
1	Tb927.3.5470	hypothetical protein, conserved	39.2915	48.4854	36.1026	63.6287	69.5909	50.2164	63.0078	43.617	38.2054	47.6536	48.4148	52.8682	53.1904	51.544	53.0169	59.16	56.9413	50.7126	45.0552	51.4785	45.5991	38.8892	48.1017	67.3298	67.0943	70.2114	62.0121	62.5375	62.7616	48.7035	52.6444	49.1596	51.2022	55.8517	51.7734	50.5152	55.5084	53.5867
1	Tb927.3.5490	Putative intraflagellar transport protein B2	125.281	124.702	133.563	94.4427	97.7415	99.4705	96.8146	99.7752	137.179	119.679	116.075	122.151	110.474	125.945	106.325	118.762	124.128	109.851	107.671	110.332	130.569	125.876	113.494	139.463	140.408	138.749	157.535	178.292	168.667	99.814	103.406	94.9913	104.216	105.501	104.032	61.7686	67.4689	63.9161
1	Tb927.3.5530	Tb-292 membrane associated protein	52.1454	60.8616	55.9165	70.9987	70.9112	57.7781	71.9659	57.8537	55.6816	52.4088	51.0877	56.3624	62.7507	54.7237	61.4074	73.2863	65.1438	45.8436	52.2154	45.8165	62.892	55.3704	44.3517	58.9373	62.4025	51.4464	56.9091	52.4402	57.3178	46.6198	42.5378	41.8735	44.5951	42.3214	44.9856	35.294	44.3609	39.5696
1	Tb927.3.5660	UDP-GlcNAc:alpha3-D-mannoside beta-1,2-N-acetylglucosaminyltransferase I	43.1191	37.7375	40.5784	34.3784	32.1387	38.0208	36.8251	35.8265	37.9301	30.6609	30.4006	37.9905	40.9837	36.1022	27.5423	27.3276	38.1293	36.5395	32.2584	38.3551	18.7275	14.8124	17.1038	37.1537	39.7044	38.6966	37.286	46.3095	41.7771	9.5812	8.83085	9.56052	48.3424	45.7356	47.449	9.82802	13.1396	11.8489
1	Tb927.3.5690	hypothetical protein, conserved	12.8855	16.9243	17.2438	17.3201	15.64	14.8448	21.6998	14.1373	12.3585	17.4314	16.3642	17.0865	37.6774	16.4313	20.0088	29.2761	20.8512	11.1604	14.1014	10.8483	5.52965	4.26088	4.75278	20.1106	19.3446	24.1515	11.3657	12.4983	15.6108	3.25038	3.2268	2.11684	19.9565	21.6251	20.0099	2.74251	3.78285	2.65794
1	Tb927.3.570	expression site-associated gene 2 (ESAG2) protein, putative	27.2677	27.8101	23.547	21.769	19.0637	21.1449	21.3025	18.9241	19.1205	29.9671	30.0163	38.0018	28.837	34.989	32.2259	27.261	38.1403	33.7286	29.793	33.1648	5.57789	4.39534	6.65318	29.3185	27.6238	39.4935	19.2723	23.471	20.439	3.54275	2.55735	2.52355	17.078	17.7573	17.6925	14.9781	19.3989	15.3214
1	Tb927.3.620	ATP-dependent DEAD/H RNA helicase, putative	41.9487	45.5022	43.2177	75.167	79.9761	57.0412	56.5425	58.316	45.223	42.6699	39.2729	42.9705	42.0752	42.2611	54.4203	42.4796	41.1871	44.2106	40.8376	43.878	23.3551	21.7966	22.5958	52.1946	54.7118	51.5073	43.8791	47.3133	48.5061	37.2251	37.6986	32.2004	41.2878	41.6758	43.1616	27.9489	26.197	25.8385
1	Tb927.3.630	hypothetical protein, conserved	50.9888	46.1532	49.6992	45.6722	49.5311	45.3716	35.8983	45.9444	45.584	54.8731	60.2861	49.731	39.0551	51.3837	40.4173	36.8083	50.2182	57.3056	55.7495	54.8211	40.4279	26.432	37.6439	84.0666	84.0334	86.5671	59.5131	69.7941	59.0029	32.3642	31.0625	24.9384	36.6498	35.5638	35.5044	20.5753	19.8231	17.8856
1	Tb927.3.680	cytochrome P450, putative	24.3571	23.9849	25.3088	36.1311	42.5771	32.0992	32.6397	32.3525	26.7975	25.4542	27.3958	29.098	32.046	27.2	24.9759	26.2906	34.9782	25.0174	26.7442	24.6984	26.4633	22.9615	17.7621	25.4485	26.9623	26.6326	35.1268	34.5718	33.0613	23.2896	21.8279	22.6765	31.4537	31.693	30.754	22.3231	21.8719	25.4098
1	Tb927.3.730	hypothetical protein, conserved	33.5687	37.1476	37.2541	22.9521	24.3009	29.1313	35.7152	32.2421	38.5817	32.92	32.6062	42.8803	35.2667	46.889	42.3171	42.4591	49.6976	33.8994	39.4787	37.0336	32.587	24.9504	23.3519	40.7217	41.283	50.2321	61.4536	52.6661	65.187	19.2837	17.7924	18.795	39.4107	39.5832	39.332	32.6799	35.4935	31.8175
1	Tb927.3.740	ZFP family member, putative	132.368	142.137	148.503	155.273	160.534	141.397	177.67	144.675	130.381	151.584	124.3	167.653	146.906	174.83	183.713	223.384	206.97	141.688	148.428	147.13	72.0422	62.7623	62.7768	122.519	116.457	127.716	151.417	153.683	160.948	44.658	32.9344	35.494	138.799	144.105	138.745	43.0685	67.412	46.6442
1	Tb927.3.850	hypothetical protein, conserved	27.8211	25.3958	28.4164	29.4663	24.5312	24.5153	26.3022	23.9261	21.6431	30.4594	27.1202	29.5681	30.3501	28.6232	24.9214	28.0495	31.6832	24.4976	39.8293	22.6686	18.6386	14.8898	17.0265	36.2558	36.9463	49.0098	39.2594	36.3153	44.7865	20.3398	18.1259	16.17	40.6185	39.677	36.3428	24.0321	27.726	24.175
1	Tb927.3.860	Acyl carrier protein, mitochondrial	202.179	177.867	234.276	273.865	278.095	221.825	332.433	220.392	175.166	193.602	219.1	186.98	181.75	188.293	179.927	214.857	171.008	185.807	208.136	176.318	134.712	114.429	145.659	254.487	246.138	241.719	179.53	131.251	163.299	162.447	163.21	153.831	183.965	170.058	168.931	113.926	120.411	111.838
1	Tb927.3.940	Complex 1 protein (LYR family), putative	24.2189	25.7672	24.8987	43.634	40.8143	33.8002	43.677	41.6276	28.7869	24.2566	22.6752	28.6564	27.9398	32.4622	24.1095	38.7857	37.3955	29.2161	30.6271	29.9537	46.509	45.2087	39.1152	38.2799	37.797	40.5225	43.9869	40.3454	46.9538	30.2663	33.5718	31.0894	22.718	22.5143	22.6684	19.3691	21.0752	19.2571
1	Tb927.3.950	2OG-Fe(II) oxygenase superfamily, putative	35.8611	39.7711	35.9191	52.7106	57.6851	46.0074	47.3459	45.8627	37.2818	42.1924	36.3977	47.2847	40.8008	45.8111	38.0648	45.0387	45.3563	39.9234	36.6149	39.1023	43.2471	40.323	34.2577	45.6999	47.7729	55.6134	56.1477	59.6237	63.8542	33.4767	33.474	35.5857	46.4594	46.3701	45.9452	27.9156	27.9611	29.2663
1	Tb927.3.990	hypothetical protein, conserved	39.2143	43.623	34.7775	67.596	66.9329	48.5933	49.7169	47.2124	38.3988	36.7547	36.1923	39.0002	33.4019	34.1804	36.4187	45.8002	33.242	35.1126	41.0219	35.031	16.1903	13.916	20.4774	49.5183	48.3959	57.9047	55.3907	58.4201	51.9359	22.8978	21.6367	21.8789	47.0917	48.437	54.2819	23.0052	25.8884	23.75
1	Tb927.4.100	retrotransposon hot spot protein 1 (RHS1), interrupted	89.3982	96.432	96.4573	85.6438	89.9986	90.61	91.2707	93.3916	91.7348	81.4232	85.2798	89.9055	86.6744	86.9063	107.012	110.616	105.556	82.9824	87.2218	83.4239	120.03	107.111	95.0832	188.592	189.852	171.007	106.643	98.2456	110.934	75.5089	76.2092	79.5676	53.1403	60.1028	52.4079	50.6248	57.7097	50.5419
1	Tb927.4.1220	leucine-rich repeat protein (LRRP), putative	89.7161	97.3522	83.1541	84.2273	71.7028	78.8389	130.636	82.2757	97.7355	97.745	101.202	122.93	134.642	112.151	142.426	177.219	133.234	101.834	111.197	101.019	66.3878	57.9448	64.7846	231.555	227.626	221.701	144.384	168.202	155.34	61.6136	50.62	41.3557	100.286	102.934	93.652	50.1268	67.6985	49.8327
1	Tb927.4.130	receptor-type adenylate cyclase GRESAG 4, pseudogene, putative	5.666	6.55821	9.20665	6.92345	7.73469	7.42645	4.98723	7.84117	4.31447	5.21165	4.93278	4.8442	9.54693	3.102	8.46138	9.89394	5.25299	2.37573	6.81408	2.16583	4.67803	4.37915	3.26691	13.1805	12.6762	21.419	4.7511	11.8974	5.86178	5.51293	5.90853	6.1522	1.91816	1.22151	1.4158	0.940366	1.0115	1.36791
1	Tb927.4.140	hypothetical protein	6.14256	5.55873	10.5254	6.43832	9.97348	11.928	6.65253	8.50838	3.61033	5.26773	2.82543	3.17107	7.74206	1.84979	10.4343	10.1527	4.67706	2.2005	6.04656	1.6775	3.46177	1.28218	2.46494	9.99798	8.97779	18.0003	2.39812	9.59616	5.67704	4.10804	3.60738	3.36528	0.844796	1.93464	0.538997	0.361058	0.164635	1.02417
1	Tb927.4.1540	NAD dependent epimerase/dehydratase family, putative	52.4166	58.7314	51.1539	79.8078	76.2629	65.1814	87.4938	64.2052	51.8477	46.3704	44.024	57.6376	83.3351	54.613	63.5609	82.0062	66.1127	52.9626	49.097	51.6014	45.9389	39.6485	35.4271	54.0969	53.2258	55.3783	65.086	70.3739	62.6048	32.934	29.7711	25.9559	46.013	46.2713	45.6455	28.2697	36.017	31.6956
1	Tb927.4.160	leucine-rich repeat protein 1 (LRRP1), frameshift	3.94003	5.34832	5.62612	3.72382	3.19865	4.92409	2.4777	4.63891	4.20497	3.67089	3.43046	3.05104	4.56179	3.69137	3.84444	3.47723	3.65911	2.68571	3.97946	2.25163	0.91432	0.489543	1.03379	5.75984	6.15038	10.7685	1.73051	2.5647	2.94115	1.73577	0.953971	1.25918	1.37276	1.89901	1.57499	1.29307	1.03842	1.42336
1	Tb927.4.1650	hypothetical protein, conserved	44.7444	60.0363	42.6941	62.5725	57.7997	50.4835	67.7546	50.6729	43.0562	43.0539	39.9986	45.143	53.5441	45.153	58.094	73.673	41.2541	40.7555	40.4679	41.021	43.21	35.9416	29.9888	68.6069	68.2539	71.4978	94.8216	80.6751	99.3386	32.4439	28.7181	26.2974	69.8052	69.5068	69.41	26.7012	34.7399	28.1079
1	Tb927.4.1660	mitochondrial carrier protein, putative	70.0265	69.3993	58.2646	69.2324	60.6207	60.5982	68.391	63.1573	53.1094	57.6292	60.2848	74.5359	61.347	69.3454	58.0449	69.3591	69.9308	76.5739	60.8965	80.1245	56.6021	51.5707	49.0125	56.9659	56.6075	59.762	77.256	72.6294	77.2494	39.8415	38.9605	42.3523	53.1104	49.2471	50.8145	39.034	46.226	43.1171
1	Tb927.4.1670	cytochrome b5-like Heme/Steroid binding domain containing protein, putative	49.7148	62.6092	47.7036	121.371	121.851	88.0696	95.2215	84.5109	57.6798	55.4196	58.0764	82.2386	77.7183	62.0075	66.5917	91.2792	76.3736	60.7702	81.3877	64.7103	58.4105	49.1396	46.1154	82.6696	84.1901	116.46	108.153	84.0449	107.628	48.6667	45.6478	45.6878	65.717	60.4076	61.8759	49.6045	46.1542	48.1699
1	Tb927.4.1840	Carboxypeptidase-like protein	56.4352	58.3633	50.5741	66.0976	65.8909	63.4532	76.9496	66.0501	50.5505	47.4035	44.5309	55.4086	67.8291	56.8489	65.371	78.5226	57.0309	53.5035	55.3564	50.7776	43.3867	40.5799	35.3773	45.0953	48.6332	50.1014	71.1238	62.512	73.3236	32.8022	27.9382	28.916	49.6996	53.5137	52.3678	33.7634	41.0789	39.1623
1	Tb927.4.1870	Serine/threonine-protein phosphatase 2A catalytic subunit, putative	26.1073	30.9156	24.1334	28.5518	30.2232	28.1182	33.5836	29.2314	23.773	24.2814	21.6641	28.9211	34.6715	29.701	33.4847	35.3038	33.8261	22.2625	27.2643	22.7299	16.4887	13.1548	12.6876	29.4591	28.4935	34.1412	37.3945	32.0104	41.5233	12.706	11.3595	9.69595	36.5503	33.9066	36.8105	12.9062	17.6011	14.3424
1	Tb927.4.190	retrotransposon hot spot protein (RHS, pseudogene), putative	8.0384	8.13934	9.03846	12.1554	11.1209	8.38876	10.1223	8.96381	5.70711	8.81551	9.02546	10.5023	14.1267	9.38198	13.4853	18.284	13.0657	7.58205	11.3254	7.29975	5.48291	3.88977	4.65375	20.8226	20.7027	24.5141	17.187	17.6927	17.4061	4.23184	4.11982	3.04728	7.52252	7.42326	6.43027	2.85438	3.88827	2.92473
1	Tb927.4.2080	Coiled-coil and C2 domain-containing protein	194.836	172.723	227.829	121.299	145.012	159.697	117.997	159.486	217.78	158.364	161.772	173.078	135.149	185.002	174.506	142.206	195.375	149.558	174.353	152.833	183.98	158.136	148.597	198.485	206.744	202.987	223.208	232.052	203.389	127.102	117.786	110.079	209.694	209.05	200.005	89.6091	101.164	87.3483
1	Tb927.4.210	retrotransposon hot spot protein 2 (RHS2), interrupted, degenerate	21.9147	20.4461	23.3573	17.3057	16.5217	12.3313	19.7941	15.1061	17.8763	23.4331	23.6115	23.6361	24.2486	23.959	21.7467	26.4651	31.7597	21.2465	18.0704	17.5086	9.47781	8.83626	10.059	24.1497	25.7905	33.2073	23.6351	21.2783	26.1943	11.9	11.3079	9.43242	5.6171	4.03074	5.41386	4.75032	5.45005	4.70887
1	Tb927.4.2110	protein phosphatase 2C, putative	62.286	60.6772	49.7822	68.4846	72.199	69.8916	75.9635	71.0061	53.4978	59.5187	52.2982	66.3079	67.0278	66.3077	80.9149	79.8917	46.1209	73.2648	73.2364	75.0257	42.9605	41.1053	50.7637	74.6644	68.4824	84.9325	89.4705	82.6469	78.9214	63.9868	62.1032	64.6358	73.3724	66.5912	69.3006	51.6354	62.3964	52.7742
1	Tb927.4.220	retrotransposon hot spot protein 2 (RHS2), interrupted, degenerate	12.5314	12.1759	8.59801	13.0461	13.5415	11.6646	10.3228	10.8715	8.24273	11.8988	8.9279	10.1295	11.3674	9.53364	8.72288	11.305	8.21768	11.3412	13.3906	8.40554	3.23599	3.77615	5.70055	11.8484	15.0301	17.5705	6.35152	6.18223	7.31474	4.36892	6.27892	5.69113	11.5381	13.2946	13.5039	6.28042	6.29315	4.8386
1	Tb927.4.2210	hypothetical protein, conserved	100.176	111.698	102.707	142.208	144.47	129.446	247.742	121.788	72.7712	96.3506	97.677	102.128	146.689	97.4487	144.231	268.664	131.54	98.2358	106.716	93.7245	143.96	138.554	113.744	134.575	133.395	87.9682	113.142	114.065	112.552	93.9678	94.5186	97.2135	95.6276	95.3748	97.2121	114.23	108.046	115.477
1	Tb927.4.2220	TPR-repeat-containing chaperone protein DNAJ, putative	37.7494	39.2709	31.0298	48.296	51.3588	43.4013	47.5231	42.3848	32.4634	31.2114	29.2695	40.9954	39.1993	40.0703	46.8529	50.7038	36.1759	36.9756	37.4803	36.6337	42.2133	42.7821	34.7123	36.6203	40.2633	43.5172	55.1838	50.5197	54.1134	34.7052	36.7574	32.8142	46.9999	46.4949	44.3234	42.2881	49.0403	44.1394
1	Tb927.4.2410	Glycosyl hydrolase family 65 central catalytic domain/Haloacid dehalogenase-like hydrolase, putative	25.6198	29.8761	22.4067	65.2706	63.5049	42.219	48.293	41.961	25.0655	21.5324	22.4909	26.3336	39.8283	26.5462	38.1841	37.0216	32.1661	20.0846	27.5265	20.1246	23.7172	20.4128	17.9305	29.1438	32.9855	36.1507	55.259	45.4727	59.7222	18.9437	15.1361	14.2753	36.627	34.8844	37.3565	17.828	22.3282	18.8796
1	Tb927.4.2590	hypothetical protein, conserved	4.06511	4.78798	2.88701	5.96578	4.76619	5.43713	6.92117	5.3725	4.41172	4.70033	4.29355	5.69894	4.61752	5.27107	3.81923	6.22814	4.83262	4.73847	4.36869	4.87067	3.22444	2.47334	2.59716	6.09726	5.57101	6.14668	7.70719	8.16697	7.95419	2.2234	1.49396	1.77761	8.23951	8.28639	7.24319	2.22724	2.43098	2.03958
1	Tb927.4.260	retrotransposon hot spot protein 3 (RHS3), putative	1.41786	1.49029	1.52441	1.13809	1.00337	1.59643	1.09196	1.32676	1.2476	1.53717	1.15943	1.30127	1.15259	0.843411	1.03986	1.29616	1.25624	0.692291	0.89945	0.826046	0.267399	0.420921	0.311231	3.73804	3.87957	8.68478	2.52581	2.84209	4.73089	0.417425	0.560959	0.207145	0.776534	0.635113	0.707778	0.0888974	0.189165	0.140091
1	Tb927.4.2650	Regulator of chromosome condensation (RCC1) repeat, putative	27.5462	31.4504	21.4813	56.7362	56.4359	38.793	39.4953	35.2986	24.8692	23.8377	22.1952	25.7722	30.813	27.9088	35.1549	30.9893	23.0822	27.0095	27.2482	27.4534	14.3111	12.8986	12.5809	33.9973	35.3397	37.6969	41.3493	38.0718	41.6862	13.0071	12.9171	11.2707	35.2672	34.5646	35.6622	14.612	18.9837	15.3963
1	Tb927.4.2660	hypothetical protein, conserved	21.9961	28.546	34.2914	41.1973	42.7038	29.9067	23.088	29.3847	25.6451	27.3248	26.5951	25.739	29.1137	25.122	23.1306	29.9228	32.7522	22.1804	23.3365	21.833	29.168	21.689	23.9003	43.493	47.3559	48.9621	40.584	37.9822	44.3418	28.892	27.6789	21.2899	41.8414	43.8903	42.2053	22.7555	21.905	24.2326
1	Tb927.4.2700	Hydroxymethylglutaryl-CoA lyase, mitochondrial, putative	49.716	54.4496	50.3225	61.3551	60.9898	51.4677	60.8638	50.3154	53.4807	49.9161	52.4688	62.5736	57.838	51.6536	54.3505	72.1354	66.1993	51.5389	52.0279	55.5064	43.1953	45.5645	38.4281	55.5015	56.4393	54.2895	60.7333	67.3015	63.3034	37.6812	39.3392	35.6678	78.2025	80.7114	78.8056	46.1167	43.5805	42.7976
1	Tb927.4.2710	ubiquitin-conjugating enzyme E2, putative	92.4554	105.724	94.7053	128.02	134.703	113.976	135.271	111.229	88.8185	110.489	105.82	109.56	107.216	96.0702	99.6873	137.24	125.991	104.109	100.824	102.107	57.5155	44.6983	47.0796	113.019	113.015	108.013	102.084	97.5101	117.75	39.5255	44.1703	41.3005	112.393	117.87	112.612	57.54	63.6014	51.0051
1	Tb927.4.2750	hypothetical protein, conserved	22.8136	25.5859	22.3431	20.531	22.7884	25.5038	28.3527	23.3454	23.3484	25.3986	23.8652	27.6629	37.3466	29.5149	24.701	37.4848	29.7998	24.5831	29.3886	22.9303	22.6529	17.4264	18.1807	40.5028	39.2068	44.303	60.1675	56.1193	64.5664	15.0522	12.9104	10.7266	48.0976	52.2173	52.7798	8.02231	11.8087	10.4616
1	Tb927.4.2760	Protein of unknown function (DUF3808), putative	79.4371	87.2244	80.332	130.719	133.592	105.015	127.218	105.362	82.4736	77.0037	72.4224	95.2469	111.385	95.1279	89.7415	139.793	111.653	89.0925	83.9375	89.018	120.038	114.345	92.0887	115.223	113.637	136.658	118.436	117.733	149.729	76.6246	74.0355	75.293	87.1041	84.1518	81.4836	72.8695	78.6285	79.8135
1	Tb927.4.2770	hypothetical protein, conserved	90.4011	97.7448	90.9198	141.31	158.285	111.208	123.524	107.095	89.8918	97.7463	100.112	87.3822	121.015	89.3829	111.467	126.568	115.079	89.4725	89.3224	91.4044	60.9823	54.0118	58.6599	115.017	116.151	90.9002	80.0553	71.3241	79.2075	66.2599	68.4042	61.3516	77.2415	86.0004	96.302	64.1481	68.5706	64.4557
1	Tb927.4.2800	R3H-associated N-terminal domain containing protein, putative	70.3781	80.8056	74.1715	103.952	98.67	84.0181	105.641	83.7692	60.8876	65.0503	59.6094	70.0911	96.3545	69.8936	86.0409	90.4532	74.2212	65.3495	66.2538	64.7348	58.4243	53.6038	54.9163	89.3543	97.8862	86.4311	97.9553	83.6047	104.585	50.3355	46.1588	44.4652	83.2253	84.7205	88.4992	37.4562	44.7989	41.9628
1	Tb927.4.2810	hypothetical protein	76.7566	83.211	71.8393	100.372	102.918	86.4552	105.723	90.3989	61.7597	65.9125	66.9395	70.0047	96.4554	68.6987	92.0823	97.1562	80.432	66.3693	71.4886	69.7533	70.7785	56.0594	56.8644	97.0993	94.3978	88.364	96.2005	84.5937	109.026	52.8503	45.4545	45.6104	101.862	104.409	105.645	40.9064	51.8218	43.3159
1	Tb927.4.290	retrotransposon hot spot protein 3 (RHS3), putative	0.0945238	0.334555	0.271007	0.21678	0.0528087	0.180728	0.0704491	0.104744	0.12476	0.256195	0.165633	0.0975951	0.059107	0.0337365	0.122337	0.154304	0.174478	0.120398	0.0310155	0.152971	0	0	0	0.577421	0.481187	0.865493	0.196816	0.410905	0.21504	0	0	0.0345241	0.305067	0.0866063	0.0589815	0.0296325	0	0
1	Tb927.4.2950	mitochondrial DNA polymerase I protein A, putative	0.647972	0.476554	0.597146	0.663415	0.930884	0.737448	0.896884	0.478688	0.641432	0.439062	0.583937	1.05133	0.984022	0.892032	0.808684	0.846221	0.820161	0.972729	0.637845	0.808949	0.327331	0.353322	0.609579	0.773801	0.736294	0.789126	0.481857	0.402401	1.15824	0.345896	0.457791	0.236667	0.461709	0.310984	0.202163	0.493326	0.344035	0.32926
1	Tb927.4.2960	mediator of rna polymerase ii transcription subunit 8	1.61537	1.94911	1.51967	2.95215	3.21507	1.73731	1.80591	2.68504	0.999415	1.64185	1.27377	2.50178	1.32577	1.94582	2.54802	1.77997	2.23631	2.70054	2.78271	4.70558	1.07103	1.15607	1.59564	3.70045	3.08373	2.4864	1.68175	2.41387	2.06715	2.46933	1.39804	1.3275	1.59958	2.03508	2.45692	0.569706	1.0391	1.2569
1	Tb927.4.300	retrotransposon hot spot protein 3 (RHS3), putative	14.5016	18.5476	16.0852	33.0292	37.2481	19.1778	25.8315	19.4174	16.6282	16.4589	18.4993	18.1171	39.4688	17.52	22.804	26.4902	24.4125	11.7524	17.82	11.6639	4.82031	2.90596	3.36627	24.5246	23.3003	30.2423	18.3939	14.8407	22.9563	2.98035	2.86871	1.95975	15.2109	15.0586	14.184	5.04623	7.0273	5.07223
1	Tb927.4.3050	hypothetical protein	1.85094	1.94911	1.44731	1.91022	1.74855	1.83383	2.03165	1.75273	1.33255	2.56538	1.87527	2.60602	2.9672	1.76566	2.28668	1.97774	3.87628	2.31475	2.35206	2.02601	0.464114	0.642263	0.79782	2.49943	1.89521	2.23138	1.8219	1.71897	2.182	0.925997	0.732305	0.885001	0.770169	0.647527	0.818973	1.04446	1.38546	1.2569
1	Tb927.4.3160	dihydroxyacetone phosphate acyltransferase, putative	33.602	34.1342	28.0813	42.1369	34.7101	35.1514	32.3056	36.5783	31.2275	27.6762	26.3112	31.0026	39.5448	32.8251	34.8825	26.8703	29.2344	32.7902	28.5001	31.6744	19.1202	18.5066	18.8647	37.8598	38.8448	31.793	34.5586	36.9004	34.7454	17.2351	16.0865	15.8113	36.8647	38.5777	39.8249	17.9089	22.8619	19.3053
1	Tb927.4.3170	hypothetical protein, conserved	28.663	33.6144	23.8929	43.303	36.0731	34.5805	29.5113	33.1725	24.5939	23.7772	22.8024	30.7508	35.7194	31.6715	43.7356	39.4189	30.8709	30.5918	37.5365	31.9844	29.2187	25.4321	22.0268	31.8697	31.1248	36.3606	41.3162	36.3512	47.574	22.9844	22.8113	21.4493	38.404	40.0463	42.7913	35.5275	40.0629	42.3297
1	Tb927.4.3298	tRNA Valine	0	0	0	0	0	0	0	1.33949	1.1966	1.22861	0	3.74422	0	0	0	0	0	0	1.18991	0	0	0	0	0	0	1.14498	0	0	2.75	0	0	0	0	0	0	0	0	0
1	Tb927.4.3320	uracil phosphoribosyltransferase, putative	34.4201	35.911	37.3393	33.0585	35.2356	32.8068	57.1443	31.2899	32.6445	28.9092	30.0125	32.24	43.6911	36.0822	45.415	48.3493	38.6916	25.9902	31.1432	28.2186	13.2282	7.08028	8.34724	49.6004	53.117	49.783	55.6831	54.2065	74.5541	12.7077	10.8046	11.8565	30.5688	31.537	38.5826	11.1458	14.6722	10.5386
1	Tb927.4.340	hypothetical protein, conserved	33.2175	39.1498	26.0832	43.1191	30.9648	32.3504	33.9369	39.2906	35.4685	32.2446	30.8692	30.5717	39.6757	29.4393	34.0552	27.0519	21.3569	34.704	25.8403	34.1872	19.269	18.1635	23.3493	56.2793	45.5997	41.4806	32.5103	35.5592	39.9075	22.6947	23.8725	25.0828	27.267	27.9274	31.6732	28.1982	25.0753	24.4495
1	Tb927.4.350	hypothetical protein, conserved	34.8735	31.7529	26.1043	45.6969	30.503	32.5112	27.6505	32.5232	29.5841	31.0459	27.9539	24.3875	38.5487	26.041	34.7715	30.0795	17.8963	31.9759	25.6044	34.0224	13.5999	14.1999	17.1831	51.8866	52.8809	48.2212	32.7446	33.8678	34.8388	17.6437	18.429	17.8864	26.5957	25.6828	25.0787	24.1912	22.7331	22.9467
1	Tb927.4.3520	Amastin surface glycoprotein, putative	98.1559	139.805	97.9486	225.497	233.061	132.433	153.36	127.895	102.96	95.7987	115.033	109.403	267.474	98.1883	222.899	198.014	128.324	74.5561	99.429	74.0326	62.2539	49.9824	34.8394	315.873	322.326	260.299	230.786	146.799	256.082	136.739	126.033	116.597	124.84	139.027	122.496	106.711	104.911	79.5437
1	Tb927.4.360	1,2-Dihydroxy-3-keto-5-methylthiopentene dioxygenase, putative	94.9494	85.5593	93.2725	81.0454	94.7158	86.7312	88.9607	82.9877	101.903	103.44	101.058	89.7818	96.3659	94.9056	77.3403	82.2286	106.737	78.3033	91.06	81.4688	61.1919	56.5968	63.5658	81.6138	82.708	74.1678	97.7913	97.8772	85.1873	56.3973	54.2839	52.8282	110.955	110.366	115.508	40.172	44.7569	40.383
1	Tb927.4.370	hypothetical protein, conserved	5.6276	5.93522	5.71439	6.45313	6.69563	5.08105	5.9419	5.73564	5.43325	6.17884	5.88018	6.88646	6.41894	5.98844	4.85566	7.34938	6.54045	6.10614	4.68476	5.93665	2.94814	3.38112	2.98532	8.24256	7.59308	7.30477	9.62011	10.08	8.6932	2.86753	2.78312	2.55026	8.16397	9.35758	8.61628	1.63353	2.026	1.88434
1	Tb927.4.3760	hypothetical protein	13.2491	14.3405	13.6127	20.8	21.6477	16.6382	19.5448	15.7241	14.2795	15.9762	16.4025	20.1551	26.1781	19.8103	19.0247	24.1879	19.1018	14.1548	18.5598	12.4843	5.94643	3.74044	4.76253	23.5547	19.2686	25.8048	11.2226	16.401	18.504	5.19312	3.72203	3.39312	12.904	14.6175	15.8863	3.46534	5.61447	4.74055
1	Tb927.4.3790	ubiquitin carboxyl-terminal hydrolase, putative	81.4305	92.6898	95.3352	113.622	115.664	86.8988	103.303	86.3465	115.234	96.5217	95.8617	98.9134	97.5378	94.1079	110.888	100.434	108.075	87.4747	95.8385	90.5889	54.3007	55.4872	48.8008	145.159	139.82	147.299	101.013	79.1749	110.43	56.9887	54.5949	48.6408	102.071	108.291	107.757	39.4965	41.8472	34.2246
1	Tb927.4.3800	hypothetical protein, conserved	34.5025	26.6967	26.7912	36.9733	32.8915	26.0034	26.8374	28.8265	22.6792	24.0281	29.1736	24.5973	24.5714	29.9061	23.302	25.3008	23.8573	30.9548	20.2163	30.9318	19.6565	18.552	23.983	35.3919	35.6334	28.6176	32.2143	38.0917	24.7107	17.8598	18.3271	16.7024	24.4239	27.0128	22.9815	18.8856	18.7885	15.9899
1	Tb927.4.3950	cytoskeleton-associated protein CAP5.5, putative	49.9082	66.8638	48.6762	108.666	114.385	66.9109	75.8236	68.309	52.8329	49.1307	43.4342	45.6642	107.04	44.0471	95.6809	71.8728	47.7682	30.2536	40.9361	29.275	30.424	20.5189	18.9762	107.716	106.976	100.211	83.7365	56.9199	102.09	22.4216	19.8146	16.8726	53.031	53.3529	52.0536	28.2843	41.6296	34.4763
1	Tb927.4.3960	hypothetical protein, conserved	9.85339	10.6464	9.89638	10.7757	8.97097	10.9703	11.0157	9.79543	8.75045	11.5398	12.8323	11.1784	12.2849	12.1567	9.48582	14.8142	14.0115	12.8605	12.4935	12.56	8.73225	5.80395	7.44999	18.6951	17.6102	19.0505	18.5325	15.9966	18.0807	8.88452	8.22191	6.79788	12.0993	13.0777	12.6763	8.61859	9.66824	7.31975
1	Tb927.4.3970	hypothetical protein, conserved	8.04278	9.03076	7.20007	14.6485	13.8004	11.0726	15.698	10.4592	7.84645	6.58698	7.21552	10.5174	13.4512	9.99946	10.4362	15.1856	10.6191	7.06418	7.13192	6.47032	3.91349	2.99692	2.01897	4.56799	4.1239	5.147	6.05507	7.56685	10.3394	2.35392	1.82441	1.38381	10.0631	9.40931	10.2031	2.64116	2.90746	2.85193
1	Tb927.4.4040	hypothetical protein, conserved	252.459	256.641	286.534	130.063	136.649	173.805	203.488	184.202	229.472	252.464	255.102	244.578	313.42	247.247	215.483	230.517	259.836	163.944	206.514	161.358	216.563	166.884	158.461	270.449	269.347	256.837	386.801	358.61	391.743	148.954	135.064	130.242	213.058	230.732	233.528	107.368	122.1	102.27
1	Tb927.4.4060	hypothetical protein, conserved	39.8411	40.1429	34.176	48.0382	42.5751	44.5577	35.9817	46.1509	36.074	30.8452	32.7118	36.4877	43.689	35.0846	43.34	36.9533	34.9335	35.5444	37.0781	34.7607	29.043	27.7899	25.9842	33.8204	36.3913	37.4187	39.2785	38.2729	46.6078	26.2149	25.7764	25.1326	35.7421	35.6622	38.8382	30.9894	35.6415	36.9534
1	Tb927.4.4140	hypothetical protein, conserved	29.7303	32.5888	25.4879	37.4957	36.1735	34.0152	28.1499	30.7357	30.9318	25.8568	28.8883	28.8617	33.9431	27.3319	31.1725	26.9974	28.223	29.1053	26.0661	28.742	28.2289	28.3282	29.7097	30.0555	30.1149	34.4826	30.2753	35.0891	32.7335	24.1148	24.5623	25.5482	17.4712	18.663	16.5096	20.298	25.6476	28.1332
1	Tb927.4.4220	small GTP-binding rab protein, putative	36.3904	44.6045	31.983	68.7013	64.7383	46.332	65.2048	49.8622	31.4737	31.3815	28.4643	34.0787	51.3368	30.6883	51.0995	61.2194	34.01	26.7813	32.2025	27.3432	32.8869	30.4191	23.9365	30.3447	25.6022	34.1131	49.3255	39.7298	60.5937	25.2487	22.5632	22.0199	41.1511	39.7351	41.0996	17.7212	20.1027	21.5114
1	Tb927.4.4230	RNA-binding protein, putative	6.58086	8.27381	6.52222	8.94368	8.17024	8.01293	8.00807	7.2924	6.0721	7.65213	8.89782	8.19278	14.5934	8.3367	7.32116	8.52798	9.86787	5.27774	8.14417	5.68004	4.06522	3.25612	2.27383	6.43892	7.00519	7.29801	6.18873	7.93187	11.398	3.46367	3.00009	2.50747	7.05587	6.83607	7.65508	3.96054	5.13324	3.61234
1	Tb927.4.430	proteasome beta 7 subunit	186.902	168.089	202.686	137.111	137.735	155.193	130.898	157.146	196.934	200.067	213.07	197.897	149.236	185.932	148.793	138.9	172.99	187.039	176.822	180.384	136.297	133.934	140.081	192.588	186.495	194.715	203.247	185.82	222.526	109.605	109.096	98.9878	193.886	212.633	215.248	113.461	115.738	116.765
1	Tb927.4.4390	hypothetical protein	56.7687	70.1059	61.1834	93.5332	80.432	54.0947	76.6206	53.5344	50.872	60.4557	58.2836	65.7798	121.111	61.8667	89.1935	86.7136	73.5124	43.8681	55.791	43.7857	31.306	27.1949	26.9707	83.397	80.4667	88.778	76.5211	57.8484	79.1621	30.2615	26.5518	25.0827	56.6843	62.9218	60.1042	36.7892	44.0765	37.0741
1	Tb927.4.440	NADH:ubiquinone oxidoreductase, ESSS subunit, putative	46.1559	54.3112	41.5249	78.4059	67.6096	54.7001	73.6692	52.5202	39.2708	41.9692	47.1235	52.6772	63.4187	48.5015	50.3569	77.1527	47.3164	53.6585	50.9731	52.5032	29.945	26.1166	25.0569	83.2435	84.3794	92.4068	84.8865	67.9871	84.7193	31.6822	29.8063	27.795	79.8262	78.2886	74.7092	32.5564	39.2596	29.2565
1	Tb927.4.4400	hypothetical protein, conserved	39.6091	43.7055	35.6568	42.6892	37.2355	39.7287	33.8622	39.2716	39.1824	30.9105	29.8542	38.8703	42.3538	38.3111	43.6458	37.4745	37.8015	40.0906	35.9052	40.3658	37.2924	39.0704	33.2573	37.7971	39.4455	38.0602	41.322	47.9625	43.3348	29.2293	29.6087	28.8742	38.9657	36.1166	37.9788	39.1736	45.3658	43.2553
1	Tb927.4.4480	hypothetical protein, conserved	38.8753	44.6171	38.3622	36.7259	38.6558	40.7985	40.4772	40.9426	38.7632	36.1285	34.3958	44.4669	42.2926	43.0394	46.4892	51.2006	44.354	37.9747	41.0144	40.1171	44.6582	43.8746	39.6122	45.8698	47.721	47.8802	56.3309	53.2798	59.8448	33.5047	33.6384	31.3568	44.3388	44.0421	45.9373	40.4533	45.4816	42.0853
1	Tb927.4.450	coatomer alpha subunit, putative	67.3983	78.9706	66.8895	82.7538	86.7489	79.2301	77.0125	81.2278	77.6454	63.7378	57.2989	68.9736	73.7578	62.5238	84.8301	72.5987	66.2106	57.0396	63.2927	57.6398	52.2098	52.8805	45.3799	101.903	101.245	100.119	95.5029	79.4474	93.9057	51.3687	44.4832	49.1157	70.2414	71.5034	66.9608	41.83	48.5722	45.6836
1	Tb927.4.4510	protein phosphatase 2C, putative	25.617	27.9461	21.8837	34.968	35.1702	32.3378	45.3907	32.9621	22.576	23.2194	21.9601	29.5916	31.5373	31.58	32.6372	45.9193	34.8442	27.009	29.2238	27.227	32.4503	28.2457	20.8905	24.3533	26.5329	21.8042	33.8442	34.8131	40.0208	19.508	17.6204	15.6754	34.1847	33.5329	36.3147	17.9301	23.5006	20.625
1	Tb927.4.4530	hypothetical protein, conserved	43.413	45.4832	33.9869	46.9925	45.3654	49.3474	48.8792	50.3313	36.6421	36.6359	34.6731	43.4798	47.1136	42.5627	54.9023	55.8958	42.6814	35.3823	33.788	37.1633	53.145	55.0662	42.0112	42.0224	41.9007	41.8943	63.0416	49.0501	54.7518	35.9916	31.5065	32.8969	39.2801	38.3416	39.8697	36.2647	40.5641	43.1753
1	Tb927.4.4550	hypothetical protein, conserved	35.2248	35.6109	36.0402	52.4013	52.5355	47.9978	62.7345	48.5147	34.1543	37.3645	34.4447	39.5053	33.8736	35.297	35.8281	48.2512	44.304	38.7103	39.2319	39.85	20.1968	19.1213	22.2817	25.3299	26.4273	27.4711	30.2325	27.896	27.1965	27.9706	26.1764	24.8586	42.7581	43.1851	44.0636	23.7226	25.4462	23.4185
1	Tb927.4.4570	hypothetical protein, conserved	76.165	77.0448	82.79	96.3165	104.669	84.0078	106.18	83.538	76.7786	79.5424	73.4082	82.3679	81.1705	81.8725	75.5007	115.106	114.115	79.0495	69.3388	78.9347	73.1593	60.6292	52.554	64.7476	66.1491	61.3547	82.8257	93.6361	80.4197	46.6368	42.1069	40.1761	64.8633	61.0301	64.4737	44.4272	54.118	47.6482
1	Tb927.4.4760	Cullin 6, putative	51.4784	51.5267	49.5449	79.0218	80.914	59.8253	76.4321	60.0499	46.1978	51.3559	52.4766	51.6209	59.327	50.2392	60.1477	78.1105	53.9164	56.737	47.2882	58.1582	45.7114	42.2915	47.839	66.7252	70.0607	72.1214	53.9432	49.5943	55.9163	45.2234	46.1324	44.3652	53.8026	56.2359	55.5894	48.7035	50.2912	48.6114
1	Tb927.4.4810	hypothetical protein, conserved	60.1481	64.6822	53.0041	81.3661	85.1679	77.1257	83.5931	77.4358	55.4874	54.1071	57.8145	68.9112	82.3061	65.5412	72.6842	101.001	60.5485	59.9998	59.4698	62.845	37.4045	29.5349	27.7893	86.8944	81.0659	94.6021	59.6854	58.0852	60.8564	28.2908	26.7216	25.9311	83.7437	78.3039	75.76	49.7157	52.1805	49.4665
1	Tb927.4.4880	RING-variant domain containing protein, putative	61.9747	68.5546	66.5775	132.759	133.182	87.3512	120.588	83.9744	52.5634	62.7832	59.9029	66.411	80.1067	61.1514	81.4813	118.889	77.9594	55.6637	58.6462	54.9441	57.5204	51.5937	41.3997	77.8166	83.7253	82.8928	83.5328	68.757	95.6384	48.5513	44.919	44.8803	78.5554	81.382	79.9367	64.698	69.8223	66.798
1	Tb927.4.4900	hypothetical protein	62.151	75.6303	65.677	88.4746	94.7031	75.766	91.7411	73.4122	61.907	64.0881	63.885	69.2681	90.4402	66.6851	110.29	103.228	85.2019	57.1843	66.1986	57.9361	67.1648	55.2725	44.9762	84.3802	87.4443	77.5764	78.8489	73.8568	85.1954	45.2179	40.8227	38.1519	85.8359	93.3711	94.5673	59.6655	70.0498	63.6464
1	Tb927.4.4940	SUMO-interacting motif-containing protein	38.2573	46.8167	39.8983	126.368	119.343	78.2334	87.2431	76.8861	36.4944	36.7079	34.838	40.5944	67.0266	37.6776	61.7358	68.262	45.2312	25.4123	43.7223	25.9371	12.8336	9.43727	10.0962	40.8398	43.175	56.5207	47.9425	34.1638	60.2163	11.6986	11.7691	8.94994	25.6102	24.454	25.0016	11.8342	18.8392	13.9771
1	Tb927.4.4990	ubiquinol-cytochrome c reductase, putative	43.2145	46.3816	32.816	69.1327	79.2672	62.1135	72.2991	53.5798	36.197	39.6227	43.2105	36.8182	72.8477	34.2988	69.2283	75.4784	44.1793	30.6013	37.482	21.7143	36.8674	28.26	24.1792	113.387	117.687	103.907	70.1599	53.533	88.3437	42.8079	38.5587	34.4373	26.3337	35.4415	26.3053	57.1265	51.3194	53.7457
1	Tb927.4.5120	hypothetical protein, conserved	26.3256	30.6025	26.2608	42.5695	38.5307	32.5582	36.167	33.9343	26.3165	26.1645	22.9553	32.7778	38.5481	30.5462	26.644	43.9551	32.1937	28.6355	27.4873	28.0577	14.2271	14.8375	14.1007	20.7886	17.9336	23.5244	22.8883	25.1365	27.2676	13.8874	11.3211	10.2936	26.4034	25.011	27.2478	17.4874	23.3568	19.2618
1	Tb927.4.5220	hypothetical protein	76.6809	79.1356	77.9751	65.2218	69.5102	64.323	57.4425	65.748	72.0311	81.4887	82.2035	92.4819	80.6254	81.8465	78.3505	83.1891	94.1319	78.3749	75.186	87.3836	77.8317	69.9523	74.3164	87.9057	86.818	89.6927	97.7049	101.337	90.8555	65.8066	65.0609	60.6564	71.2591	72.576	72.3919	51.0424	57.2945	50.9401
1	Tb927.4.5240	UDP-Gal or UDP-GlcNAc-dependent glycosyltransferase, putative	20.9088	24.7981	24.5517	35.2888	35.5225	27.834	25.0106	26.8465	19.7794	20.9976	25.0965	25.1985	28.9157	25.826	23.8285	24.3237	26.5948	22.5988	24.4806	21.1686	24.3384	19.8837	18.0101	19.1693	19.2762	19.636	30.6089	30.9051	33.1996	16.5447	17.7163	15.8339	32.6623	33.9014	30.9249	30.3688	28.5519	24.9704
1	Tb927.4.540	hypothetical protein, conserved	51.7462	55.4038	49.6205	63.7953	55.0378	54.4961	41.7772	54.3036	47.5136	46.5105	48.5818	51.2905	63.281	48.1584	46.7539	48.6562	49.2555	54.4033	52.3692	55.4061	33.4708	30.1605	36.747	59.6776	64.0221	65.8119	49.6211	57.3309	57.3974	38.1968	38.345	38.7397	54.3611	54.5877	56.2351	46.1407	36.1769	43.3287
1	Tb927.4.600	Alpha/beta hydrolase family, putative	63.5552	65.3118	55.6839	97.9783	83.1	73.0609	78.6428	71.7392	60.1002	62.3501	67.0693	60.4848	71.9057	63.401	73.6473	66.5805	43.8945	78.514	58.9093	68.6885	46.316	45.9555	48.0396	90.0864	87.4153	99.7601	95.0997	78.7659	89.8956	50.6887	53.1791	49.8288	63.9331	57.1466	58.0823	51.6788	51.6657	54.129
1	Tb927.4.710	hypothetical protein, conserved	27.7118	28.3672	30.8338	25.6617	26.0315	25.1984	34.4389	22.7096	25.7734	28.4935	27.9835	26.3498	45.6385	28.3607	33.0299	39.3885	35.1879	25.3649	35.9063	22.4027	8.88771	8.30199	8.33931	15.478	17.8389	18.6794	21.0005	26.8247	26.6104	7.29011	5.60941	4.80183	40.7856	46.2935	43.3701	5.39428	9.00961	6.24659
1	Tb927.4.720	hypothetical protein, conserved	3.38098	2.79738	2.49262	4.23695	3.07619	3.50923	3.23982	4.17471	1.52999	1.96365	1.82812	2.59319	2.99004	2.99952	2.25042	2.36539	1.4978	2.12248	2.28215	3.09534	2.66439	2.39663	2.19465	6.89486	6.63867	5.21549	4.62618	2.93949	4.17548	3.15021	3.05748	2.85786	0.425135	0.619556	0.72332	0.181699	0.414254	0.859003
1	Tb927.4.790	hypothetical protein, conserved	61.3072	52.8242	55.6515	70.4186	69.7898	59.6319	69.459	64.4707	55.5564	49.8497	54.8532	62.4496	63.8337	59.4756	52.0812	70.6071	60.4255	52.5924	65.5335	56.1735	70.1006	54.6535	55.7626	65.1655	72.9702	94.784	92.0989	86.3025	121.688	43.3573	37.6856	47.8798	87.3545	85.3514	93.1981	32.9696	34.9368	33.0761
1	Tb927.5.1030	Iron-sulfur assembly protein 2	38.3202	41.3986	28.7443	74.6304	62.0794	57.5066	66.6268	58.881	33.8534	40.7599	40.9916	40.3705	37.7195	43.5354	42.4952	52.0447	36.5185	57.2523	47.042	52.3523	32.6159	30.8262	35.6515	63.6078	52.9509	80.0861	64.8294	62.9526	69.0582	42.5713	43.1911	42.7209	49.908	48.1748	43.791	42.849	40.6052	41.5054
1	Tb927.5.1050	hypothetical protein	40.3837	41.9357	35.8261	53.9182	55.8927	52.9589	44.8842	53.8218	39.4583	38.148	36.2436	43.3432	65.1102	40.8596	59.2314	52.2098	43.567	30.5331	37.7444	33.2699	18.9787	15.474	14.6748	41.9285	43.2146	67.8574	47.1626	33.6835	55.903	21.7503	19.5319	18.3418	30.8954	27.9186	31.6536	25.0904	29.7682	28.1659
1	Tb927.5.1060	mitochondrial processing peptidase, beta subunit, putative	44.0814	50.6882	44.9854	72.6183	71.6293	66.184	59.8011	66.1955	49.791	44.5762	45.7571	46.4679	73.8677	44.4104	69.8381	52.1735	46.3085	33.2822	44.3022	31.0282	32.9483	28.4344	21.3565	69.3148	71.7476	80.5375	65.1656	44.2847	83.5598	26.5715	22.8253	21.1126	38.8252	42.5445	43.9067	34.0826	42.5154	34.6167
1	Tb927.5.1070	OTU-like cysteine protease, putative	40.2514	42.7539	31.0819	36.7018	30.1453	36.0482	39.9809	39.6623	37.416	36.379	31.1495	43.2897	41.8249	40.4068	38.1128	37.8713	34.7685	42.6549	42.9218	42.2517	21.874	25.587	29.6499	26.4119	30.5931	40.1392	42.1548	50.0865	41.5306	28.6684	27.7356	29.7419	40.0128	35.4815	36.5261	32.5079	35.5237	34.9684
1	Tb927.5.110	variant surface glycoprotein (VSG)-related, putative	1.03779	1.26028	1.61969	1.2956	1.45884	1.6642	1.60932	2.00323	1.45813	1.36104	1.54867	2.86889	1.22462	2.50915	1.98224	2.72155	2.26167	1.75895	1.44997	1.46279	0.035514	0.0958347	0.19841	8.52456	8.49972	9.6398	0.522794	0.65488	0.647361	0.136466	0.0993365	0.146727	0	0	0	1.16493	1.34949	0.92285
1	Tb927.5.1130	hypothetical protein, conserved	58.0421	61.2225	47.5163	87.4477	86.2698	70.5132	94.3244	70.7859	43.5987	45.2275	42.1349	51.3967	63.1875	48.0783	70.7139	71.1308	43.4055	46.6611	51.1653	46.2748	29.1382	26.1616	21.9399	58.9329	55.4251	53.4462	64.6101	47.8926	65.5051	24.6182	22.7438	21.3748	90.1226	90.3858	92.4988	38.6649	45.1217	40.8055
1	Tb927.5.1140	choline/ethanolamine kinase	59.023	70.0674	55.4772	82.7624	82.1817	67.4653	84.9407	66.1664	64.3244	55.1465	55.5991	66.1927	63.3566	64.0808	76.6868	81.7791	60.2938	72.2321	67.5735	68.4801	50.2663	54.5724	56.8989	97.6383	95.8783	110.555	76.3336	73.2088	86.6855	64.1664	66.9914	64.8237	67.4813	61.5948	63.3508	47.8815	54.0812	49.7148
1	Tb927.5.1270	Acidic leucine-rich nuclear phosphoprotein 32 family member	41.8631	47.7491	36.8345	55.6971	48.0506	53.7886	39.601	49.7595	48.4358	47.4588	47.7756	48.58	38.679	41.7591	37.2495	30.8402	46.0669	48.879	55.3853	49.856	35.2054	33.3745	39.3196	50.9045	47.6424	66.3426	60.4394	47.1484	60.643	46.0354	44.7687	46.9487	41.6508	41.8807	45.7134	27.7618	28.4631	29.0335
1	Tb927.5.1440	hypothetical protein	21.8766	15.8613	21.5345	10.2015	8.47396	10.6893	10.5437	10.6665	15.9772	20.5552	20.5471	19.8769	18.422	18.3227	16.0444	13.523	19.4907	13.3752	14.5479	13.123	8.97361	5.47397	6.81897	16.318	16.4265	14.1829	21.0548	21.556	19.3546	2.8735	2.40423	2.45035	14.2921	13.7191	11.6486	0.731535	1.33426	0.172921
1	Tb927.5.1470	NADH-cytochrome b5 reductase, putative	66.6191	68.9212	65.8131	81.9635	83.911	81.9264	95.5069	75.654	56.8796	64.2597	62.9481	73.4893	69.9885	70.7091	74.9017	97.2858	76.5036	72.4769	67.4252	69.9804	70.6723	59.6048	53.4035	119.161	122.186	130.521	113.827	112.655	111.762	43.6217	43.4866	41.3205	88.685	92.152	89.7464	46.3915	60.4332	48.7513
1	Tb927.5.1490	Eukaryotic translation initiation factor 4 gamma 1	11.4654	13.8592	11.0833	23.5231	21.7961	24.6076	22.795	23.4415	11.9837	9.9736	11.0553	13.523	17.4199	13.1833	19.5314	20.6389	14.5743	12.512	15.1093	10.4911	10.4317	11.7686	8.10123	8.96663	10.0761	10.7036	9.63531	10.552	17.3891	10.5475	12.3212	6.88135	22.4931	22.2026	24.0731	8.56809	9.7273	7.97274
1	Tb927.5.1660	pyruvate dehydrogenase phosphatase, putative	91.5004	94.2864	85.5601	97.4094	105.972	106.458	113.717	106.319	86.4337	74.6055	70.5879	91.9999	103.883	90.1838	113.39	129.598	103.64	81.5648	89.4169	84.6991	56.3726	43.0778	44.2506	84.9982	86.0694	75.8978	90.182	88.9632	88.7808	40.3583	35.259	30.0146	99.1364	98.567	98.3672	33.2814	41.6649	36.0116
1	Tb927.5.1760	Isoprenylcysteine alpha-carbonyl methylesterase, putative	69.0682	74.345	56.3708	97.7592	105.549	105.323	96.3648	104.429	58.2522	48.641	50.3474	74.2283	89.5458	66.2293	88.8549	74.5953	62.6913	68.8255	81.2239	67.3039	21.0042	21.266	23.5299	37.6619	36.8303	40.5907	45.1573	45.037	52.4113	24.4009	23.4701	20.7531	49.6889	47.7575	48.6428	33.2869	36.3327	34.9676
1	Tb927.5.180	variant surface glycoprotein, degenerate	0.439978	0.424704	0.527627	0.407497	0.496343	0.388261	0.454041	0.412542	0.519295	0.567588	0.729455	0.733828	0.587285	0.434859	0.558489	0.679564	0.787152	0.452644	0.666311	0.476515	0.359037	0.355249	0.417889	1.20784	1.0822	1.58686	1.198	1.52643	1.8094	0.275927	0.200853	0.111253	1.45971	1.20937	1.17208	0.22281	0.232221	0.195624
1	Tb927.5.1850	hypothetical protein, conserved	19.4756	24.1695	17.0056	30.3846	31.8323	25.1207	35.1031	24.4922	22.808	20.6626	18.0301	26.1042	29.346	25.0017	22.8477	39.594	25.6737	24.78	22.6805	23.4473	23.1187	19.7301	13.0383	21.1738	22.2608	20.4291	22.7079	25.2235	25.4188	11.7976	10.8194	10.6289	15.6562	17.234	16.6834	11.9198	14.9899	12.1964
1	Tb927.5.1950	hypothetical protein, conserved	43.5501	57.3957	42.3297	72.5185	77.2306	63.7896	88.9059	63.2311	49.1516	45.2535	43.9898	60.5338	68.4672	52.9867	68.942	94.4986	60.672	51.1991	57.7125	51.6486	50.6585	44.0719	33.3309	46.3803	42.815	52.1148	76.8353	61.5744	78.7367	36.2024	34.1502	33.5646	37.3296	40.2939	41.5843	23.9851	27.5149	24.3255
1	Tb927.5.1970	hypothetical protein	57.9957	78.913	57.5985	138.149	124.731	90.6829	96.9805	79.2436	56.4373	53.035	46.162	73.9198	115.558	60.6943	86.5106	90.8234	70.4004	43.5089	57.6538	42.5537	43.5362	37.2068	26.5399	111.167	111.104	145.948	120.929	98.6376	204.898	40.9883	44.724	29.5298	83.0611	82.784	82.8042	34.3594	46.0179	33.7988
1	Tb927.5.2000	hypothetical protein	38.7307	49.6213	44.2323	50.8315	70.2994	48.5443	64.084	47.8029	40.2403	48.6445	41.565	49.9815	66.2435	51.8324	61.67	84.5823	68.0202	31.9652	48.9441	31.5014	17.3743	12.3567	14.0685	36.2802	38.6513	42.8283	42.2396	35.2148	55.5547	15.0135	12.0525	7.06232	39.7124	37.479	41.7521	9.28598	15.8111	11.219
1	Tb927.5.2325	hypothetical protein	44.7641	47.0096	44.3942	81.1777	92.6191	55.411	83.8675	59.4393	35.3734	39.6145	43.4123	47.5733	71.5957	49.8309	53.7903	89.7307	60.2618	40.3302	51.054	40.6183	30.3757	28.2068	27.5215	44.1444	49.4309	63.8207	55.1209	53.3457	56.6253	26.1916	23.5884	21.903	89.8761	85.4234	85.8192	38.9058	44.2182	38.159
1	Tb927.5.2360	hypothetical protein, conserved	6.44547	8.54325	6.84369	13.8029	14.7129	11.8178	11.5794	12.3659	8.11043	6.45334	7.4846	9.30362	10.8431	8.3606	10.1318	13.2073	11.7377	6.24928	8.75953	5.71368	7.7221	6.16576	5.13142	10.9646	11.9677	15.3542	12.8532	13.8528	24.2748	6.24177	5.53469	4.02316	15.3405	14.4555	16.8379	6.78562	10.0524	7.00053
1	Tb927.5.2390	hypothetical protein, conserved	26.8184	34.2781	25.1029	32.6553	36.0269	34.4956	31.6016	35.9903	27.6817	23.2173	22.4224	32.6643	38.5856	32.7556	47.7476	42.0746	27.575	25.0404	30.9761	25.9754	16.1194	12.0882	9.65122	14.916	15.4039	21.254	26.1668	22.738	36.7526	11.9829	10.3971	8.93385	49.2872	49.5764	51.5275	16.1599	18.3203	18.3954
1	Tb927.5.2400	Peptidase C19, ubiquitin carboxyl-terminal hydrolase, putative	41.7376	48.6289	39.3769	57.2204	60.9841	52.1067	63.5691	50.5512	38.6636	34.4383	34.8788	47.1329	52.309	46.5202	51.8461	64.5943	57.483	38.3419	44.4358	36.34	25.0794	19.0906	16.0043	42.8126	42.0876	43.1668	51.6143	47.5689	61.7017	14.1416	11.1813	7.71218	52.1375	53.637	56.5369	15.1074	23.9618	16.4073
1	Tb927.5.2410	kinesin, putative	62.9116	70.3801	63.2511	69.3345	80.7224	78.3918	94.4044	77.5157	63.1779	60.7194	59.7462	73.98	97.5801	68.4498	84.0154	104.23	75.8098	55.0116	60.2704	56.3725	63.5037	55.5724	42.0734	63.9444	64.4519	69.8096	75.5442	67.5628	83.989	37.2369	33.4692	34.2675	56.9242	56.78	55.0208	37.1755	48.2834	42.7876
1	Tb927.5.2440	Centrosomal protein of 164 kDa, putative	28.4959	34.2622	23.113	32.6401	24.2796	31.7502	35.4748	33.1057	27.7861	24.5267	23.1556	30.4578	28.0459	31.8274	27.8797	35.4781	24.3643	32.5181	27.0875	32.2487	28.3403	24.798	23.3905	44.2766	46.4254	54.4583	56.5134	54.6586	64.0003	26.3815	24.8357	23.6102	32.3683	34.8427	36.3212	15.5231	17.1469	16.3058
1	Tb927.5.2470	hypothetical protein, conserved	47.1692	53.3763	49.5532	50.6836	55.1976	46.3973	60.1667	45.7198	45.8493	43.0326	40.8092	51.401	46.0024	53.8522	59.5775	70.0245	56.1431	42.7264	44.6978	44.2012	42.6236	33.5679	27.8997	43.3587	46.3247	50.7081	68.9282	67.3205	70.0743	27.6258	32.1526	27.0254	55.7748	57.9541	51.9154	35.3289	35.1917	35.5774
1	Tb927.5.2480	hypothetical protein, conserved	21.5177	30.4668	21.497	33.2038	35.7456	27.5339	31.0811	27.4315	21.8189	26.9026	22.8734	28.1644	45.8136	27.5763	35.3045	44.6697	31.16	20.2376	35.1931	17.1496	14.2921	10.4481	7.66495	13.6375	14.4952	19.8858	51.3462	35.957	69.7466	13.3901	10.0765	7.72009	41.9445	40.1287	38.5871	11.6407	18.1286	11.4722
1	Tb927.5.2490	hypothetical protein, conserved, frameshift	47.3933	58.1318	50.8286	59.0469	58.523	52.4338	49.3872	51.6046	48.8568	50.2836	50.9005	63.354	69.3298	51.2915	75.2515	62.7901	66.0023	37.1794	53.8359	39.5048	41.7448	31.26	27.4377	91.8794	91.4472	119.215	86.1016	70.3091	108.132	30.9862	27.4352	24.9334	60.0527	61.7923	68.4483	25.1642	30.1496	25.154
1	Tb927.5.2500	hypothetical protein, conserved	29.8552	32.8962	28.2972	52.8809	58.0155	37.038	46.4328	37.3828	29.516	25.857	24.2551	36.1339	39.1365	33.0106	34.8057	49.4233	41.1516	28.5755	32.5307	30.6599	21.4929	17.655	15.9725	32.1149	32.9299	39.2685	41.9071	39.2592	47.592	15.5633	14.2733	12.3774	40.9657	42.6604	41.7548	11.8101	14.885	12.8834
1	Tb927.5.2540	Organic solute transport protein 1, putative	0.639351	0.392735	0.562419	0.649828	0.584499	0.889039	0.519831	0.708479	0.74797	0.472604	0.48887	0.600114	0.872279	0.435636	0.677027	0.967797	0.772465	0.555249	0.51493	0.620812	0.369955	0.721012	0.57413	0.67274	1.05408	1.10109	0.90767	0.884331	0.9256	0.533095	0.574891	0.700554	0.665078	0.106509	0.380812	0.273316	0.299103	0.413483
1	Tb927.5.2580	hypothetical protein, conserved	67.9263	77.4045	75.4024	133.906	136.247	90.6588	85.7024	86.0236	70.4718	77.6472	74.6621	71.5907	87.3776	62.9073	79.2933	73.8758	84.1204	55.1988	63.9123	55.4207	46.2301	39.8163	40.868	97.6806	96.9163	100.187	100.474	84.5583	111.985	48.007	37.9556	41.4674	67.709	71.6934	65.3115	36.8365	44.5641	37.9676
1	Tb927.5.2620	hypothetical protein, conserved	12.0837	14.9881	12.6012	20.1731	20.6764	18.5284	21.9854	16.7509	13.9006	12.1373	10.7448	15.8849	22.4757	14.0039	16.5286	24.9862	18.6136	10.7891	14.958	11.672	5.41242	3.54209	3.12056	10.2688	10.3579	11.0568	13.715	13.3726	16.566	2.83313	2.70286	1.7827	26.3191	27.6427	28.1644	3.17907	4.48425	3.37109
1	Tb927.5.2710	hypothetical protein, conserved	28.31	33.0972	19.835	32.0192	26.4961	32.0244	30.1229	31.1691	29.7964	25.69	26.3828	29.8877	34.096	28.0706	34.0482	33.8806	20.3313	35.4507	33.3634	34.0593	15.9014	13.7822	17.1442	41.559	37.6219	39.8352	38.1606	36.5704	42.764	16.6981	16.3566	16.7235	27.0551	29.525	29.934	15.7238	18.2431	15.9195
1	Tb927.5.2720	zinc finger protein ZPR1	119.413	111.179	119.48	128.198	139.431	125.83	99.3758	119.831	127.149	113.52	122.077	112.939	108.676	100.847	127.462	90.7867	105.14	108.661	109.147	110.447	100.973	97.4826	101.526	151.108	146.146	145.679	128.471	111.091	137.745	117.314	123.102	122.995	113.223	116.717	112.002	76.1006	74.2623	67.5235
1	Tb927.5.2730	hypothetical protein, conserved	29.9686	34.3148	30.2654	43.7262	41.4993	32.5619	43.393	31.6972	31.6711	32.7705	31.4212	32.7348	34.5845	30.8047	29.8925	37.3696	38.135	32.7358	27.9133	33.1133	26.7491	20.8659	20.1297	27.1117	27.1451	29.0913	33.3519	33.8719	37.4274	16.8501	16.6812	14.539	33.073	34.1241	32.2284	16.561	19.4991	18.8567
1	Tb927.5.290	galactose kinase, degenerate	6.0805	6.63027	7.57864	9.35474	9.19096	8.8916	7.402	6.88767	3.879	5.76816	5.75359	5.9758	8.00579	5.2808	8.98454	7.6541	8.72961	4.81909	6.18499	4.61402	2.2935	2.4928	2.62495	11.7298	13.0049	15.3587	4.68917	7.44029	5.96871	1.90489	2.31659	1.5546	2.2003	2.18721	1.89708	3.45232	4.48112	4.0653
1	Tb927.5.291b	variant surface glycoprotein (VSG)-related, putative	9.939	7.99497	7.40518	5.47355	6.2103	6.75114	7.31013	6.08648	6.21391	7.70935	8.79966	8.73165	15.0468	11.1087	7.10878	8.88096	7.82121	7.91229	8.15306	6.09524	0	0	0	17.323	18.6406	15.6079	0	0	0	0	0	0	3.91373	3.35502	3.83532	1.22992	0.822533	0.852808
1	Tb927.5.294b	hypothetical protein	12.9723	12.522	13.5309	12.4886	10.3843	10.9207	14.719	11.8003	10.1581	15.5464	15.6744	16.1925	18.5239	18.0361	12.592	13.6541	18.8702	12.2075	14.4849	10.7161	2.67016	2.95608	4.20755	35.4827	40.4726	43.098	12.6991	8.83757	12.3333	7.89258	7.66024	6.15239	5.11266	2.83839	2.89954	10.0151	8.96726	9.81383
1	Tb927.5.297b	hypothetical protein	1.30703	1.4419	1.40526	2.89048	2.54533	1.63032	2.82501	1.94493	0.665405	1.22724	1.42653	1.43947	2.35851	1.38615	1.69162	3.29193	1.59922	0.963216	1.67872	1.06366	0.448981	0.475128	0.676276	2.42532	2.36442	2.61756	0.686854	0.852273	1.03364	0.697712	0.763359	0.654699	0.0986104	0.182485	0.186416	0.515108	0.57652	0.409563
1	Tb927.5.3050	poly(adp-ribose) polymerase	41.8912	40.5057	33.0034	51.6646	52.7632	50.0339	34.7956	50.4502	38.5744	36.019	37.0338	39.2032	39.3595	34.6999	46.9962	28.9486	28.9427	41.2789	45.518	41.6804	23.903	21.4668	24.3699	46.4235	44.0005	59.6715	43.3157	36.4986	54.2207	29.5023	29.1981	29.7284	48.7347	48.28	50.4548	38.9953	40.424	38.2976
1	Tb927.5.309b	invariant surface glycoprotein, putative	8.76614	8.63707	9.5365	4.84017	6.08564	7.3886	9.7422	6.92622	5.93059	7.51273	8.45299	8.7832	6.68981	9.27509	7.80426	10.0087	8.81823	6.7391	7.12287	7.42907	5.28255	3.88548	4.71382	21.3133	22.0569	23.5344	8.31636	9.2168	10.3845	3.64743	3.66832	3.09757	2.32849	2.63769	1.96627	1.46349	1.33465	1.26846
1	Tb927.5.3100	hypothetical protein	26.912	31.8682	28.1881	28.1258	27.6974	28.7144	38.4405	26.3396	27.1106	28.3559	29.0822	29.6163	38.5581	29.3046	39.2467	47.0639	34.5809	23.9987	29.6388	25.2801	18.2577	14.9235	14.4016	35.9848	33.3431	30.1119	23.0535	18.9423	26.1441	14.3367	13.1738	11.3309	28.8663	26.9177	26.6939	13.1963	17.7383	14.4433
1	Tb927.5.320	receptor-type adenylate cyclase GRESAG 4, putative	0.678906	0.695055	0.597214	0.866962	0.620661	0.885039	0.735989	0.797905	0.631323	0.961865	0.475856	0.361103	0.791168	0.616784	0.659003	0.685115	0.501267	0.35376	0.506285	0.399527	0.240071	0.235575	0.345468	1.48825	1.04075	0.935368	1.00666	1.09555	1.24028	0.272555	0.488367	0.405761	0.742441	0.848236	0.750977	0.251528	0.299963	0.201238
1	Tb927.5.3200	hypothetical protein, conserved	25.5714	26.8589	25.2811	34.7995	38.1789	30.7215	27.6568	26.002	25.6043	26.2893	26.5246	26.8069	34.967	28.3767	36.9949	28.309	30.9793	24.8496	27.6311	22.8797	19.8517	18.7916	19.7428	34.8706	32.6841	36.193	30.1923	21.7745	30.2575	19.8194	20.3504	21.9001	36.0904	36.5806	36.3141	30.4072	29.2426	27.7053
1	Tb927.5.3240	hypothetical protein, conserved	59.3688	68.149	57.6449	74.6662	74.9876	65.562	72.2221	64.5331	68.5847	65.2563	61.6787	69.7026	62.8048	63.404	76.313	72.747	72.0222	65.2224	62.2366	60.7376	47.1383	40.2984	35.8815	86.4855	84.738	94.4684	74.3614	68.6446	68.0538	39.2955	33.6286	33.7667	54.8963	57.0877	56.7423	32.7239	39.3442	32.0025
1	Tb927.5.3250	hypothetical protein, conserved	58.7815	64.1283	52.5908	62.8305	61.5913	67.0869	58.077	70.4454	60.9654	64.5751	56.3235	63.0758	65.0167	60.5074	69.8779	50.602	49.5449	64.6137	67.3501	65.0827	43.2861	42.6875	45.7911	73.43	70.8257	72.8519	68.509	62.1609	56.617	54.7889	52.3832	53.2416	57.1488	55.7464	56.7153	50.598	61.9554	52.1014
1	Tb927.5.3290	Protein of unknown function, putative	15.0537	18.4248	12.0217	24.5192	26.9209	25.2656	25.5237	25.9607	16.1156	13.103	12.4174	19.2245	23.2003	17.967	22.9758	25.0484	16.8688	14.9357	18.5667	13.5049	11.8959	10.4233	8.89323	9.86667	10.3954	14.0756	15.6052	20.9016	20.1518	10.8359	9.52742	8.46837	25.6201	24.7324	26.3073	12.5188	14.212	12.4395
1	Tb927.5.3350	iron superoxide dismutase A, mitochondrial	72.3487	67.6763	75.3793	75.043	68.8465	76.5692	96.3988	75.0117	69.3583	68.8932	70.1818	76.2712	71.3044	76.0757	65.0129	73.2748	65.7483	62.8707	73.2453	60.0349	41.9374	35.544	32.0178	82.3061	82.5603	74.9752	78.8643	73.1776	89.2731	36.7283	37.6841	34.2411	69.2379	69.8574	71.9911	22.5264	24.2294	24.8027
1	Tb927.5.3560	vesicle-associated membrane protein, putative	181.991	163.745	178.91	137.012	132.86	177.808	242.235	175.449	145.333	153.574	161.37	182.25	206.99	183.662	200.987	268.275	174.187	170.235	184.054	169.556	202.077	180.83	160.904	186.238	188.32	184.821	205.186	182.218	222.668	150.334	155.492	138.866	113.776	110.136	109.748	121.501	115.682	100.085
1	Tb927.5.3620	kinetoplastid-specific dual specificity phosphatase, putative	13.6607	15.6784	15.3003	20.657	22.7608	19.0032	29.4139	19.1666	13.9914	15.6448	16.2851	18.3027	25.5763	19.2684	16.6328	33.3663	25.4224	14.6018	17.3332	13.7033	7.29159	4.4957	3.74004	7.11728	7.76188	7.69243	14.2669	14.1448	18.7447	3.43108	3.15985	2.00365	16.7203	16.7051	17.7295	1.8715	3.18282	2.10433
1	Tb927.5.3730	hypothetical protein, conserved	52.8793	45.1754	43.8332	43.4026	38.8961	52.2588	53.0218	54.1058	43.892	50.4115	45.8565	49.616	42.1322	44.1177	41.1195	53.5892	43.229	45.2153	51.388	46.9891	41.4583	39.1334	41.0338	52.726	50.5652	65.0319	62.0847	63.498	58.6132	36.5817	36.507	36.6363	52.49	55.0368	54.055	32.3075	35.4219	35.3099
1	Tb927.5.3760	meiotic recombination protein SPO11, putative	33.28	37.7337	30.5433	55.5266	55.5329	44.3844	37.2057	44.8783	33.4089	30.1268	27.5845	40.4822	40.9052	33.7485	49.1687	29.1472	34.583	27.7553	34.3777	29.9783	16.5628	13.442	15.5381	43.4225	42.1861	58.3205	40.5139	44.6518	55.7488	15.7316	15.3265	13.0557	49.3902	49.5838	47.5207	25.0613	26.8318	22.1303
1	Tb927.5.3790	Tetraspanin family, putative	28.5256	31.2147	25.2947	40.7891	40.1648	36.1711	35.069	36.4569	27.7737	25.4365	24.8995	32.3558	23.0343	27.432	41.3066	37.8855	31.2812	31.9067	34.4154	30.7019	23.8974	18.9317	16.1409	44.3298	41.0948	55.1936	57.0212	45.4997	69.942	24.1351	22.7138	20.2669	48.7865	53.7324	55.1826	13.8399	15.0599	14.1973
1	Tb927.5.3800	glutamine hydrolysing (not ammonia-dependent) carbomoyl phosphate synthase, putative	60.5829	62.1747	62.4764	100.366	117.266	86.1353	93.792	87.3927	59.3148	56.5476	49.7764	57.1581	62.3856	54.3624	74.3671	71.8861	68.6731	51.2611	59.4184	53.2307	32.2077	29.5907	31.2729	42.5463	44.4644	30.6558	41.8086	38.3266	42.5045	33.4753	30.2756	29.9659	58.1663	56.6732	58.4763	21.9641	26.964	23.68
1	Tb927.5.3990	variant surface glycoprotein (VSG, atypical), putative	5.93611	7.69428	7.09424	9.29907	6.03409	6.3425	5.07484	6.73804	5.87619	5.60507	5.31693	6.88734	8.76406	5.81448	5.99584	6.30954	6.12095	5.11865	6.36485	4.64158	2.01819	1.55111	1.41535	7.60703	7.73471	9.91107	6.58119	5.75768	6.97143	3.03087	2.2509	2.2033	10.4076	9.85178	10.3345	2.07231	2.28229	2.06649
1	Tb927.5.400	75 kDa invariant surface glycoprotein, putative	1.19873	0.79747	1.28882	1.36529	1.34394	1.53313	1.75665	1.41809	1.10645	1.05373	1.5839	1.38821	2.65898	1.28351	2.05986	3.52233	1.82995	1.2999	1.30756	1.10105	1.16855	0.757421	0.768057	1.49996	1.57711	1.27354	0.590265	0.739398	0.902888	0.594302	0.672941	0.958484	1.36881	1.48422	1.30393	1.26449	1.51439	1.68537
1	Tb927.5.4010	Enriched in surface-labeled proteome protein 4	327.816	311.638	395.933	116.352	125.87	225.827	123.566	217.139	272.854	272.839	275.923	270.261	218.757	294.214	256.328	227.847	298.06	200.454	249.737	200.337	82.4409	65.1622	55.2664	413.296	419.543	406.925	194.104	219.847	237.611	191.661	172.29	144.674	160.939	176.163	173.142	77.3578	92.3725	76.2675
1	Tb927.5.410	invariant surface glycoprotein, putative	5.33544	6.61263	5.3115	12.2929	8.83205	7.93433	18.0417	9.92686	5.28159	5.35595	5.33253	7.14104	15.3842	5.9244	12.7877	15.226	6.63862	5.22281	4.79818	6.52388	5.38055	4.33698	2.27728	8.76766	8.48777	9.10928	3.77171	3.0066	8.99116	2.48372	2.86667	2.38178	6.95743	5.79382	6.53518	1.98236	2.37278	1.87437
1	Tb927.5.430	invariant surface glycoprotein, putative	1.68631	1.70176	0.906521	1.45026	1.4774	2.05176	1.37107	1.95357	1.66929	0.467441	1.77294	1.3454	1.15033	1.55936	0.967243	2.10214	0.50935	1.46449	1.5845	0.818705	1.78891	0.877704	1.43857	2.14403	1.7559	1.45208	1.51621	1.83264	2.09254	0.703028	1.28885	0.755891	0.60721	0.42138	1.14789	0.576703	0.460188	0.408965
1	Tb927.5.450	NADH dehydrogenase [ubiquinone] flavoprotein 1, mitochondrial	30.4255	30.6224	28.2197	50.17	47.289	38.1228	44.9444	36.9968	25.701	27.2958	27.2543	33.8016	42.2366	29.3632	30.7543	38.5025	32.978	26.7016	28.4725	26.8253	19.5381	19.0069	16.5898	32.516	34.8492	36.8503	36.4061	34.4765	42.6842	21.7459	21.3867	20.1362	0.0357075	0.223016	0.151881	20.5643	19.5192	19.913
1	Tb927.5.4520	Kinetochore interacting protein 1	6.05467	6.75493	6.64056	7.2743	7.72568	8.4351	5.34027	8.26022	8.10185	6.64871	6.36572	6.75403	7.19163	6.71096	8.9782	7.77799	6.60458	6.51069	8.4459	6.67678	3.42133	2.3807	2.37426	9.36155	8.53807	11.7583	9.94621	9.32454	11.94	2.88361	2.19685	1.63356	1.07122	0.83631	0.96824	0.171687	0.391428	0.18939
1	Tb927.5.490	methyltransferase, putative	5.55129	4.84378	2.65846	10.1947	6.39919	6.18763	6.93784	6.84994	4.29543	3.76974	3.72108	3.85449	3.59257	3.47811	5.31796	3.94145	1.69142	5.74317	5.98951	6.30833	1.59441	1.57297	2.68189	5.75192	5.66891	7.1411	6.05704	4.39962	6.36971	3.26098	2.22988	3.00151	3.09392	3.53154	3.40343	2.37105	2.49496	2.11254
1	Tb927.5.520	stomatin-like protein, putative	27.0506	30.835	27.1896	50.6692	54.1957	44.198	38.1191	43.076	33.0554	28.6877	31.5683	31.1631	34.2219	30.5148	34.9215	30.4445	32.994	36.2754	38.8435	34.5528	23.1731	18.3041	19.2958	33.3788	34.1523	35.1523	41.0411	38.63	34.8221	33.0328	30.0082	24.3641	39.2124	38.8451	40.4881	20.1388	21.7569	18.6936
1	Tb927.5.580	prefoldin subunit, putative	107.549	96.7988	106.7	135.36	157.88	129.902	89.5545	136.437	113.512	105.09	108.239	104.611	102.269	92.7599	135.643	107.374	103.997	106.851	132.883	106.735	77.8975	68.3703	79.8597	169.696	161.275	138.826	118.918	98.6642	114.574	110.661	109.751	84.1977	130.572	125.86	123.851	70.1752	79.9007	74.1353
1	Tb927.5.590	protein phosphatase 1, regulatory subunit, putative	60.9952	57.0632	61.9553	61.5995	67.5744	74.4223	56.958	69.4576	69.2344	64.235	70.8755	65.7211	69.9186	62.7414	82.2356	67.4882	66.979	66.938	79.0563	64.5764	49.2345	47.3792	51.2223	88.0295	87.8555	95.5962	69.0354	77.7002	68.2757	61.2353	68.3443	62.4306	70.405	71.3276	70.3162	56.2673	57.4287	46.1123
1	Tb927.5.610	acidic phosphatase, putative	46.2845	47.5691	52.9004	40.7477	46.0475	43.044	54.417	42.3034	45.0615	44.8904	43.5012	46.8311	39.6319	45.8497	55.3886	54.1979	57.045	40.1037	47.3509	40.4848	14.5956	12.5736	11.0942	45.9233	46.6513	39.5961	35.9731	31.5795	36.3622	30.3957	27.0103	26.7994	46.1368	45.048	44.9635	25.3577	27.0781	23.5842
1	Tb927.5.630	acidic phosphatase, putative	339.061	326.586	406.126	175.131	164.44	259.481	523.714	248.338	309.443	324.241	321.349	317.68	273.466	320.891	298.215	574.326	394.871	312.128	337.165	321.845	228.901	203.515	158.393	322.703	308.639	310.102	328.763	346.403	410.888	243.144	230.364	232.599	241.039	250.978	247.039	120.754	118.555	111.238
1	Tb927.5.760	Cell cycle sequence binding phosphoprotein, putative	41.4529	42.3902	44.172	40.4679	42.3113	47.9715	41.036	47.3887	42.9316	35.7346	35.1976	41.0799	37.9552	43.4693	39.9658	42.9985	39.7548	41.5857	48.0316	41.668	40.081	37.4456	35.2677	40.6512	43.3094	50.4212	50.2161	51.4903	58.5381	30.1961	27.9512	24.665	49.0601	53.1757	54.6388	19.0768	24.2879	21.0526
1	Tb927.5.830	Tripartite attachment complex protein 65	30.4734	30.1758	29.9054	32.5586	34.0361	28.8029	18.6026	32.1862	31.6766	24.1679	27.1736	26.7872	21.3335	25.5653	24.4669	21.4575	27.2616	25.7722	23.2127	28.4425	24.807	28.0921	26.5027	27.161	24.4817	23.642	32.4945	42.8017	31.1354	20.4193	20.4999	23.573	29.3794	32.5669	32.0705	24.1221	23.8984	22.1076
1	Tb927.6.1150	hypothetical protein	59.3331	57.3525	56.0277	66.6253	75.0308	57.8203	80.5525	61.2923	55.241	46.7098	53.1491	57.7022	58.5777	65.7264	56.3988	66.3134	60.7136	60.6793	50.0044	60.3219	64.1618	52.7802	51.0696	69.5772	66.5029	66.0729	70.5715	72.5978	59.5564	42.9034	50.3256	44.8706	74.3287	80.0034	78.6547	35.4258	39.5565	37.5826
1	Tb927.6.1160	leucine-rich repeat protein (LRRP), putative	82.1782	76.1719	79.9495	98.3696	102.796	80.9041	105.307	84.2542	73.8415	69.0575	66.5685	72.4404	86.0911	76.7472	79.6559	90.5473	70.9848	79.5454	70.7104	82.0612	57.6787	56.187	57.8941	90.3677	90.1694	86.7549	82.5996	88.4218	80.0728	51.0492	50.0465	49.0496	79.2827	72.4797	72.6581	47.8058	52.1362	49.6629
1	Tb927.6.1180	hypothetical protein, conserved	49.6857	45.4759	46.5342	48.1665	49.1094	49.0397	40.8761	50.1643	46.9881	42.523	40.1138	44.0178	43.2468	46.9925	47.7212	46.144	46.1038	43.3462	47.9615	43.0831	47.6909	49.868	43.7451	39.0819	38.9147	46.0517	49.1564	53.9745	52.9462	36.2803	33.4734	33.9632	42.2781	43.6255	43.5272	30.7454	35.7212	32.9788
1	Tb927.6.1220	hypothetical protein, conserved	52.2706	50.8974	57.031	51.6394	56.0667	55.9223	43.2964	55.1157	57.175	53.7709	49.1127	56.3297	74.9281	61.2405	63.7131	63.4625	62.0981	48.7917	58.7943	46.5538	34.7407	28.262	28.7	57.949	54.7269	71.7679	56.4694	66.0194	64.9391	34.234	32.8435	31.181	53.5633	55.6595	53.4676	32.1553	34.6642	31.4984
1	Tb927.6.130	hypothetical leucine-rich repeat protein 1 (LRRP1)	4.17049	5.79957	5.02814	5.90529	4.1497	4.30255	2.78024	4.37754	3.80161	4.32833	4.24591	4.51051	5.77996	3.53467	5.23386	4.20341	4.32641	2.97492	3.95367	3.2482	1.716	1.18653	1.40217	7.38714	6.99514	11.6738	3.92946	3.57569	4.66881	1.5924	1.31696	1.00076	3.57402	4.61766	3.93439	1.25222	1.77431	1.37971
1	Tb927.6.150	retrotransposon hot spot protein 3 (RHS3), frameshift	11.069	12.0407	17.1264	5.72623	6.54505	7.86926	7.00395	8.77907	11.1519	14.7055	14.9753	15.4026	15.0729	12.2129	10.09	13.2907	15.1217	6.97793	14.5464	6.76526	1.78819	1.63529	1.5818	15.9063	14.1318	29.3251	6.31766	9.2206	9.17156	1.43152	1.08372	1.01585	10.3117	10.1418	10.1763	1.71741	1.90354	1.5489
1	Tb927.6.1520	Aquaglyceroporin 1	74.9929	108.258	78.5224	259.725	258.8	150.684	440.57	150.705	84.2679	85.2177	82.4682	79.3828	211.404	69.8802	142.703	312.87	101.388	55.8283	67.7689	58.7795	26.0885	18.3092	18.5526	124.661	138.324	102.327	96.1515	64.6865	108.513	36.6978	30.4052	23.6151	73.8586	77.9967	78.6654	27.195	44.734	33.4035
1	Tb927.6.1530	Glutamine amidotransferase class-I, putative	41.9759	47.851	50.8729	78.9711	75.2604	50.9834	73.863	46.076	42.0613	46.5644	47.8343	47.4246	48.5751	45.4531	47.5426	68.4715	60.8608	41.4981	41.1641	42.0264	33.0301	26.9548	31.029	45.181	44.9372	42.4956	58.1992	48.3272	56.2077	26.8922	25.944	22.1951	47.2897	49.552	49.1014	26.1198	31.1155	23.6415
1	Tb927.6.160	retrotransposon hot spot protein 1 (RHS1), putative	3.84782	4.63237	4.6948	16.546	7.24621	6.32369	3.67337	5.98856	2.61065	1.80165	2.27275	1.91946	1.50043	2.77751	3.98682	3.43003	2.29835	2.23028	2.0428	3.10654	3.02705	3.13539	3.03212	13.9698	13.9069	19.2063	10.4875	12.6391	13.3273	3.78912	2.95062	2.74761	3.12048	3.84242	2.71123	0.203302	0.296645	0.153782
1	Tb927.6.1620	Zn-finger in Ran binding protein and others, putative	33.13	44.0071	25.6308	57.3566	59.6316	47.2326	56.0401	44.693	27.5911	26.7188	30.5159	37.6271	42.0187	33.2369	43.7639	54.3885	30.6299	33.5068	32.9667	30.1413	42.4804	39.8606	28.8837	44.1814	46.1276	49.5275	74.2316	59.7212	81.9243	27.6707	26.5712	26.9893	56.4204	50.6136	52.513	25.1973	28.0441	24.1449
1	Tb927.6.1650	single strand-specific nuclease, putative	12.3059	11.6329	9.8546	12.554	11.8062	10.3851	6.83129	9.87464	10.5014	10.4374	9.63663	10.8656	11.7018	10.541	13.3456	10.5569	10.1512	7.78317	8.77189	8.15831	16.1157	13.4433	16.3472	17.927	21.1426	17.3638	17.0527	15.6796	14.4805	5.79475	5.62417	5.85852	0.971114	1.63295	1.11209	1.35688	2.6932	1.73577
1	Tb927.6.1740	Sad1 / UNC-like C-terminal, putative	68.8689	73.9225	62.7954	78.4927	78.2964	75.6997	49.864	79.309	72.2584	69.9478	74.4211	80.2866	103.853	68.4803	82.2035	52.0103	71.0509	73.205	73.7885	75.0282	36.0605	32.624	38.8176	71.5437	69.8612	76.5397	64.8462	63.6344	69.5096	52.2126	46.3028	51.1868	90.0631	92.3551	94.345	46.1056	41.5829	44.6423
1	Tb927.6.1760	KU80 protein	53.1586	69.2291	54.4012	81.8511	96.6366	73.3135	79.7579	64.9136	63.2434	48.8259	43.8566	61.3773	67.7293	55.7494	74.1113	85.9547	67.3383	47.3659	57.9608	47.3767	56.9919	53.7431	42.5058	60.4969	63.7121	55.523	68.199	63.295	72.6724	40.285	38.0937	36.6727	60.0785	58.8817	58.6704	40.7886	48.3051	43.4879
1	Tb927.6.1770	kinesin, putative	144.206	135.92	147.622	128.309	137.93	130.258	147.761	130.441	160.961	152.41	157.124	152.474	140.075	154.444	146.469	142.413	163.233	134.687	146.933	136.024	138.487	133.432	121.917	157.289	159.343	147.959	159.125	152.792	166.294	112.227	114.858	108.152	133.77	130.637	131.557	76.1728	80.5946	76.7798
1	Tb927.6.1800	protein phosphatase 2C, putative	35.4226	38.6828	32.6221	31.6335	30.7644	37.6948	33.4408	35.8427	32.6566	29.3844	25.6559	34.5786	40.8772	35.0164	41.0526	44.1575	37.0913	33.8393	41.2793	29.2535	20.4211	15.1594	14.4201	24.5032	28.0732	28.5367	41.0504	46.5068	48.433	14.6584	13.9438	10.9776	52.091	47.4703	55.8608	13.9314	18.5355	15.7815
1	Tb927.6.1810	Alpha/beta hydrolase family, putative	52.212	64.6035	49.9603	64.8851	56.7353	56.6394	68.1114	56.2839	47.2129	48.4105	50.2802	60.1723	65.8022	60.0511	64.4637	66.4375	61.3997	52.2828	55.1443	57.2155	59.9759	54.1948	45.5818	61.2543	65.6063	70.6685	81.1669	69.6485	87.2142	45.5139	46.3444	41.9352	53.1149	50.7953	51.346	58.9978	59.9478	58.883
1	Tb927.6.1860	conserved protein	41.4831	51.1814	48.3944	101.288	110.765	75.8507	74.5221	86.4417	47.2005	59.1253	63.366	60.3573	77.2832	52.1774	61.2799	64.4496	60.8353	49.4679	47.1243	48.2437	40.1628	37.2185	29.0133	146.343	142.908	159.702	64.1365	56.8977	70.2921	41.4979	39.1444	39.3936	34.2472	37.1347	38.9166	49.7764	53.982	42.4007
1	Tb927.6.1920	hypothetical protein, conserved	55.439	56.63	52.1402	49.1715	47.3911	52.7399	60.796	53.4685	51.8724	49.8694	49.0193	58.7526	58.1058	54.4522	47.6004	74.9953	55.0315	53.0647	54.1988	51.3822	60.2507	50.4428	40.6964	46.3572	49.4214	53.4629	74.6032	74.9291	77.7471	29.9902	27.2027	27.5497	66.7266	63.9912	64.8876	37.5228	41.8959	40.1095
1	Tb927.6.1990	hypothetical protein, conserved	65.3773	61.7088	66.655	97.2873	105.392	77.2016	83.5305	81.2787	74.5207	62.1936	63.1491	78.9736	53.0148	68.191	61.8195	62.1421	79.7186	72.3003	64.1971	67.7815	44.927	39.6436	45.3325	103.208	105.669	112.412	90.6961	89.8632	86.6386	51.4463	58.7715	53.9032	93.9717	97.3026	92.9935	66.1048	65.1187	62.6469
1	Tb927.6.2040	nitrate reductase, putative	48.0585	45.3483	47.4384	56.4551	50.5422	45.2152	62.8121	45.0941	39.4665	40.0061	41.4498	44.7039	59.0115	50.2341	50.5319	65.9748	46.3352	48.1544	43.0579	48.7609	46.3354	38.6498	34.4278	42.6189	38.0547	45.341	48.5794	63.6129	52.7886	33.3194	31.0199	32.138	47.2186	44.6729	44.6846	41.8543	50.3117	49.1714
1	Tb927.6.210	leucine-rich repeat protein (LRRP, pseudogene), putative	3.56221	4.06939	3.92889	6.21422	4.92907	5.17416	4.71302	5.37535	2.83376	3.88255	3.90005	4.48577	7.01057	4.1394	5.99527	6.05852	5.03601	3.75472	5.81704	3.34272	2.97823	2.81068	2.86406	8.71844	9.08454	7.44581	5.32811	6.17211	5.70629	5.02792	4.53395	5.05299	4.27784	4.34334	4.85907	3.65316	3.73415	3.47871
1	Tb927.6.2390	conserved hypothetical protein, putative	52.3383	61.5442	51.587	108.201	115.045	78.5239	82.029	77.2557	53	46.2222	48.2343	59.3136	67.3192	50.463	84.884	87.7613	48.4249	44.9751	58.8664	46.7356	51.1659	41.1012	34.4331	113.718	114.16	111.201	112.524	73.1005	119.81	48.4379	47.2597	45.2752	68.6837	66.5396	65.0668	56.1472	55.4565	50.9062
1	Tb927.6.240	hypothetical protein, conserved	4.22128	3.8807	3.71727	4.52934	4.14397	2.88251	3.32593	3.65306	3.10416	3.5141	4.39588	4.81504	5.76947	3.83111	5.69752	4.48899	4.7642	3.26449	4.31361	2.73259	2.90011	2.45521	2.58126	10.78	11.8957	13.6708	10.0033	11.0102	9.10033	2.82696	3.02209	3.30384	1.06159	0.847211	1.05361	0.945242	1.03443	1.03675
1	Tb927.6.2490	succinate dehydrogenase subunit 7	44.5773	48.809	44.0397	50.8276	54.9423	58.9364	64.5477	55.7031	49.7607	40.488	42.1308	54.1659	49.5408	47.7302	43.7884	68.0475	45.4311	47.738	42.3635	46.5656	47.541	41.5188	41.6907	59.4632	57.5428	53.2854	52.2104	60.6214	57.9213	32.6216	32.7167	28.1895	72.1085	69.0319	69.8534	35.0109	39.0972	37.9005
1	Tb927.6.250	hypothetical protein	10.4762	10.5015	10.8304	17.673	12.156	10.0152	20.2708	13.3949	7.57845	11.0575	10.5908	18.7211	23.0543	13.3744	19.556	18.1543	14.2802	11.9326	17.0553	10.955	9.40385	6.53633	9.15426	21.3754	23.0759	15.2664	13.4237	17.078	12.8333	10.6763	10.7606	12.3621	1.77331	2.21509	1.13141	10.2316	11.4043	12.5407
1	Tb927.6.2500	RF-1 domain containing protein, putative	23.0183	27.2818	21.8244	38.7572	32.7196	26.7407	37.786	29.4892	28.4585	20.5329	24.5072	26.2732	27.1476	26.4143	23.0035	25.019	19.5771	30.4327	22.563	27.0663	22.9764	25.1158	21.3941	33.2562	30.9632	33.9467	42.9739	51.1927	41.4291	17.9151	15.6586	16.921	30.3484	28.9213	29.7262	21.3742	20.3254	19.778
1	Tb927.6.2510	Succinate dehydrogenase assembly factor 2, mitochondrial	100.138	109.791	99.9042	79.3766	99.4453	91.2861	84.0207	85.2039	95.6925	119.483	124.398	124.672	131.158	113.834	104.141	108.277	122.126	101.297	100.964	96.6952	50.1337	37.9437	38.9353	129.117	122.01	122.196	103.675	108.526	119.353	48.8682	46.3314	41.9734	86.187	87.363	85.8677	31.1314	38.2707	36.5938
1	Tb927.6.2520	hypothetical protein, conserved	11.1087	13.3626	12.3846	20.5185	22.543	14.6064	17.9982	16.3247	12.5192	14.348	14.0513	15.9517	22.1218	15.2249	22.1634	30.2314	17.7922	13.1265	21.5001	10.6539	14.2141	13.0465	11.4795	23.4737	26.3939	25.383	20.6039	25.037	29.7824	15.5706	17.3774	14.4942	21.692	20.3878	18.9075	22.4059	24.5961	22.1276
1	Tb927.6.2550	RNA-binding protein, putative	53.2437	58.5502	55.7849	72.8912	73.0107	50.3812	54.7085	56.4203	56.1253	60.2302	57.2438	65.3514	80.0439	60.9986	70.1033	68.3048	68.0801	49.1214	55.4295	50.2302	28.0769	24.922	27.4467	59.3658	61.8223	87.5592	68.4817	74.3544	71.9092	31.2433	27.9437	22.792	54.5167	57.6376	56.3731	25.0007	33.1177	25.7094
1	Tb927.6.2590	hypothetical protein, conserved	47.4032	52.4641	39.6055	80.0417	90.7913	58.1166	61.3284	59.0245	40.0473	51.5639	50.1428	55.9674	46.4314	49.6712	45.8731	58.2676	52.0191	55.3092	47.0186	56.148	40.2299	40.6066	34.9574	84.9526	87.3839	79.7931	84.3869	87.6964	85.3679	49.6361	44.8821	42.9009	53.127	48.2732	48.0263	41.8591	41.5256	38.4847
1	Tb927.6.2610	hypothetical protein, conserved	32.8984	40.8108	34.64	55.7681	51.7215	46.3961	48.6334	35.7022	31.6243	32.4704	38.0187	32.9848	44.8839	28.384	39.4556	39.6793	36.7367	31.0383	33.8563	30.6244	32.7368	26.074	28.871	57.6941	53.59	52.7945	46.422	45.9473	51.1842	29.509	29.0437	28.004	45.47	48.4526	47.079	33.4972	32.1804	32.5186
1	Tb927.6.2690	ubiquitin carboxyl-terminal hydrolase, putative	111.274	121.006	115.499	138.073	149.782	111.27	117.261	110.089	127.233	122.942	118.725	124.366	104.134	119.235	129.196	105.468	125.815	117.29	105.122	118.766	72.3253	68.7293	67.9713	138.699	144.239	161.646	132.051	139.362	147.646	71.7637	71.9101	71.089	113.095	113.967	111.039	68.6536	78.0258	71.232
1	Tb927.6.2740	pyridoxal kinase	192.881	222.864	223.605	301.341	308.098	222.287	388.418	216.499	203.927	204.981	218.177	200.91	221.298	194.718	151.042	201.776	249.234	190.717	201.495	196.018	153.445	131.511	152.796	181.357	193.563	209.242	165.278	169.463	193.049	213.552	214.536	193.367	213.618	221.161	213.948	120.604	112.744	118.703
1	Tb927.6.2760	hypothetical protein, conserved	11.9584	13.9433	7.70153	13.5259	13.2296	15.3937	13.744	15.1319	13.0488	9.3665	8.00836	11.8376	13.3822	10.3955	12.2016	15.791	11.0368	12.3287	12.1988	11.8416	14.4025	13.4258	12.592	14.6939	14.183	15.028	19.0034	21.8746	22.3118	8.40604	8.68557	9.70841	13.4959	14.3739	13.8709	9.52061	9.69788	9.17744
1	Tb927.6.2790	L-threonine 3-dehydrogenase	190.487	226.849	201.09	342.999	329.734	270.919	720.333	262.33	164.459	173.154	181.597	176.272	273.567	174.044	187.857	417.78	222.691	151.81	184.782	148.747	244.149	205.134	175.999	242.405	247.73	257.113	197.984	156.558	253.574	221.347	214.517	216.885	136.557	134.572	140.788	148.087	148.024	147.574
1	Tb927.6.2800	hypothetical protein, conserved	31.4686	38.4704	30.5041	55.5205	51.8446	38.7832	49.1624	38.118	36.3625	29.4664	30.1549	34.385	40.1078	35.5819	32.8353	45.6853	30.0768	37.185	35.4323	33.7482	28.5565	25.4365	24.0015	48.3437	49.2047	50.0475	43.5502	47.5322	52.135	19.737	20.9232	19.1329	41.1183	40.9901	41.3382	24.241	26.1931	27.2207
1	Tb927.6.2850	ESAG8-associated protein, putative	18.4027	22.8231	18.9091	15.3258	14.8362	22.3065	28.4295	21.8121	22.9825	22.532	18.2052	22.5282	33.0657	26.2724	21.5187	33.5778	26.4011	17.098	23.542	18.0199	8.73151	5.22366	5.71416	11.5713	14.3413	15.335	18.876	20.3372	22.8319	5.65789	4.64651	3.27564	21.7683	21.4145	25.2554	3.65133	5.56086	3.65956
1	Tb927.6.2860	WD domain, G-beta repeat, putative	36.758	40.9064	37.6997	53.9898	55.2538	40.1079	55.9395	40.6897	41.4546	33.1355	33.6285	40.4958	44.4062	40.0173	39.3045	51.4978	39.0903	38.2037	34.7059	35.8791	52.5098	46.5349	38.058	42.4712	44.8212	41.9269	55.4194	59.4406	54.1149	31.3801	29.0858	31.6732	42.9248	49.0904	50.004	29.5384	32.5828	30.7359
1	Tb927.6.2880	kinesin, putative	79.6121	81.7686	73.3091	74.5033	61.9286	73.2981	92.9523	71.1959	71.0404	78.0495	71.4882	86.6295	91.7522	88.2384	76.956	103.056	99.7513	77.8882	72.5801	77.3957	52.2379	41.3776	38.7579	101.349	102.421	103.929	104.061	101.284	120.574	34.0669	31.5164	30.4719	74.3527	79.96	76.2017	32.1523	39.2038	32.5933
1	Tb927.6.290	receptor-type adenylate cyclase GRESAG 4, pseudogene, putative	13.2017	15.2683	14.0082	17.2322	21.4029	15.9234	11.3658	15.3674	12.5555	14.7976	14.9696	16.4842	20.8772	14.8753	23.2581	15.8551	18.6112	12.2109	14.5743	11.2615	4.24075	4.07358	4.70433	15.2803	16.2753	16.7821	10.1219	11.4511	12.7714	7.54422	6.78517	6.29993	3.0408	3.05224	3.23349	4.7575	5.79897	4.62999
1	Tb927.6.2900	dendritic cell-derived IFNG-induced protein	77.2002	84.8335	80.7133	111.716	107.646	89.8535	96.1407	88.3958	82.743	68.0144	68.7506	77.9668	80.9637	73.4569	87.0626	101.344	77.7157	66.0753	67.5719	66.9662	104.353	84.5519	79.8282	140.634	139.055	153.554	154.306	133.619	176.452	73.1485	68.373	64.389	50.8401	52.4799	52.2196	30.6739	30.4537	28.0385
1	Tb927.6.2910	RNA pseudouridylate synthase, putative	60.3241	69.1179	59.9454	98.05	93.3884	73.0933	66.6417	78.0007	57.1712	60.805	64.3238	70.0236	72.5859	58.3228	82.1165	67.0566	68.3123	66.289	70.2035	71.191	57.7842	55.3831	55.0742	85.6591	86.6072	94.1957	96.7688	83.5584	104.511	67.4419	67.7867	65.473	70.5033	74.2401	77.2428	73.4513	64.5966	61.3242
1	Tb927.6.2930	ATPase family associated with various cellular activities (AAA), putative	92.7056	93.3161	94.9161	115.854	112.251	106.857	102.106	105.209	87.34	84.0945	86.8285	83.4315	106.559	75.0867	106.129	83.6294	69.7254	82.6837	84.0984	79.8948	82.1078	73.8076	74.2935	143.128	151.151	160.739	91.4857	85.4416	123.095	73.6944	74.9956	75.6696	127.883	128.04	118.09	94.7918	90.6333	93.6526
1	Tb927.6.3000	sphingolipid delta 4 desaturase, putative	153.839	167.75	159.059	203.893	198.573	153.932	207.647	149.86	136.715	134.568	134.441	142.726	203.228	145.973	187.806	177.215	162.533	108.769	133.093	106.162	81.7487	65.2833	54.2915	167.861	163.403	146.516	143.655	109.458	145.844	61.1333	55.4748	45.9974	119.504	125.912	125.177	74.3813	85.6072	75.0198
1	Tb927.6.3020	hypothetical protein, conserved	44.7255	50.3953	45.2848	67.0242	67.1417	61.8854	69.6446	59.0637	54.0943	49.2183	52.3266	58.6783	65.6867	59.5911	59.8171	76.7447	56.7969	57.5842	51.7229	59.1837	69.9214	64.2582	60.9541	67.7905	70.7761	75.3322	64.4187	68.6158	73.061	47.8929	47.7303	48.9148	71.3351	78.9543	79.4751	71.4759	56.9631	57.0412
1	Tb927.6.3080	hypothetical protein	61.8426	74.2199	62.6316	80.2538	76.9286	64.1358	84.2614	65.011	74.0634	77.7286	85.3384	86.5139	83.1255	81.5885	67.2654	96.5377	103.502	89.277	73.9211	86.187	61.3585	51.5038	62.5873	132.88	136.108	138.861	110.66	128.718	111.956	57.1152	50.382	46.1331	115.429	118.131	104.526	90.6178	91.5193	81.7532
1	Tb927.6.3090	microtubule associated protein xmap215	53.5499	62.8446	53.2539	84.9429	96.5859	67.7276	85.3239	66.7614	55.9673	54.0237	48.3773	59.2413	80.6578	55.7298	74.2266	84.0242	71.7135	49.4127	47.4098	49.1957	48.8286	41.7724	34.3431	60.5102	58.953	55.3379	63.5354	61.1242	63.4409	36.1667	31.8845	30.0961	49.428	48.026	46.815	36.3252	44.2746	37.6579
1	Tb927.6.3120	chaperone protein DnaJ, putative	159.886	176.718	189.218	114.81	126.915	128.828	147.509	125.032	173.543	171.48	164.938	179.807	206.662	179.194	172.716	166.201	183.309	180.544	167.511	176.823	119.286	109.427	101.967	185.284	197.802	199.14	140.296	165.642	168.406	82.2609	85.309	80.5798	176.342	177.34	177.437	82.6667	89.7007	83.3397
1	Tb927.6.3170	hypothetical protein, conserved	56.5183	62.5036	54.0488	94.673	104.021	72.5507	99.6777	67.7812	69.9947	61.3826	59.8292	76.4562	92.5788	76.5911	78.1317	110.431	80.3491	64.772	64.5023	63.5793	94.7392	97.511	79.5562	90.2495	95.3194	94.6834	91.5135	88.6341	99.1056	79.2153	79.997	76.2035	58.6569	58.9728	57.297	58.8476	62.9294	63.3938
1	Tb927.6.3180	hypothetical protein, conserved	139.254	146.453	159.696	47.3454	51.6591	92.1154	116.629	87.1434	150.096	162.686	160.303	163.198	184.48	162.719	145.634	153.592	192.497	124.105	140.737	127.783	123.53	99.2202	93.2039	140.855	143.653	124.267	180.269	152.017	168.742	64.9864	62.7025	53.6115	132.499	136.034	140.34	76.1929	94.138	72.5701
1	Tb927.6.3230	RNA pseudouridylate synthase, putative	52.881	62.7285	52.8899	70.4071	59.1599	64.111	92.3368	65.1032	50.2904	59.2387	63.626	81.8453	91.6007	69.692	64.4912	114.224	90.8992	69.6723	64.8892	66.984	86.8478	81.4409	66.7051	79.9658	76.555	80.2513	82.9598	80.6723	98.1456	63.1021	65.3549	63.4074	49.1065	50.9741	48.2314	60.4812	61.3046	57.8794
1	Tb927.6.3240	hypothetical protein, conserved	95.6793	107.702	104.513	127.175	133.593	106.153	114.527	106.363	99.7443	83.4217	84.1637	106.442	102.79	102.488	106.82	115.384	128.226	81.474	93.695	78.843	91.4073	74.1995	56.9933	93.7237	96.3587	116.651	119.183	88.7004	151.169	57.8653	55.1792	50.7864	95.8205	99.3584	96.5994	58.6478	66.0361	58.8848
1	Tb927.6.3270	hypothetical protein, conserved	48.1167	65.593	53.4527	37.9696	34.1029	34.377	34.9079	34.388	35.7233	59.701	57.7194	62.2323	98.1862	57.9599	72.4815	51.8916	63.849	38.8755	44.1525	39.5766	35.6359	31.0166	23.4485	111.521	100.466	126.002	114.777	72.8752	132.537	29.4735	25.758	24.188	30.6379	34.0028	35.2744	47.9606	51.5856	43.1857
1	Tb927.6.3380	expression site-associated gene 1 (ESAG1), degenerate	5.05659	6.25776	5.13247	3.59863	3.22014	4.6425	3.43928	4.06208	4.34048	5.5468	6.04752	6.81515	11.7523	5.85596	7.35681	5.34528	7.51924	5.12334	5.32565	4.4865	2.08818	1.52965	1.94438	11.1529	10.8793	12.9957	9.25257	8.23668	10.2568	2.1021	1.53891	1.47234	7.68779	7.88373	7.50198	3.15932	4.83227	3.31214
1	Tb927.6.3480	RNA-binding protein, putative	19.4511	24.1845	24.6566	31.6668	32.5003	28.6579	24.6986	26.477	20.0471	24.1225	22.1335	25.0832	41.8198	28.6691	34.343	35.9865	37.6771	16.2494	22.5747	18.5762	10.7418	6.41608	9.05329	20.8459	22.2716	18.0451	32.1673	29.5772	36.4661	4.60895	4.03782	2.28041	14.1617	17.3818	16.9696	2.48427	6.38474	3.30987
1	Tb927.6.3550	phospholipid-translocating P-type ATPase (flippase), putative	93.9271	107.335	84.877	130.478	125.108	109.162	129.395	107.215	78.2638	74.2997	69.897	87.5414	149.332	86.369	119.164	152.754	101.391	84.5751	94.3607	80.1548	42.6608	36.6425	29.1348	72.4861	69.1005	77.9005	74.0454	65.7988	84.4388	31.7389	32.5755	31.1569	65.298	60.1359	61.2332	60.486	61.2426	60.1448
1	Tb927.6.3590	hypothetical protein, conserved	65.2631	71.0477	60.3355	99.3851	95.6457	74.2632	85.0152	78.8259	57.8919	65.5407	67.2228	72.239	78.6143	65.9011	89.3506	75.6031	71.1579	72.4971	73.8592	73.7895	45.8068	42.5916	43.7045	94.8241	93.1177	93.4404	90.7197	75.5852	91.111	43.9513	40.833	37.6911	67.9641	67.8186	66.9454	42.5642	48.3092	41.6547
1	Tb927.6.3620	zinc finger protein, putative	34.221	46.4707	30.0562	59.4711	55.479	43.6381	67.2917	42.8536	36.8787	29.9984	29.8683	39.9582	46.0599	38.0075	48.3544	59.3443	44.5887	32.9894	36.7562	31.7146	37.7167	29.5434	24.001	47.7747	48.4951	49.0917	48.9396	44.9245	47.6016	30.2805	30.2584	26.0024	46.4673	49.7985	45.5375	39.8368	36.9374	36.7842
1	Tb927.6.3710	hypothetical protein, conserved	43.2066	56.7423	39.5048	68.9254	70.2769	52.0254	67.1621	52.1038	46.4814	38.8237	36.3886	55.3211	52.2268	51.4183	56.7774	62.482	51.4312	43.3129	38.8095	42.5186	60.4397	60.8414	45.903	52.4281	49.0754	46.4049	68.4995	67.7121	63.6672	42.3522	38.8999	40.0483	39.7657	39.8541	37.809	48.4457	50.389	52.3299
1	Tb927.6.3720	hypothetical protein, conserved	61.8759	73.114	60.3625	93.869	100.513	76.1761	75.5121	80.6325	68.8602	57.8771	59.162	68.119	69.5732	63.8861	77.5334	63.5539	67.3936	66.9426	61.1295	63.9378	61.1897	54.5513	48.023	88.1941	86.4506	85.7299	85.8915	84.8919	103.025	62.4374	60.9478	57.3766	88.5733	93.3733	91.7879	69.7591	70.5395	72.7371
1	Tb927.6.3755	hypothetical protein	425.349	435.253	461.241	785.781	739.676	486.036	573.484	522.922	371.36	532.515	473.111	493.83	453.758	458.365	469.584	641.013	643.946	446.447	523.826	464.42	345.683	299.62	339.008	921.775	853.807	723.653	438.077	471.187	389.349	495.795	498.353	361.051	465.179	448.262	468.172	388.012	356.2	368.498
1	Tb927.6.3810	hypothetical protein, conserved	47.2874	51.1787	52.0551	73.5313	73.7975	53.3012	54.1276	53.0739	55.9229	46.8268	53.8256	55.1455	44.3135	49.8881	51.1278	48.6131	55.2091	60.4392	55.6102	57.6799	42.0571	29.7091	35.7723	77.9023	81.2774	74.8163	61.1202	62.6695	57.8888	36.5522	34.9608	34.1621	71.7023	70.6195	69.2148	28.015	28.9748	25.6393
1	Tb927.6.3850	chaperone protein DnaJ, putative	18.2534	23.5237	22.3994	26.2596	22.0641	17.313	19.6052	18.6384	18.4475	17.6298	21.703	22.6453	22.0064	20.1584	18.8314	22.6056	22.4386	18.1678	21.1196	17.2601	16.8294	12.2655	12.9328	36.8713	38.9048	46.2569	40.5441	41.0768	47.3963	11.1514	12.7609	10.4192	30.6612	32.5294	27.8186	13.7964	16.68	12.1525
1	Tb927.6.3860	leucyl/phenylalanyl-tRNA protein transferase, putative	45.884	49.3233	45.6402	45.7237	43.6874	35.7958	43.4794	36.999	42.0215	44.3652	43.9782	57.4137	49.9456	52.9835	52.8522	53.5735	56.8201	47.0741	46.7553	49.0129	36.6933	26.1755	28.2813	52.4378	56.1174	61.4107	63.5348	64.1194	76.7595	24.2867	21.2391	21.6247	57.5035	63.6106	57.3136	45.9155	49.7508	48.7858
1	Tb927.6.3880	hypothetical protein, conserved	23.7793	31.5614	24.8174	57.9768	55.6182	40.7148	44.2638	39.1138	25.6082	18.8585	20.533	27.7648	40.1651	24.0439	41.4758	44.6941	28.2135	17.6141	27.8195	17.8134	13.5738	11.9437	6.97326	25.4223	27.0638	32.9281	34.5721	26.0951	57.9013	9.60817	8.08501	6.25945	32.6018	32.8515	35.1025	14.2395	19.7775	15.6527
1	Tb927.6.3990	hypothetical protein, conserved	57.4887	62.7494	55.6458	71.7204	79.4262	67.1604	80.5945	66.1916	63.0116	58.6235	55.609	69.6869	73.4019	68.2721	67.5363	86.5547	76.0984	60.6539	58.0277	61.3882	51.7783	49.2582	41.4548	66.4827	68.9395	71.0513	83.3019	88.4852	86.8627	39.269	36.0268	36.5922	78.3065	80.1746	79.1432	47.1495	51.3012	49.4864
1	Tb927.6.4050	zinc finger ccch domain-containing protein 14	27.5483	37.3539	27.3189	44.2067	40.1427	32.9045	42.8272	31.3888	28.9386	25.1011	26.9191	33.1952	28.5754	30.052	29.9496	37.2042	32.3768	22.4159	25.714	22.1549	34.2441	26.6585	17.5437	36.4497	30.8113	32.6636	42.9869	46.916	51.0962	20.0815	21.029	17.9692	41.0221	44.0675	45.3203	22.4337	26.9076	21.2693
1	Tb927.6.4100	hypothetical protein, conserved	64.0919	61.7795	49.304	57.3532	57.5307	63.003	56.9707	62.5245	51.4016	61.8593	59.0369	62.3717	54.1415	62.6127	60.9237	59.2866	55.1682	61.7463	61.4558	61.2954	43.1392	41.7133	46.1922	69.39	66.2471	82.5269	79.3607	71.5566	83.2406	39.0727	39.6842	37.1149	71.7198	72.0006	69.6242	30.9477	35.939	29.7987
1	Tb927.6.4150	hypothetical protein, conserved	23.0642	30.9394	23.8261	32.5141	27.8965	27.8683	34.3975	27.9293	27.586	23.3456	23.7491	27.2015	34.3906	28.4125	29.6353	36.9833	30.4948	32.7092	28.8361	29.6912	25.0224	22.6892	21.1384	36.9701	36.5398	34.8194	43.3701	34.42	41.8684	21.7115	23.9886	20.374	40.7279	42.221	45.6233	27.7738	27.4495	29.6016
1	Tb927.6.4720	zinc finger CCCH domain-containing protein 15	102.246	113.654	112.96	124.481	132.807	120.416	118.113	109.529	82.0407	92.1103	82.5683	107.629	111.099	95.9035	126.939	113.829	92.048	85.7892	94.9863	82.1838	67.1227	60.8251	46.7303	136.552	128.855	150.444	100.46	103.975	133.397	64.1225	67.6921	59.9403	112.316	106.481	109.655	76.288	90.2113	82.2578
1	Tb927.6.4730	hypothetical protein	77.2835	79.5051	75.4726	89.6937	97.2601	88.5822	87.5956	90.8253	61.944	60.3397	67.6178	75.2389	87.1631	71.2965	98.2501	86.8283	70.6364	63.866	69.8896	59.9821	50.0708	45.2939	37.5095	106.656	112.054	129.183	84.914	89.5118	108.138	49.7356	49.594	45.857	134.285	142.6	136.787	56.4616	68.0043	61.1143
1	Tb927.6.4770	protein mkt1, putative	59.2276	56.9547	55.7793	56.8418	52.511	63.4917	66.7879	65.2047	56.6289	49.5349	45.6402	57.1437	53.9286	57.2331	58.7059	70.6129	61.9001	55.7834	66.3556	52.7436	54.7645	50.7609	43.894	40.0138	42.1085	39.6596	59.0895	72.0034	63.0645	38.9748	35.0666	31.7104	72.9739	66.1429	71.502	32.7092	43.5884	34.4081
1	Tb927.6.5010	hypothetical protein, conserved	152.975	152.094	181.14	144.358	160.564	129.336	138.599	128.889	148.918	162.048	149.453	178.782	122.385	165.465	145.032	140.628	212.494	156.862	147.778	159.527	67.0113	47.4393	53.376	116.7	119.312	120.089	134.635	135.072	155.361	42.084	38.5539	27.8715	192.014	192.488	195.218	41.6443	62.9653	39.2965
1	Tb927.6.5080	Protein of unknown function (DUF3808), putative	143.39	153.094	155.802	152.582	154.222	143.538	171.574	143.765	128.603	134.057	125.098	151.738	184.957	148.42	155.22	182.053	168.797	139.414	131.679	137.103	172.114	166.056	154.846	178.903	176.602	187.382	166.332	158.563	190.625	125.619	129.687	131.654	150.216	147.908	146.824	120.551	124.924	125.748
1	Tb927.6.5090	hypothetical protein, conserved	27.8033	37.3527	27.36	45.5159	42.9248	40.9399	42.8173	42.4405	29.1389	30.1082	29.0354	37.81	47.3879	34.6898	31.4938	53.0482	47.7648	30.5714	33.4533	30.9153	31.0538	26.9759	21.1508	35.3215	36.9797	34.9962	48.8826	48.4419	52.8781	22.7482	20.6713	19.2194	34.0192	33.168	35.3454	15.6627	19.305	16.7799
1	Tb927.6.5140	ribosomal P protein AGP2beta-1, putative	49.7756	54.5279	48.5745	73.9648	68.7785	59.9006	58.6222	60.184	47.7765	47.8867	50.4887	44.4615	54.1763	37.9485	48.7861	36.3726	37.1089	42.6975	44.9493	42.4009	41.3835	40.1102	45.165	69.9448	76.7214	82.4373	74.1742	59.7477	77.1896	55.7187	58.9838	53.8778	48.0182	52.9765	55.0803	39.4183	33.873	36.8407
1	Tb927.6.5160	retrotransposon hot spot protein 3 (RHS3), point mutation	17.2378	21.8784	18.9669	20.2411	18.7805	15.2277	15.4501	15.6827	17.0358	19.0882	18.2944	19.5221	24.0669	18.4721	20.7507	20.5156	20.8858	13.5267	17.8948	12.3611	5.525	4.13921	4.99773	30.632	30.5968	42.408	26.5803	27.0622	30.5467	5.78354	4.99736	4.48161	28.0409	29.4936	29.5992	7.17415	9.61351	6.65748
1	Tb927.6.550	hypothetical protein	1.3005	1.45422	1.50899	2.44731	2.42788	1.88336	1.66983	1.65513	0.943222	1.46577	1.42146	1.50229	2.35511	1.42005	1.76232	2.18184	1.66849	1.00866	1.64775	1.03774	0.764939	0.786359	0.457882	1.56487	2.00332	2.45149	1.46118	1.67923	2.47528	1.08913	0.840564	0.874746	0.442013	0.377525	0.470022	0.50861	0.530093	0.561054
1	Tb927.6.570	conserved protein	86.6861	85.4037	75.1903	73.8524	74.2805	86.1363	67.2744	87.4081	86.9382	94.3886	102.254	107.638	80.6988	98.2158	103.405	86.3397	70.2487	96.6393	93.1761	99.6489	51.0699	55.0939	59.4412	113.104	111.771	103.369	90.7565	93.3247	113.59	63.1485	64.6677	59.8776	100.781	88.5151	87.5299	105.235	94.4352	93.1384
1	Tb927.6.600	ccr4-not transcription complex subunit	8.64308	10.4525	8.68546	14.0429	15.762	16.5724	17.0743	14.2848	10.7191	9.1591	10.92	13.6394	12.8744	12.83	13.7048	18.5185	14.141	10.1098	10.8284	10.2998	11.5914	9.27842	8.36775	17.0995	19.1948	20.9089	23.1348	25.1105	28.6285	6.0556	5.36732	5.40785	14.7615	15.3658	16.8919	7.38965	11.3722	9.10506
1	Tb927.6.640	ApaH-like phosphatase ALPH1	5.79221	6.32253	5.46719	6.59604	5.77825	6.75262	9.86378	6.19458	5.17538	7.65844	8.31149	8.57947	14.8537	8.47352	7.02802	11.4702	10.5362	5.68613	8.41165	5.59973	2.35782	1.50228	1.30563	3.43491	3.64827	4.2504	3.96173	4.97732	6.44496	1.16684	1.12416	0.784111	7.05465	7.08121	7.58837	3.16712	5.12669	3.47372
1	Tb927.6.660	hypothetical protein, conserved	101.019	108.328	107.143	135.332	146.527	116.951	143.945	111.69	97.2046	95.7316	97.973	111.967	132.005	100.654	139.262	190.039	130.746	106.946	107.959	112.286	124.173	113.606	92.5875	115.976	117.072	114.971	122.952	112.36	138.896	90.463	88.4757	88.1327	85.51	83.2103	89.8203	106.786	111.877	109.595
1	Tb927.6.690	hypothetical protein, conserved	6.89672	7.62182	7.32162	7.68736	9.11085	9.32394	11.62	8.47284	6.75185	7.70522	8.82684	8.83654	11.0023	9.73361	10.0471	13.7336	10.9702	6.72334	6.76755	6.14834	3.08784	1.76186	1.29813	3.09037	3.93937	4.68086	4.73776	5.72468	7.56083	1.07363	0.751979	0.666437	7.26549	6.96587	6.84148	2.47191	4.43403	2.97468
1	Tb927.6.760	receptor-type adenylate cyclase GRESAG 4, putative	3.26913	3.22424	2.67432	3.80981	2.87857	2.64968	1.53606	2.83507	2.62643	2.93747	2.49063	2.93509	3.53296	2.76477	2.94335	1.53139	2.38751	1.90096	2.96153	2.55327	0.929834	1.37891	1.6146	2.21638	1.62802	3.65752	2.91022	2.67748	4.5809	2.05205	1.75733	1.81699	2.2311	1.77982	1.79599	0.133676	0.18286	0.168525
1	Tb927.6.780	receptor-type adenylate cyclase GRESAG 4, putative	1.90649	2.15632	1.53215	2.1696	2.25935	1.71213	1.48551	1.47243	1.65849	2.1139	1.39703	2.06785	3.08876	1.77328	2.18707	2.0371	2.2821	1.6557	1.59235	1.21544	2.08377	1.74572	2.07343	2.48899	2.11384	2.64492	2.06503	2.53236	2.43148	1.90365	1.61904	1.62477	2.20356	2.382	1.91061	1.30401	1.982	1.98645
1	Tb927.6.810	hypothetical protein	1.7502	2.11948	2.77128	3.22935	2.66674	2.61624	2.91719	2.67994	2.04754	1.64951	2.44233	2.89131	4.80551	1.83991	2.44022	5.76614	3.41859	1.33757	2.00476	1.51405	2.22802	2.21666	1.50879	2.11784	2.18691	4.73227	1.1264	1.14124	2.71478	1.78362	1.88849	1.49932	1.31645	0.991315	1.31052	0.957684	0.982539	1.47146
1	Tb927.6.820	Pumilio homology domain family member 4	1.58909	2.56965	2.23422	2.19599	2.31055	2.99937	3.96305	3.08535	2.29908	3.32691	2.62747	3.23938	5.36333	3.51932	2.42582	6.66484	3.79066	2.23168	4.18472	1.81997	2.7664	1.5034	1.20745	2.06985	2.17795	3.49928	3.733	2.24361	6.67415	1.12115	1.11501	0.937576	3.6582	3.54664	3.96629	0.664224	1.0484	0.712584
1	Tb927.6.840	hypothetical protein, conserved	61.5969	66.3935	47.9918	68.4213	64.5492	65.304	72.3521	69.301	58.2937	50.5162	49.5926	60.4975	71.9163	54.8563	69.623	86.1721	62.937	57.2685	65.2137	57.638	48.1651	44.5046	39.962	77.7589	68.5743	70.282	92.6365	72.766	94.9175	35.4675	30.1132	27.9394	72.9296	73.4334	77.7715	33.8389	40.5065	37.5463
1	Tb927.6.860	hypothetical protein	8.56201	10.465	8.21698	22.4035	21.5576	14.6858	19.2724	16.386	7.60338	7.26169	9.40464	10.0268	20.1222	10.5622	15.5808	23.789	17.8408	8.23421	10.9736	7.86737	9.12358	6.59824	4.14358	6.85427	8.73918	8.67245	8.31562	11.4283	14.598	3.45507	4.18697	2.98029	6.84505	5.63354	6.93818	2.93632	3.7785	2.75933
1	Tb927.6.870	myotubularin, putative	33.0167	36.6562	25.2484	45.5296	45.7463	39.4798	42.336	37.7993	30.9475	30.1807	26.9912	39.5215	54.8136	35.4931	43.4143	49.0375	36.333	31.2764	36.6671	33.1476	26.8426	23.8933	18.7293	26.8222	27.5876	23.1056	31.3123	32.4283	33.9866	20.4114	18.0499	17.713	30.222	30.227	31.2115	32.2419	38.0659	35.3984
1	Tb927.6.940	metacaspase MCA2	52.2375	59.9437	49.785	63.2798	60.3053	54.2843	45.1346	54.6412	48.7358	43.54	41.7174	55.1281	45.2393	50.9825	44.5736	33.5062	47.3584	36.1389	40.5757	46.1593	56.6418	45.2883	45.5111	45.629	48.4633	55.1722	63.2878	64.9763	60.7345	42.7137	42.3708	42.3798	62.3234	64.522	68.0755	21.086	23.9874	23.2945
1	Tb927.7.1240	Sphingosine kinase	73.6575	79.6346	69.3639	109.086	114.829	80.0978	105.143	77.4054	72.0741	69.1894	62.736	77.153	85.2374	73.2401	98.0144	101.77	80.3644	67.8288	67.4678	68.1994	89.6086	82.5359	67.5397	97.7634	98.8618	94.918	103.728	93.2569	125.07	89.4019	83.9816	80.3186	79.0482	78.2969	82.059	73.2375	80.0535	79.1786
1	Tb927.7.1260	hypothetical protein, conserved	24.0964	25.5714	21.8308	44.2356	42.0172	27.6622	25.8791	25.9278	25.9274	24.897	26.8554	26.3731	20.262	23.2901	21.3561	25.0675	29.0631	26.6891	26.0279	26.5464	12.0138	10.9017	10.8908	37.341	36.6665	39.789	28.0991	24.3982	26.4448	4.82997	7.10569	4.37318	40.7507	46.3959	42.0723	25.1488	27.8126	21.8712
1	Tb927.7.1270	hypothetical protein, conserved	1.39993	2.60947	1.81656	1.95126	2.7509	1.98441	1.99681	2.3002	1.91145	2.35511	2.13165	3.33942	2.3998	2.22258	1.9212	3.07335	2.5128	2.16745	1.90077	1.73433	0.716949	1.1516	1.28747	2.04872	1.65877	2.05763	1.55798	1.2591	2.5259	0.98391	1.24143	0.793421	1.65713	1.28267	1.76214	0.998804	1.78033	1.76001
1	Tb927.7.1760	hypothetical protein, conserved	61.5221	63.791	55.2766	60.3867	50.9306	52.1961	57.961	51.5228	58.6816	55.3739	59.0168	65.755	66.0445	63.3464	71.3263	73.0117	62.2555	70.7973	59.9024	67.8739	48.6986	40.3136	45.3838	74.6688	67.2457	69.7504	94.888	94.3918	94.5907	45.0986	43.4208	40.7745	64.0198	67.6499	67.4875	58.2301	55.8024	55.2329
1	Tb927.7.1790	Adenine phosphoribosyltransferase, putative	39.2095	39.845	39.2404	72.8974	74.1916	58.6209	147.589	57.813	36.4476	37.6096	39.0491	40.8157	45.6591	42.9179	32.1703	92.3865	43.8325	44.7463	31.2213	43.6518	44.082	31.3618	26.7891	35.5579	33.345	30.6957	37.7581	47.5576	42.2999	21.1737	19.7775	21.5066	44.6273	45.4435	41.8191	16.9896	20.3036	21.3779
1	Tb927.7.180	Trypanosomal VSG domain containing protein, putative	108.195	109.631	110.072	79.7686	83.6673	90.7667	149.088	96.9227	80.436	113.629	112.54	122.984	129.848	123.362	114.636	189.676	152.86	113.459	125.91	114.024	108.289	92.2954	85.7591	159.889	161.133	178.488	118.722	142.27	160.962	98.9696	87.5168	81.4717	168.34	168.422	162.22	39.686	45.24	41.7733
1	Tb927.7.1800	hypothetical protein, conserved	40.5976	39.1883	33.766	35.1344	35.7335	41.1706	32.8267	33.9526	33.7005	40.052	41.1621	41.8289	39.0373	35.9964	35.3593	36.096	43.0774	41.6287	38.2038	43.3046	26.906	26.07	28.8363	55.0838	54.3479	52.8043	43.0635	39.2183	46.5668	31.7453	32.747	32.92	41.4276	45.3072	43.7342	40.2623	37.2285	36.858
1	Tb927.7.190	thimet oligopeptidase, putative	151.373	144.033	157.07	138.971	153.349	138.629	136.253	137.49	147.631	134.064	138.394	120.98	138.547	128.516	210.747	166.165	143.82	126.89	173.297	129.874	115.549	97.7924	102.45	199.706	203.294	174.023	95.2946	80.2847	102.276	130.256	127.184	111.618	174.439	169.11	158.39	120.17	113.724	109.613
1	Tb927.7.2030	retrotransposon hot spot protein 7 (RHS7), putative	14.6599	14.8213	19.9371	10.8604	11.8327	15.8096	10.006	14.8484	13.519	13.5147	16.9273	17.1809	15.5839	16.578	10.4853	10.1519	19.6827	11.3265	15.7979	12.6365	4.58369	3.26407	4.69992	24.7078	25.8008	30.2812	14.5662	18.9787	19.6011	6.70983	6.33423	6.45347	13.3564	16.1655	13.601	4.42644	6.08818	4.91716
1	Tb927.7.2040	hypothetical protein, conserved	50.3949	51.5844	58.5846	69.7965	66.6915	55.6044	55.2831	55.7274	37.9344	52.8216	45.9194	51.0568	60.3664	44.8537	48.5099	53.7819	56.7435	33.5994	53.4312	33.0302	37.2	34.2629	31.2159	83.8485	82.3743	77.1708	60.1172	59.4461	72.8491	62.0568	58.0492	54.7589	46.3908	44.2498	44.024	35.8427	39.3505	32.1162
1	Tb927.7.2090	hypothetical protein, conserved	0.450173	0.595487	0.448153	0.759976	0.642731	0.525997	1.17431	0.517322	0.445629	1.05067	1.01672	0.809096	1.87666	0.76765	0.825398	2.8742	0.997149	0.430051	0.738562	0.194275	0.530625	0.429568	0.27998	0.45029	0.604746	0.947573	1.14564	0.489237	1.78276	0.237881	0.313334	0.146153	1.51159	0.901313	1.45132	0.297932	0.557703	0.474445
1	Tb927.7.2120	hypothetical protein, conserved	7.60954	8.29478	6.56741	8.77033	10.0643	9.94699	8.04418	9.52219	8.45512	6.99768	5.98675	9.46023	9.71092	6.87294	9.89887	9.07577	9.91833	5.48915	6.77723	5.37831	5.49151	4.14929	4.90881	12.5324	11.2161	16.8673	14.8744	12.883	19.7847	3.58729	3.63529	2.94949	10.662	12.0946	11.9191	3.4079	4.83939	4.41909
1	Tb927.7.2150	SUMO-interacting motif-containing protein	5.77742	8.14811	6.57928	9.07058	10.3921	7.67393	7.88752	9.6131	6.59212	5.48796	4.7307	7.60045	7.59679	7.86264	6.62134	7.22772	8.71086	6.43045	6.16548	6.18661	6.96903	6.02821	5.12017	9.37436	9.48292	9.56395	11.6737	11.247	16.3373	4.65884	5.09136	5.16693	8.09528	9.18528	8.40612	3.1484	3.73566	3.345
1	Tb927.7.2210	hypothetical protein, conserved	6.84792	8.40045	5.67532	11.9014	8.12985	9.54706	12.1215	8.0626	4.37798	7.25018	6.14976	6.03933	9.63472	8.40156	6.78565	7.40598	4.89813	10.0853	7.72395	8.03464	7.56725	4.22019	5.49599	13.2102	16.3408	14.5944	11.8822	10.6981	12.3333	7.70565	5.78549	7.8161	1.00459	1.56858	2.5371	4.83023	4.89441	3.93278
1	Tb927.7.2250	carnitine O-palmitoyltransferase II, putative	6.60987	6.87709	4.0427	8.27164	8.55761	7.68116	5.75236	7.63156	5.21102	5.7125	5.45136	5.35347	7.90761	5.55172	9.56652	8.64511	5.96165	6.80597	5.84423	6.95626	6.17227	6.00519	6.68554	8.47518	7.78248	9.07273	10.1368	8.1728	11.7508	6.65543	6.92929	6.11503	1.18451	0.942884	0.629784	4.05743	4.99019	4.08277
1	Tb927.7.2330	Protein of unknown function (DUF1663), putative	22.3016	28.5917	15.1449	22.7388	20.3634	25.8024	24.9323	24.8258	22.1169	21.8591	20.1895	26.4991	22.8112	26.0399	21.1531	22.1631	21.4709	27.186	28.5149	26.0097	10.6831	7.80038	7.71224	15.7103	18.0568	15.8142	15.1745	18.0779	20.0578	8.72536	9.65813	9.06874	25.8742	21.3861	25.7775	9.47095	11.1548	9.82513
1	Tb927.7.2360	N-acetyltransferase, putative	135.423	139.233	126.575	146.956	148.395	145.857	157.176	142.114	129.301	135.232	137.393	133.294	134.267	134.974	165.866	133.536	132.204	137.096	135.102	133.327	88.0554	90.231	112.986	178.188	178.307	177.118	119.337	114.726	114.754	117.559	123.601	118.47	170.958	179.629	180.084	94.0204	98.2599	87.709
1	Tb927.7.2450	SUMO-interacting motif-containing protein	85.3202	87.6748	74.7077	88.8561	89.6742	80.5782	95.1646	84.246	96.0935	86.6687	89.1864	99.8212	92.0205	99.0423	106.066	104.954	99.3954	95.0832	91.6836	99.0334	63.1231	57.8117	59.019	120.809	125.466	130.889	108.179	97.4805	113.161	75.8241	71.8896	69.1324	113.146	106.559	104.022	77.7905	80.2628	79.8061
1	Tb927.7.2510	endoplasmatic reticulum retrieval protein, putative	183.468	159.469	186.917	129.822	124.937	159.587	180.438	157.308	166.687	170.725	177.546	160.286	162.678	160.444	145.252	148.734	167.49	162.578	166.64	161.086	102.453	93.8066	112.96	163.816	169.507	167.819	154.779	147.812	151.169	92.8513	89.5021	83.9903	157.774	162.649	162.722	71.7646	71.2018	61.3957
1	Tb927.7.2580	zinc finger protein family member, putative	19.7179	20.9407	17.1059	23.702	24.1134	26.0911	24.69	25.2026	19.3559	16.7358	14.9964	21.9524	18.7458	21.0464	19.7193	28.7477	23.2057	18.9349	20.5038	17.3475	21.7691	19.7385	17.4237	23.7634	23.4571	24.5062	29.9995	29.7948	33.5967	14.3682	12.8459	12.0431	29.512	29.4756	31.4785	11.9434	15.1463	12.5923
1	Tb927.7.2640	cytoskeleton associated protein, putative	47.8694	57.6146	49.8703	105	106.154	73.5829	69.3059	78.1146	54.7053	50.1313	52.8201	59.0488	71.0992	57.9538	59.5011	50.2907	65.5792	42.6207	52.6265	40.6827	30.7708	25.3266	24.5007	96.1837	91.5331	108.792	85.4952	67.9909	86.367	31.9428	28.1585	23.5081	57.904	63.1117	57.3442	32.2718	40.0266	39.6173
1	Tb927.7.2660	zinc finger protein family member, putative	92.1165	103.051	100.029	132.96	143.381	118.654	370.604	113.711	63.4075	71.1687	62.3656	79.407	151.154	82.6085	118.219	238.126	92.6849	49.7645	56.3534	48.3752	36.387	28.1467	21.1039	77.4304	80.3955	62.4156	81.2519	57.1722	91.2994	22.0349	17.8263	13.7732	63.4786	66.9701	71.1485	20.7803	33.9675	25.8328
1	Tb927.7.2670	zinc finger protein family member, putative	22.7245	27.523	19.0734	31.2051	37.3238	36.7369	29.839	37.1784	19.8955	18.4667	19.215	26.8938	32.9778	26.0534	31.943	29.6072	24.693	17.7152	29.2279	16.9655	20.8094	16.4167	13.447	28.0704	30.2337	31.475	31.8049	29.065	52.6125	17.3689	16.0624	13.0372	38.7306	36.9279	42.2885	20.1117	21.5128	21.4944
1	Tb927.7.2680	zinc finger protein family member, putative	33.7763	41.1934	35.4827	91.3706	103.17	67.5756	60.7714	66.1961	35.6567	37.2005	28.8403	41.2253	65.1767	41.5092	71.0177	59.7231	51.4197	29.4945	43.9503	25.5087	15.7608	14.6568	10.9684	32.056	37.114	40.532	37.2588	31.157	46.7381	19.3201	15.7282	12.2517	38.5161	35.2364	36.1767	23.9426	31.7565	25.8379
1	Tb927.7.2710	NADH-cytochrome b5 reductase, putative	55.2668	48.2605	54.6441	74.5337	76.3502	66.8711	72.8133	60.6584	57.6159	57.6268	60.7185	59.6281	65.6811	52.323	71.6264	75.7405	43.28	57.4001	66.1139	58.2704	56.952	52.4499	58.5338	92.8151	97.7422	98.8503	81.9172	71.6007	77.8541	62.0773	62.4097	57.9998	68.1972	73.5418	67.8674	57.7131	53.536	48.0074
1	Tb927.7.2720	translation initiation factor SUI1, putative	80.3109	77.3557	75.7746	86.7275	91.3338	81.9945	77.7744	77.378	78.7714	75.9918	79.5637	78.7163	92.8005	75.6946	105.75	71.4065	65.4861	77.1765	81.4011	75.7529	49.6754	42.1617	47.8805	112.852	119.202	128.509	79.0565	74.8989	77.803	61.8912	58.7839	54.2043	99.5911	105.415	94.0225	62.1274	62.1933	59.5518
1	Tb927.7.2810	hypothetical protein, conserved	70.0016	67.4939	77.8548	73.681	88.3649	72.9139	75.833	72.9393	87.2752	73.763	78.8367	87.9595	83.3747	88.7214	96.8144	97.1391	90.7907	84.3011	76.2651	74.7612	62.8359	53.5301	63.272	129.69	122.663	117.235	125.006	136.867	126.342	58.6433	54.6117	46.0568	109.437	105.154	107.119	53.8924	76.3752	53.6009
1	Tb927.7.300	UDP-Gal or UDP-GlcNAc-dependent glycosyltransferase, putative	38.0208	36.3573	42.7665	44.68	44.5317	40.1366	46.0346	38.7391	30.5889	34.495	37.8781	37.4674	54.206	38.8295	32.2296	35.6826	41.2939	39.8583	44.3185	40.5364	42.8015	38.0244	47.3324	43.1738	43.6078	57.2802	39.2868	54.3455	46.1101	46.6559	47.6534	45.7693	42.5323	44.2084	43.4504	20.602	20.1723	21.1047
1	Tb927.7.3000	kinesin, putative	53.8693	56.0792	41.4242	55.9738	52.0867	58.0828	62.3886	59.4138	43.3072	48.9501	44.3675	56.0543	65.3118	54.9749	61.3456	56.2762	51.045	54.9684	50.4747	52.5852	31.1547	30.0645	30.9388	45.2184	47.3837	54.9493	56.907	50.272	53.4034	29.2424	29.0311	29.5592	40.3457	35.8722	38.1582	28.5384	30.2431	28.7657
1	Tb927.7.3040	F-box and WD40 domain containing protein	25.2578	32.3906	25.509	37.2336	37.3817	34.6765	41.3058	33.1621	28.3426	28.2483	23.8711	33.4784	38.6584	29.6608	35.2979	49.3354	38.9609	28.3971	27.1789	26.5264	16.6571	15.3138	12.952	18.0649	18.8168	18.8632	29.8082	28.0442	29.0625	13.6228	11.8689	10.3909	34.4154	34.4877	33.6092	10.0163	14.2491	11.6437
1	Tb927.7.330	Thioesterase-like superfamily, putative	74.8892	95.181	84.9906	112.353	106.341	94.1321	97.6769	95.2806	81.1348	92.4677	90.547	94.3622	136.715	96.9657	107.425	102.42	111.51	85.7177	93.9232	78.9121	92.9808	85.6214	88.3585	103	97.6914	110.476	104.389	77.7706	107.745	103.879	102.193	96.9502	71.1666	71.4118	64.6429	84.1266	82.9051	84.9699
1	Tb927.7.350	hypothetical protein	15.3738	18.8657	13.2234	20.547	17.0301	17.2313	16.9898	15.3521	14.7289	18.1403	16.5724	20.2157	22.343	18.5804	16.4326	17.4467	23.3678	21.1353	19.0996	18.9775	8.73574	8.16133	8.44835	18.4421	16.3947	21.927	20.421	19.0125	22.6334	10.1568	8.14494	8.20978	18.4161	17.4862	18.9876	12.265	11.852	10.8426
1	Tb927.7.3500	Prostaglandin E synthase	134.433	140.828	144.352	176.217	207.113	154.923	117.211	152.664	144.251	138.027	143.857	143.834	180.077	139.455	151.245	113.245	151.728	121.644	150.936	123.975	118.753	120.201	117.417	204.644	219.084	218.545	150.819	132.437	197.274	159.834	159.104	156.204	114.866	113.613	114.701	117.021	112.586	109.81
1	Tb927.7.370	hypothetical protein, conserved	15.0004	14.7991	15.2977	16.2207	12.2934	14.1294	14.3037	11.9778	11.6827	17.2642	17.3945	19.0181	18.1047	18.3052	16.9161	13.9362	18.9342	20.8627	13.8974	22.5979	6.08441	5.15719	5.88331	13.511	16.2128	13.0593	16.4207	12.5862	15.1809	6.85662	7.09115	5.31765	14.0771	14.7545	14.5563	9.23214	11.0681	8.72921
1	Tb927.7.3700	hypothetical protein, conserved	100.124	105.888	99.6533	87.5896	95.2173	92.4267	108.163	91.5682	99.7274	107.295	94.336	117.953	116.327	122.026	110.892	126.666	149.861	103.806	109.88	101.902	83.9357	62.3584	58.0894	86.4781	86.6295	93.3386	135.64	134.856	150.862	50.5271	40.2534	35.3122	95.1002	94.7033	102.738	25.3869	38.2123	27.4331
1	Tb927.7.3720	hypothetical protein	6.73419	7.65802	7.15764	6.54523	7.08647	7.33443	9.71149	6.72971	6.37705	7.76656	9.27855	7.77848	10.8736	7.35866	7.89487	11.6257	8.3437	6.03663	6.59868	6.04626	7.32333	4.66543	3.11336	4.99759	4.75478	6.07286	8.14741	8.90592	10.5108	2.71065	2.79813	2.42592	10.6099	11.1569	10.8217	1.53273	2.78238	2.28322
1	Tb927.7.3730	RNA-binding protein, putative	11.6706	12.6268	13.23	11.0679	11.7008	14.3591	19.5117	14.8078	11.9018	12.722	11.6029	13.9792	17.0318	15.101	14.8879	20.4099	13.5111	10.61	13.1542	9.58613	9.35094	7.73829	5.08488	8.43404	10.9376	11.7892	13.2147	14.4076	21.1762	6.00063	6.69584	4.36562	14.0587	15.3773	14.2896	6.53249	8.07419	7.11723
1	Tb927.7.380	hypothetical protein, conserved	9.67254	11.1115	8.93839	15.6747	14.4699	9.93465	7.23879	8.14949	10.208	11.6186	7.98428	12.2153	17.0954	9.32956	11.3289	7.12501	10.0043	8.93474	9.04924	11.0221	5.42732	6.86515	5.92215	20.6637	17.4729	28.3944	9.73714	12.0756	17.5494	5.45815	5.45561	4.37953	19.7013	19.7755	21.3239	8.34499	9.73568	9.241
1	Tb927.7.3970	hypothetical protein, conserved	22.4548	26.7735	26.1212	44.0188	39.9556	35.0993	67.6703	33.2537	21.1033	22.8554	22.8511	24.6551	49.4797	24.3514	43.9503	63.7393	31.658	16.161	26.909	15.8826	7.89505	5.81874	5.39099	14.4956	13.3517	15.2357	11.6804	9.79264	19.2431	7.40496	6.63291	3.59507	10.3966	11.966	11.7894	7.85723	13.7407	8.80972
1	Tb927.7.3990	mitochondrial DNA polymerase I protein C	29.7888	31.4071	24.5737	31.8601	30.136	34.001	26.9698	33.4781	29.1115	23.7319	23.6746	29.2	28.668	28.7877	29.3532	24.5949	29.0901	30.2477	33.5955	29.9786	19.7022	18.9727	16.3689	25.2394	24.8556	23.9718	32.392	32.0675	32.426	18.1514	17.3383	17.1077	28.2543	29.3207	29.2006	19.7196	22.0564	20.6503
1	Tb927.7.4010	hypothetical protein, conserved	42.1843	46.607	44.574	47.4566	47.9465	41.6466	61.3652	40.9524	40.6804	48.3367	49.6186	52.0261	41.6788	48.8995	47.7135	64.0038	63.1241	43.4894	45.3845	39.1985	53.5316	46.1425	42.458	47.0612	47.5415	45.3904	54.1981	49.2379	56.3259	44.2478	46.9668	45.3473	40.6456	46.3677	46.8231	31.1378	29.5172	32.476
1	Tb927.7.4020	protein phosphatase 2C, putative	25.044	26.7969	22.4233	32.344	25.7304	31.3003	36.4451	31.8284	23.6707	22.492	21.838	28.1367	34.4793	29.3908	30.1057	34.5079	27.674	25.8981	29.1096	25.5818	28.399	28.4883	23.9834	24.1013	25.2279	25.8931	32.3779	37.4583	39.5605	23.7631	24.1832	20.0927	33.5265	32.0989	31.0423	11.1778	13.179	11.1225
1	Tb927.7.4110	kinesin, putative	15.5863	20.5618	12.0771	32.8488	34.1405	25.7417	28.2202	25.7286	18.3374	14.3304	17.3476	21.05	28.7684	17.9931	26.7459	34.1472	21.9447	14.65	19.9102	14.0384	18.4731	17.2491	10.671	22.5504	22.6063	25.7088	30.0662	29.3801	39.5343	13.1271	12.7938	10.404	31.6643	33.2889	33.4528	19.4436	25.9677	20.1687
1	Tb927.7.4130	hypothetical protein, conserved	8.00138	10.0099	5.22496	6.78636	6.82875	7.10958	5.95433	7.12584	9.15973	8.8435	7.52216	7.91925	4.29354	6.74084	4.39563	5.49316	5.95309	7.84304	7.90049	7.97194	4.79088	4.43822	4.30337	5.98945	6.30193	9.4156	10.8727	9.90938	13.387	3.86448	4.2848	4.26264	5.64939	5.65579	5.0655	3.13931	3.79968	3.29568
1	Tb927.7.4190	zinc finger domain, LSD1 subclass, putative	35.932	42.5386	37.7631	42.1157	43.2831	32.1283	48.4193	36.1209	40.2719	36.4696	39.7439	44.1959	35.1726	44.4799	42.5804	56.2314	46.1201	38.2365	38.0568	39.1103	35.9201	31.1046	31.2	52.4498	55.0392	61.3685	65.6098	55.8564	67.9483	25.0817	26.4927	26.9123	54.8921	61.6772	57.7082	31.0365	29.9078	31.7276
1	Tb927.7.4270	hypothetical protein, conserved	57.2937	61.8308	50.6962	204.177	201.133	119.405	193.319	110.648	50.7093	53.3874	55.4072	63.809	109.756	61.4388	81.2757	122.252	68.7337	45.2105	55.5451	44.9436	45.056	36.6405	28.0829	109.855	101.927	118.39	103.144	86.663	120.582	39.4847	35.6646	34.0009	78.0483	80.6877	75.2869	49.0738	51.5183	47.0171
1	Tb927.7.4280	hypothetical protein, conserved	43.1667	51.3328	42.8656	43.1053	42.7062	47.629	49.4651	42.7184	49.0813	40.4618	41.035	45.4978	59.159	39.8004	55.7519	59.3098	37.6487	39.6336	47.3314	39.2953	43.0582	38.8453	32.0389	63.8996	65.6378	66.1021	74.9635	59.9438	91.9296	36.2926	34.3348	30.3501	55.8322	56.5249	56.5644	41.2739	42.4222	38.0658
1	Tb927.7.4360	hypothetical protein, conserved	74.9957	93.3224	74.4768	136.073	152.323	118.147	141.844	117.044	73.3887	83.862	80.9551	92.5791	115.248	84.7442	122.463	143.827	108.5	67.0633	81.2201	65.664	78.9513	72.4508	48.6325	132.731	132.101	163.832	112.199	75.7486	139.275	76.0633	74.1781	69.0018	60.7204	70.9432	69.9265	63.1959	77.5792	73.1166
1	Tb927.7.4400	inositol hexakisphosphate kinase	29.9985	33.6081	21.8249	51.0582	48.7165	42.1163	49.7671	41.3436	28.576	26.0828	24.2274	35.0829	37.8445	30.4156	33.2674	44.0533	29.535	29.2581	30.5608	28.7219	34.6016	33.483	28.0595	30.2683	28.8135	34.2288	45.9092	40.5473	48.7065	29.3546	26.8121	30.0469	30.8671	31.4974	32.3329	28.4691	29.7177	32.7675
1	Tb927.7.4410	hypothetical protein, conserved	33.7885	37.7922	33.2887	44.2584	42.9714	37.5546	55.8786	40.6034	30.9631	30.0462	29.5527	38.5414	40.7618	37.3381	45.1325	57.3916	39.0598	30.2593	29.4637	31.1414	33.2659	27.8556	23.1987	40.5149	40.9504	41.914	56.9598	60.6076	53.5194	22.2648	19.911	19.9733	43.4368	44.8278	44.1617	36.7464	46.177	42.0741
1	Tb927.7.4450	SUMO-interacting motif-containing protein	83.4797	86.2023	89.7855	106.516	126.447	90.9957	81.4036	96.3902	77.373	77.8428	70.1834	80.855	78.6916	77.9646	96.7198	63.55	89.8889	73.8736	82.6429	72.6935	45.0357	39.5459	39.528	86.766	80.3616	70.4057	78.8997	88.6575	76.304	44.3838	37.9056	31.3801	78.1858	79.672	76.3278	30.3146	43.9528	35.0035
1	Tb927.7.4490	hypothetical protein, conserved	6.71403	6.06228	4.75645	6.74403	5.94636	6.9327	7.60299	6.97857	6.18257	4.77862	4.74245	6.28733	7.6482	5.53564	8.23492	6.98398	5.2647	6.94428	6.19923	6.60357	6.22071	5.41343	6.25502	6.76041	6.59067	6.83615	7.60405	7.71145	6.88726	5.85216	5.67988	6.33022	5.57375	5.02305	5.06632	0.456855	0.371993	0.370258
1	Tb927.7.450	Golgi complex component 7 (COG7), putative	21.3084	24.1396	18.9324	36.874	30.1336	22.4926	21.7541	22.6285	18.6764	21.6201	20.4195	22.0772	24.1853	17.2701	25.1006	17.5011	16.3066	24.8795	19.3003	24.2467	13.0292	11.4021	14.2148	32.3635	30.7554	33.5341	29.1166	25.4893	28.4462	17.5306	17.0877	15.9708	26.245	26.7433	25.7613	21.6405	21.4803	20.034
1	Tb927.7.4530	hypothetical protein, conserved	5.59887	6.76353	5.80844	5.322	4.82918	5.66549	3.29437	5.87769	5.70442	5.49097	5.92093	6.28788	7.98485	5.78453	10.2974	6.15736	4.82289	5.72396	5.73698	4.89605	5.2101	4.62401	4.81897	9.25319	9.03185	9.83127	11.8624	8.4688	15.121	7.07385	7.02754	6.45772	0.720488	1.01998	1.01131	0.523481	0.786295	0.815236
1	Tb927.7.4690	hypothetical protein	14.1928	11.5803	11.4887	19.3381	17.0306	16.7018	26.2374	17.1076	10.6427	12.6598	11.3724	12.9619	17.6475	12.389	14.7313	22.9229	15.7551	15.1554	16.2942	14.768	8.20624	8.31986	7.05832	13.7844	14.423	14.7786	13.0357	11.4348	12.6395	8.65161	8.75355	9.48174	11.5693	11.6225	12.1491	10.9744	12.707	12.4752
1	Tb927.7.490	hypothetical protein, conserved	26.4138	26.7626	26.2337	36.2496	32.1434	24.938	17.6444	26.4154	27.2598	21.6107	20.0895	23.0168	24.1164	24.2202	21.3662	16.0549	22.0441	21.6093	19.3163	21.737	16.2958	17.2501	19.0133	24.2575	24.139	28.9675	29.0108	34.4064	24.8781	14.7955	15.1474	15.0356	22.8785	24.8879	23.8022	21.0977	22.3733	21.8225
[truncated: 8,369 more rows]
