# Supplementary material for: The Occurrence of Malignancy in Trypanosoma brucei brucei by Rapid Passage in Mice
Source: Front Microbiol. 2022 Jan 11;12:806626. doi: 10.3389/fmicb.2021.806626 (PMC8789148; doi:10.3389/fmicb.2021.806626)
Supplement: Supplementary file 4 [file Table_3.XLSX]

## Sheet: Sheet 1 (DEGs,FC≥2,q≤0.05)
Comparable group	Gene	Tb1B03_count	Tb1B04_count	Tb1A01_count	Tb1A03_count	Tb1A04_count	baseMean	FoldChange	Log2FoldChange	p-values	adjusted p-values	Up/Down(Tbp1B)	Significant	GeneName	Biotype	Position	NR:Seq-id	NR:Score	NR:Evalue	NR:Description	NT:Seq-id	NT:Score	NT:Evalue	NT:Description	Uniprot:UniProtKB-AC	Uniprot:Score	Uniprot:Evalue	Uniprot:Description	COG:gene	COG:Score	COG:Eval	COG:num	Pfam:pfam_ID	Pfam:pfam_Name	Pfam:pfam_Description	GO:biological_process	GO:cellular_component	GO:molecular_function	KEGG:KO	KEGG:Description
Tbp1B vs Tbp1A	Tb09.v4.0151	131	143	23	24	54	69.661	2.98257	1.57655	4.01e-05	0.000189242	Up	yes	Tb09.v4.0151	protein_coding	chrtryp_IXb-314f06.q1c:15079-18756:+	gi|70908267|emb|CAJ16426.1|	1371	7e-177	hypothetical protein Tb09.v4.0151 [Trypanosoma brucei brucei TREU927]	gi|62175558|gb|AC159418.1|	2243	0	Trypanosoma brucei chromosome 5 clone RPCI93-25N21, complete sequence	.	.	.	.	.	.	.	.	pfam09528	Ehrlichia_rpt	Ehrlichia tandem repeat (Ehrlichia_rpt). This entry represents 77 residues of an 80 amino acid (240 nucleotide) tandem repeat, found in a variable number of copies in an immunodominant outer membrane protein of Ehrlichia chaffeensis, a tick-borne obligate intracellular pathogen.	.	.	.	.	.
	Tb11.1390	1871	1932	473	530	447	964.179	2.96633	1.56868	2.74e-31	2.64e-29	Up	yes	Tb11.1390	protein_coding	chrTb927_11_bin_v5.1:5125257-5127128:-	gi|71754711|ref|XP_828270.1|	2507	0	hypothetical protein [Trypanosoma brucei brucei TREU927]	gi|261333891|emb|FN554974.1|	1827	0	Trypanosoma brucei gambiense DAL972 chromosome 11, complete sequence	.	.	.	.	.	.	.	.	pfam03251	Tymo_45kd_70kd	Tymovirus 45/70Kd protein. Tymoviruses are single stranded RNA viruses. This family includes a protein of unknown function that has been named based on its molecular weight. Tymoviruses such as the ononis yellow mosaic tymovirus encode only three proteins. Of these two are overlapping this protein overlaps a larger ORF that is thought to be the polymerase.	.	.	.	.	.
	Tb11.v5.0282	78	84	26	32	26	46.0338	2.18341	1.12658	0.00171412	0.00550894	Up	yes	Tb11.v5.0282	protein_coding	chrTb927_11_bin_v5.1:612557-614126:+	gi|72388826|ref|XP_844708.1|	2563	0	expression site-associated gene (ESAG) protein [Trypanosoma brucei brucei TREU927]	gi|188592987|emb|FM160648.1|	1570	0	Trypanosoma brucei TREU927 BAC26D11 sequence, strain TREU 927/4 GUTat10.1	.	.	.	.	.	.	.	.	pfam08580	KAR9	Yeast cortical protein KAR9. The KAR9 protein in Saccharomyces cerevisiae is a cytoskeletal protein required for karyogamy, correct positioning of the mitotic spindle and for orientation of cytoplasmic microtubules. KAR9 localizes at the shmoo tip in mating cells and at the tip of the growing bud in anaphase.	.	.	.	.	.
	Tb11.v5.0563	146	121	21	47	22	64.6267	3.39051	1.7615	5.07e-07	3.38e-06	Up	yes	Tb11.v5.0563	protein_coding	chrTb927_11_bin_v5.1:2554141-2557068:+	gi|71748946|ref|XP_827812.1|	4851	0	periodic tryptophan protein 2 [Trypanosoma brucei brucei TREU927]	gi|261331926|emb|FN554973.1|	2864	0	Trypanosoma brucei gambiense DAL972 chromosome 10, complete sequence	Q5RFQ3	418	2e-128	Periodic tryptophan protein 2 homolog	.	.	.	.	pfam00400	WD40	WD domain, G-beta repeat.	.	GO:0005730|nucleolus;	.	K14558	PWP2, UTP1; periodic tryptophan protein 2
	Tb11.v5.0984	439	504	107	104	79	223.311	3.69299	1.88479	8.89e-21	3.4e-19	Up	yes	Tb11.v5.0984	protein_coding	chrTb927_11_bin_v5.1:5057788-5059479:-	gi|72388812|ref|XP_844701.1|	1324	4e-178	hypothetical protein [Trypanosoma brucei brucei TREU927]	gi|62175558|gb|AC159418.1|	1692	0	Trypanosoma brucei chromosome 5 clone RPCI93-25N21, complete sequence	.	.	.	.	.	.	.	.	pfam10675	DUF2489	Protein of unknown function (DUF2489). This is a bacterial family of uncharacterized proteins.	.	.	.	.	.
	Tb927.1.4810	640	545	108	162	113	284.384	3.50891	1.81102	3.63e-20	1.27e-18	Up	yes	Tb927.1.4810	protein_coding	chrTb927_01_v5.1:984349-985912:+	gi|787997964|ref|XP_011771608.1|	1315	0	SpoU type methylase, putative [Trypanosoma brucei gambiense DAL972]	gi|83642236|emb|AL929603.2|	1564	0	Trypanosoma brucei brucei strain 927/4 GUTat10.1 chromosome 1, complete sequence	.	.	.	.	.	.	.	.	pfam00588	SpoU_methylase	SpoU rRNA Methylase family. This family of proteins probably use S-AdoMet.	.	.	.	.	.
	Tb927.10.11220	3674	3498	597	704	607	1633.66	4.24411	2.08546	6.33e-57	1e-53	Up	yes	Tb927.10.11220	protein_coding	chrTb927_10_v5.1:2744817-2746348:-	gi|71748552|ref|XP_823331.1|	1308	5e-174	procyclic form surface glycoprotein [Trypanosoma brucei brucei TREU927]	gi|261331926|emb|FN554973.1|	1484	0	Trypanosoma brucei gambiense DAL972 chromosome 10, complete sequence	.	.	.	.	.	.	.	.	pfam10129	OpgC_C	OpgC protein. This domain, found in various hypothetical and OpgC prokaryotic proteins. It is likely to act as an acyltransferase enzyme.	.	.	.	.	.
	Tb927.10.11970	6697	6678	1711	2433	1646	3536.09	2.62808	1.39401	7.1e-23	3.22e-21	Up	yes	Tb927.10.11970	protein_coding	chrTb927_10_v5.1:2914832-2917324:+	gi|71748696|ref|XP_823403.1|	2323	0	kynurenine aminotransferase [Trypanosoma brucei brucei TREU927]	gi|261331926|emb|FN554973.1|	2395	0	Trypanosoma brucei gambiense DAL972 chromosome 10, complete sequence	Q6YP21	278	8e-83	Kynurenine--oxoglutarate transaminase 3	SPAC6B12.04c	264	2e-78	COG0436	pfam00155	Aminotran_1_2	Aminotransferase class I and II.	GO:0006103|2-oxoglutarate metabolic process;GO:0009058|biosynthetic process;GO:0006520|cellular amino acid metabolic process;GO:0070189|kynurenine metabolic process;	.	GO:0047804|cysteine-S-conjugate beta-lyase activity;GO:0047315|kynurenine-glyoxylate transaminase activity;GO:0016212|kynurenine-oxoglutarate transaminase activity;GO:0042803|protein homodimerization activity;GO:0030170|pyridoxal phosphate binding;GO:0003723|RNA binding;	K00816	CCBL; kynurenine---oxoglutarate transaminase / cysteine-S-conjugate beta-lyase / glutamine---phenylpyruvate transaminase [EC:2.6.1.7 4.4.1.13 2.6.1.64]
	Tb927.10.12260	9424	8726	1851	2480	1742	4402.62	3.39516	1.76348	3.33e-40	8.81e-38	Up	yes	Tb927.10.12260	protein_coding	chrTb927_10_v5.1:2980232-2982213:+	gi|71748752|ref|XP_823431.1|	2407	0	cytosolic nonspecific dipeptidase [Trypanosoma brucei brucei TREU927]	gi|261331926|emb|FN554973.1|	1952	0	Trypanosoma brucei gambiense DAL972 chromosome 10, complete sequence	Q96KP4	87	1e-16	Cytosolic non-specific dipeptidase	Rv2522c	139	2e-34	COG0624	pfam01546	Peptidase_M20	Peptidase family M20/M25/M40. This family includes a range of zinc metallopeptidases belonging to several families in the peptidase classification. Family M20 are Glutamate carboxypeptidases. Peptidase family M25 contains X-His dipeptidases.	GO:0006750|glutathione biosynthetic process;	GO:0005829|cytosol;GO:0070062|extracellular exosome;GO:0005654|nucleoplasm;	GO:0004180|carboxypeptidase activity;GO:0046872|metal ion binding;GO:0008237|metallopeptidase activity;	K08660	CNDP2; cytosolic nonspecific dipeptidase [EC:3.4.13.18]
	Tb927.10.12780	448	558	92	143	94	242.533	3.48052	1.7993	6e-17	1.49e-15	Up	yes	Tb927.10.12780	protein_coding	chrTb927_10_v5.1:3101484-3104940:-	gi|71748850|ref|XP_823480.1|	1379	2e-178	hypothetical protein [Trypanosoma brucei brucei TREU927]	gi|261331926|emb|FN554973.1|	3009	0	Trypanosoma brucei gambiense DAL972 chromosome 10, complete sequence	.	.	.	.	.	.	.	.	pfam00642	zf-CCCH	Zinc finger C-x8-C-x5-C-x3-H type (and similar).	.	.	.	.	.
	Tb927.10.13270	262	196	74	66	29	113.848	3.10792	1.63595	3.11e-08	2.49e-07	Up	yes	Tb927.10.13270	protein_coding	chrTb927_10_v5.1:3234925-3237852:-	gi|71748946|ref|XP_827812.1|	4851	0	periodic tryptophan protein 2 [Trypanosoma brucei brucei TREU927]	gi|261331926|emb|FN554973.1|	2864	0	Trypanosoma brucei gambiense DAL972 chromosome 10, complete sequence	Q5RFQ3	418	2e-128	Periodic tryptophan protein 2 homolog	.	.	.	.	pfam00400	WD40	WD domain, G-beta repeat.	.	GO:0005730|nucleolus;	.	K14558	PWP2, UTP1; periodic tryptophan protein 2
	Tb927.10.13600	805	973	234	326	202	468.143	2.66301	1.41306	5.03e-15	1.01e-13	Up	yes	Tb927.10.13600	protein_coding	chrTb927_10_v5.1:3324053-3324766:-	gi|71749010|ref|XP_827844.1|	718	5e-93	hypothetical protein [Trypanosoma brucei brucei TREU927]	gi|261331926|emb|FN554973.1|	705	0	Trypanosoma brucei gambiense DAL972 chromosome 10, complete sequence	.	.	.	.	.	.	.	.	pfam08857	ParBc_2	Putative ParB-like nuclease. This domain is probably distantly related to pfam02195. Suggesting these uncharacterized proteins have a nuclease function.	.	.	.	.	.
	Tb927.10.1670	144	145	52	61	47	84.2781	2.04723	1.03367	0.000162029	0.000668711	Up	yes	Tb927.10.1670	protein_coding	chrTb927_10_v5.1:448059-450585:-	gi|71746736|ref|XP_822423.1|	653	4e-77	hypothetical protein [Trypanosoma brucei brucei TREU927]	gi|261331926|emb|FN554973.1|	2332	0	Trypanosoma brucei gambiense DAL972 chromosome 10, complete sequence	.	.	.	.	.	.	.	.	pfam05231	MASE1	MASE1. Predicted integral membrane sensory domain found in histidine kinases, diguanylate cyclases and other bacterial signaling proteins. This entry also includes members of the 8 transmembrane UhpB type (8TMR-UT) domain family.	.	.	.	.	.
	Tb927.10.2360	314	343	86	95	86	170.455	2.78008	1.47513	5.79e-12	8.24e-11	Up	yes	Tb927.10.2360	protein_coding	chrTb927_10_v5.1:606104-607132:+	gi|71746870|ref|XP_822490.1|	702	1e-88	hypothetical protein [Trypanosoma brucei brucei TREU927]	gi|261331926|emb|FN554973.1|	893	0	Trypanosoma brucei gambiense DAL972 chromosome 10, complete sequence	.	.	.	.	.	.	.	.	pfam13515	FUSC_2	Fusaric acid resistance protein-like.	.	.	.	.	.
	Tb927.10.4190	137	138	44	70	39	80.0166	2.05092	1.03627	0.000448866	0.00166383	Up	yes	Tb927.10.4190	protein_coding	chrTb927_10_v5.1:1102801-1104663:+	gi|788017230|ref|XP_011777700.1|	747	4e-92	T. brucei spp.-specific protein [Trypanosoma brucei gambiense DAL972]	gi|261331926|emb|FN554973.1|	1745	0	Trypanosoma brucei gambiense DAL972 chromosome 10, complete sequence	.	.	.	.	.	.	.	.	pfam00939	Na_sulph_symp	Sodium:sulfate symporter transmembrane region. There are also some members in this family that do not match the Prosite motif, and belong to the subfamily SODIT1.	.	.	.	.	.
	Tb927.10.6730	2542	2712	849	1107	740	1482.35	2.21957	1.15028	3.98e-16	9.22e-15	Up	yes	Tb927.10.6730	protein_coding	chrTb927_10_v5.1:1696678-1698699:+	gi|71747720|ref|XP_822915.1|	2113	0	hypothetical protein [Trypanosoma brucei brucei TREU927]	gi|261331926|emb|FN554973.1|	2007	0	Trypanosoma brucei gambiense DAL972 chromosome 10, complete sequence	Q869R1	152	3e-38	CTL-like protein DDB_G0274487	.	.	.	.	pfam04515	Choline_transpo	Plasma-membrane choline transporter. This family represents a high-affinity plasma-membrane choline transporter in C.elegans which is thought to be rate-limiting for ACh synthesis in cholinergic nerve terminals.	.	GO:0016021|integral component of membrane;	.	.	.
	Tb927.10.6910	11	247	7	9	5	48.5523	14.2275	3.83061	0.0055358	0.0155483	Up	yes	Tb927.10.6910	protein_coding	chrTb927_10_v5.1:1738269-1740671:+	gi|71747750|ref|XP_822930.1|	1869	0	sterol 24-c-methyltransferase [Trypanosoma brucei brucei TREU927]	gi|261331926|emb|FN554973.1|	2372	0	Trypanosoma brucei gambiense DAL972 chromosome 10, complete sequence	Q9LM02	295	2e-90	Cycloartenol-C-24-methyltransferase	.	.	.	.	pfam08498	Sterol_MT_C	Sterol methyltransferase C-terminal. This domain is found to the C-terminus of a methyltransferase domain (pfam08241) in fungal and plant sterol methyltransferases.	GO:0009793|embryo development ending in seed dormancy;GO:0016126|sterol biosynthetic process;	GO:0005783|endoplasmic reticulum;GO:0009506|plasmodesma;GO:0005773|vacuole;	GO:0003838|sterol 24-C-methyltransferase activity;	K00559	E2.1.1.41, SMT1, ERG6; sterol 24-C-methyltransferase [EC:2.1.1.41]
	Tb927.10.6950	594	710	167	239	168	347.305	2.58201	1.36849	3.17e-13	5.31e-12	Up	yes	Tb927.10.6950	protein_coding	chrTb927_10_v5.1:1752479-1754889:+	gi|71747750|ref|XP_822930.1|	1869	0	sterol 24-c-methyltransferase [Trypanosoma brucei brucei TREU927]	gi|261331926|emb|FN554973.1|	2377	0	Trypanosoma brucei gambiense DAL972 chromosome 10, complete sequence	Q9LM02	295	2e-90	Cycloartenol-C-24-methyltransferase	.	.	.	.	pfam08498	Sterol_MT_C	Sterol methyltransferase C-terminal. This domain is found to the C-terminus of a methyltransferase domain (pfam08241) in fungal and plant sterol methyltransferases.	GO:0009793|embryo development ending in seed dormancy;GO:0016126|sterol biosynthetic process;	GO:0005783|endoplasmic reticulum;GO:0009506|plasmodesma;GO:0005773|vacuole;	GO:0003838|sterol 24-C-methyltransferase activity;	K00559	E2.1.1.41, SMT1, ERG6; sterol 24-C-methyltransferase [EC:2.1.1.41]
	Tb927.10.9550	158	182	33	23	6	70.6695	6.32267	2.66053	5.17e-12	7.41e-11	Up	yes	Tb927.10.9550	protein_coding	chrTb927_10_v5.1:2357428-2358033:+	gi|71748246|ref|XP_823178.1|	917	1e-123	hypothetical protein [Trypanosoma brucei brucei TREU927]	gi|261331926|emb|FN554973.1|	588	0	Trypanosoma brucei gambiense DAL972 chromosome 10, complete sequence	.	.	.	.	.	.	.	.	pfam12144	Med12-PQL	Eukaryotic Mediator 12 catenin-binding domain. This domain is found in eukaryotes, and is typically between 325 and 354 amino acids in length. Both development and carcinogenesis are driven by signal transduction within the canonical Wnt/beta-catenin pathway through both programmed and unprogrammed changes in gene transcription. Beta-catenin physically and functionally targets this PQL (proline-,…	.	.	.	.	.
	Tb927.11.110	57	42	9	15	9	23.9284	3.40731	1.76864	0.000518894	0.00189346	Up	yes	Tb927.11.110	protein_coding	chrTb927_11_v5.1:13566-14216:-	.	.	.	.	gi|4456876|emb|AJ012199.2|	449	0	Trypanosoma brucei GRESAG4 genes, ESAG9 gene, ESAG9 pseudogene, ESAG1 pseudogene and ILTat 1.61 metacyclic VSG genes, stock EATRO 795	.	.	.	.	.	.	.	.	pfam01086	Clathrin_lg_ch	Clathrin light chain.	.	.	.	.	.
	Tb927.11.11680	12947	13701	3378	4260	3127	6881.31	2.81126	1.49121	5.53e-33	6.26e-31	Up	yes	Tb927.11.11680	protein_coding	chrTb927_11_v5.1:3132527-3135365:+	gi|74025330|ref|XP_829231.1|	1817	0	2-oxoglutarate dehydrogenase E2 component dihydrolipoamide succinyltransferase [Trypanosoma brucei brucei TREU927]	gi|261333891|emb|FN554974.1|	2664	0	Trypanosoma brucei gambiense DAL972 chromosome 11, complete sequence	P19262	330	3e-101	Dihydrolipoyllysine-residue succinyltransferase component of 2-oxoglutarate dehydrogenase complex, mitochondrial	YDR148c	330	1e-101	COG0508	pfam00198	2-oxoacid_dh	2-oxoacid dehydrogenases acyltransferase (catalytic domain). These proteins contain one to three copies of a lipoyl binding domain followed by the catalytic domain.	GO:0006103|2-oxoglutarate metabolic process;GO:0033512|L-lysine catabolic process to acetyl-CoA via saccharopine;GO:0000002|mitochondrial genome maintenance;GO:0006099|tricarboxylic acid cycle;	GO:0042645|mitochondrial nucleoid;GO:0009353|mitochondrial oxoglutarate dehydrogenase complex;	GO:0004149|dihydrolipoyllysine-residue succinyltransferase activity;	K00658	DLST, sucB; 2-oxoglutarate dehydrogenase E2 component (dihydrolipoamide succinyltransferase) [EC:2.3.1.61]
	Tb927.11.11960	814	1003	173	192	172	426.483	3.82518	1.93553	2.37e-28	1.75e-26	Up	yes	Tb927.11.11960	protein_coding	chrTb927_11_v5.1:3200639-3202646:+	gi|74025384|ref|XP_829258.1|	1433	0	hypothetical protein [Trypanosoma brucei brucei TREU927]	gi|261333891|emb|FN554974.1|	1892	0	Trypanosoma brucei gambiense DAL972 chromosome 11, complete sequence	.	.	.	.	.	.	.	.	pfam07974	EGF_2	EGF-like domain. This family contains EGF domains found in a variety of extracellular proteins.	.	.	.	.	.
	Tb927.11.12280	1729	1664	576	630	370	918.352	2.46212	1.2999	3.21e-16	7.51e-15	Up	yes	Tb927.11.12280	protein_coding	chrTb927_11_v5.1:3284188-3285886:+	gi|74025448|ref|XP_829290.1|	2717	0	hypothetical protein [Trypanosoma brucei brucei TREU927]	gi|261333891|emb|FN554974.1|	1626	0	Trypanosoma brucei gambiense DAL972 chromosome 11, complete sequence	.	.	.	.	.	.	.	.	pfam00038	Filament	Intermediate filament protein.	.	.	.	.	.
	Tb927.11.12690	1218	1037	314	365	228	579.599	2.83322	1.50244	3.42e-20	1.2e-18	Up	yes	Tb927.11.12690	protein_coding	chrTb927_11_v5.1:3397561-3399186:+	gi|74025530|ref|XP_829331.1|	1700	0	hypothetical protein [Trypanosoma brucei brucei TREU927]	gi|261333891|emb|FN554974.1|	1599	0	Trypanosoma brucei gambiense DAL972 chromosome 11, complete sequence	.	.	.	.	.	.	.	.	pfam10320	7TM_GPCR_Srsx	Serpentine type 7TM GPCR chemoreceptor Srsx. Chemoreception is mediated in Caenorhabditis elegans by members of the seven-transmembrane G-protein-coupled receptor class (7TM GPCRs) of proteins which are of the serpentine type. Srsx is a solo family amongst the superfamilies of chemoreceptors. Chemoperception is one of the central senses of soil nematodes like C. elegans which are otherwise 'blind…	.	.	.	.	.
	Tb927.11.12710	2857	2830	678	966	642	1464.13	2.83113	1.50138	4.03e-24	2e-22	Up	yes	Tb927.11.12710	protein_coding	chrTb927_11_v5.1:3399999-3405528:+	gi|74025534|ref|XP_829333.1|	1886	0	variant surface glycoprotein [Trypanosoma brucei brucei TREU927]	gi|261333891|emb|FN554974.1|	5335	0	Trypanosoma brucei gambiense DAL972 chromosome 11, complete sequence	.	.	.	.	.	.	.	.	pfam13206	VSG_B	Trypanosomal VSG domain. This family represents the B-type variant surface glycoproteins from trypanosomal parasites. This family is related to pfam00913.	.	.	.	.	.
	Tb927.11.13510	759	757	229	249	181	401.516	2.6128	1.3856	8.37e-18	2.36e-16	Up	yes	Tb927.11.13510	protein_coding	chrTb927_11_v5.1:3613384-3613973:-	gi|74025682|ref|XP_829407.1|	968	2e-131	hypothetical protein [Trypanosoma brucei brucei TREU927]	gi|261333891|emb|FN554974.1|	584	0	Trypanosoma brucei gambiense DAL972 chromosome 11, complete sequence	.	.	.	.	.	.	.	.	pfam14316	DUF4381	Domain of unknown function (DUF4381). This family of proteins is found in bacteria and eukaryotes. Proteins in this family are typically between 158 and 180 amino acids in length.	.	.	.	.	.
	Tb927.11.17850	982	1005	102	118	98	405.53	7.0713	2.82198	1.82e-60	4.34e-57	Up	yes	Tb927.11.17850	protein_coding	chrTb927_11_v5.1:4834105-4835020:-	gi|72387481|ref|XP_844165.1|	1096	3e-147	hypothetical protein [Trypanosoma brucei brucei TREU927]	gi|62176275|gb|AC159440.1|	620	0	Trypanosoma brucei chromosome 3 clone RPCI93-2H15, complete sequence	.	.	.	.	.	.	.	.	pfam15229	POM121	POM121 family.	.	.	.	.	.
	Tb927.11.2690	9367	10412	2864	3618	2751	5387.8	2.43031	1.28114	2.87e-23	1.33e-21	Up	yes	Tb927.11.2690	protein_coding	chrTb927_11_v5.1:788703-792623:-	gi|71754875|ref|XP_828352.1|	2614	0	succinyl-coA:3-ketoacid-coenzyme A transferase mitochondrial precursor [Trypanosoma brucei brucei TREU927]	gi|261333891|emb|FN554974.1|	3454	0	Trypanosoma brucei gambiense DAL972 chromosome 11, complete sequence	Q54JD9	527	1e-171	Probable succinyl-CoA:3-ketoacid coenzyme A transferase, mitochondrial	Rv2504c	244	9e-72	COG1788	pfam01144	CoA_trans	Coenzyme A transferase.	GO:0046950|cellular ketone body metabolic process;GO:0046952|ketone body catabolic process;	GO:0005739|mitochondrion;GO:0045335|phagocytic vesicle;	GO:0008260|3-oxoacid CoA-transferase activity;	K01027	OXCT; 3-oxoacid CoA-transferase [EC:2.8.3.5]
	Tb927.11.6280	7685	8912	1382	1804	1238	3777.95	4.27195	2.09489	5.55e-51	4.4e-48	Up	yes	Tb927.11.6280	protein_coding	chrTb927_11_v5.1:1767587-1771147:-	gi|71755575|ref|XP_828702.1|	4791	0	pyruvate phosphate dikinase [Trypanosoma brucei brucei TREU927]	gi|261333891|emb|FN554974.1|	3506	0	Trypanosoma brucei gambiense DAL972 chromosome 11, complete sequence	P22983	1016	0	Pyruvate, phosphate dikinase	SMc00025	996	0	COG0574	pfam02896	PEP-utilizers_C	PEP-utilizing enzyme, TIM barrel domain.	GO:0006090|pyruvate metabolic process;	.	GO:0005524|ATP binding;GO:0016301|kinase activity;GO:0046872|metal ion binding;GO:0050242|pyruvate, phosphate dikinase activity;	.	.
	Tb927.11.7990	247	204	67	78	55	120.21	2.55854	1.35532	2.96e-08	2.38e-07	Up	yes	Tb927.11.7990	protein_coding	chrTb927_11_v5.1:2247996-2251256:+	gi|788024693|ref|XP_011780058.1|	554	9e-92	hypothetical protein, unlikely [Trypanosoma brucei gambiense DAL972]	gi|261333891|emb|FN554974.1|	2975	0	Trypanosoma brucei gambiense DAL972 chromosome 11, complete sequence	.	.	.	.	.	.	.	.	pfam09984	DUF2222	Uncharacterized signal transduction histidine kinase domain (DUF2222). Members of this family of domains are found in various BarA-like signal transduction histidine kinases, which are involved in the regulation of carbon metabolizm via the csrA/csrB regulatory system. The role of this domain has not, as yet, been established.	.	.	.	.	.
	Tb927.11.9980	13382	13687	4111	5443	3553	7460.14	2.35437	1.23534	2.91e-20	1.04e-18	Up	yes	Tb927.11.9980	protein_coding	chrTb927_11_v5.1:2685602-2689289:+	gi|74024992|ref|XP_829062.1|	5238	0	2-oxoglutarate dehydrogenase E1 component [Trypanosoma brucei brucei TREU927]	gi|261333891|emb|FN554974.1|	3646	0	Trypanosoma brucei gambiense DAL972 chromosome 11, complete sequence	P20967	718	0	2-oxoglutarate dehydrogenase, mitochondrial	YIL125w	718	0	COG0567	pfam00676	E1_dh	Dehydrogenase E1 component. This family uses thiamine pyrophosphate as a cofactor. This family includes pyruvate dehydrogenase, 2-oxoglutarate dehydrogenase and 2-oxoisovalerate dehydrogenase.	GO:0006103|2-oxoglutarate metabolic process;GO:0006099|tricarboxylic acid cycle;	GO:0042645|mitochondrial nucleoid;GO:0009353|mitochondrial oxoglutarate dehydrogenase complex;	GO:0004591|oxoglutarate dehydrogenase (succinyl-transferring) activity;GO:0030976|thiamine pyrophosphate binding;	K00164	OGDH, sucA; 2-oxoglutarate dehydrogenase E1 component [EC:1.2.4.2]
	Tb927.2.5710	78	73	6	9	6	30.0658	8.15541	3.02776	1.71e-09	1.69e-08	Up	yes	Tb927.2.5710	protein_coding	chrTb927_02_v5.1:1025808-1027351:+	gi|84043862|ref|XP_951721.1|	1040	6e-137	hypothetical protein [Trypanosoma brucei brucei TREU927]	gi|62358518|gb|AC008368.21|	1544	0	Trypanosoma brucei chromosome 2 clone RPCI93-1F7, complete sequence	.	.	.	.	.	.	.	.	pfam03272	Enhancin	Viral enhancin protein.	.	.	.	.	.
	Tb927.2.5720	456	381	142	148	92	225.062	2.49608	1.31966	1.14e-10	1.36e-09	Up	yes	Tb927.2.5720	protein_coding	chrTb927_02_v5.1:1027579-1031636:+	gi|84043864|ref|XP_951722.1|	539	5e-60	hypothetical protein [Trypanosoma brucei brucei TREU927]	gi|62358518|gb|AC008368.21|	4058	0	Trypanosoma brucei chromosome 2 clone RPCI93-1F7, complete sequence	.	.	.	.	.	.	.	.	pfam07884	VKOR	Vitamin K epoxide reductase family. Vitamin K epoxide reductase (VKOR) recycles reduced vitamin K, which is used subsequently as a co-factor in the gamma-carboxylation of glutamic acid residues in blood coagulation enzymes. VKORC1 is a member of a large family of predicted enzymes that are present in vertebrates, Drosophila, plants, bacteria and archaea. Four cysteine residues and one residue, wh…	.	.	.	.	.
	Tb927.3.2230	5952	6337	1399	1492	1381	3026.73	3.24378	1.69768	2.94e-41	8.84e-39	Up	yes	Tb927.3.2230	protein_coding	chrTb927_03_v5.1:580289-581871:-	gi|72386785|ref|XP_843817.1|	1340	2e-180	succinyl-CoA synthetase alpha subunit [Trypanosoma brucei brucei TREU927]	gi|62360260|gb|AC091330.18|	1583	0	Trypanosoma brucei chromosome 3 clone RPCI93-48O8, complete sequence	Q8LAD2	349	2e-114	Succinate--CoA ligase [ADP-forming] subunit alpha-2, mitochondrial	SPAC16E8.17c	338	5e-111	COG0074	pfam02629	CoA_binding	CoA binding domain. This domain has a Rossmann fold and is found in a number of proteins including succinyl CoA synthetases, malate and ATP-citrate ligases.	GO:0006099|tricarboxylic acid cycle;	GO:0005759|mitochondrial matrix;GO:0005739|mitochondrion;	GO:0048037|cofactor binding;GO:0005507|copper ion binding;GO:0000166|nucleotide binding;GO:0004775|succinate-CoA ligase (ADP-forming) activity;GO:0004776|succinate-CoA ligase (GDP-forming) activity;	K01899	LSC1; succinyl-CoA synthetase alpha subunit [EC:6.2.1.4 6.2.1.5]
	Tb927.3.5760	550	537	63	79	69	230.195	5.82028	2.54109	1.82e-35	2.7e-33	Up	yes	Tb927.3.5760	protein_coding	chrTb927_03_v5.1:1605884-1608396:-	gi|72387481|ref|XP_844165.1|	1438	0	hypothetical protein [Trypanosoma brucei brucei TREU927]	gi|62176275|gb|AC159440.1|	2513	0	Trypanosoma brucei chromosome 3 clone RPCI93-2H15, complete sequence	.	.	.	.	.	.	.	.	pfam02118	Srg	Srg family chemoreceptor.	.	.	.	.	.
	Tb927.4.2090	56	66	14	7	15	28.8083	3.78521	1.92037	8.41e-05	0.000369067	Up	yes	Tb927.4.2090	protein_coding	chrTb927_04_v5.1:539209-541025:+	gi|72387870|ref|XP_844359.1|	898	8e-115	hypothetical protein [Trypanosoma brucei brucei TREU927]	gi|62359298|gb|AC087325.9|	1817	0	Trypanosoma brucei chromosome 4 clone RPCI93-29M18, complete sequence	.	.	.	.	.	.	.	.	pfam07248	DUF1431	Protein of unknown function (DUF1431). This family contains a number of Drosophila melanogaster proteins of unknown function. These contain several conserved cysteine residues.	.	.	.	.	.
	Tb927.4.2240	3599	3458	1141	1506	1080	2016	2.14995	1.1043	1.97e-16	4.69e-15	Up	yes	Tb927.4.2240	protein_coding	chrTb927_04_v5.1:581325-583058:+	gi|72387900|ref|XP_844374.1|	1906	0	hypothetical protein [Trypanosoma brucei brucei TREU927]	gi|62358555|gb|AC079933.3|	1734	0	Trypanosoma brucei chromosome 4 clone RPCI93-1H19, complete sequence	.	.	.	.	CAC2226	57.4	3e-08	COG0115	pfam01063	Aminotran_4	Aminotransferase class IV. The D-amino acid transferases (D-AAT) are required by bacteria to catalyse the synthesis of D-glutamic acid and D-alanine, which are essential constituents of bacterial cell wall and are the building block for other D-amino acids. Despite the difference in the structure of the substrates, D-AATs and L-ATTs have strong similarity.	.	.	.	.	.
	Tb927.5.1560	2222	2001	415	480	308	976.431	3.99919	1.99971	4.14e-42	1.41e-39	Up	yes	Tb927.5.1560	protein_coding	chrTb927_05_v5.1:545972-548567:-	gi|72389070|ref|XP_844830.1|	3563	0	ATP-dependent DEAD/H RNA helicase [Trypanosoma brucei brucei TREU927]	gi|62176308|gb|AC159443.1|	2596	0	Trypanosoma brucei chromosome 5 clone RPCI93-30H13, complete sequence	Q54TJ4	268	1e-75	Probable ATP-dependent RNA helicase ddx27	SPAC30D11.03	249	9e-70	COG0513	pfam00270	DEAD	DEAD/DEAH box helicase. Members of this family include the DEAD and DEAH box helicases. Helicases are involved in unwinding nucleic acids. The DEAD box helicases are involved in various aspects of RNA metabolizm, including nuclear transcription, pre mRNA splicing, ribosome biogenesis, nucleocytoplasmic transport, translation, RNA decay and organellar gene expression.	GO:0010501|RNA secondary structure unwinding;GO:0006364|rRNA processing;	GO:0005694|chromosome;GO:0005737|cytoplasm;GO:0005730|nucleolus;	GO:0005524|ATP binding;GO:0004004|ATP-dependent RNA helicase activity;GO:0003723|RNA binding;	K13181	DDX27, DRS1; ATP-dependent RNA helicase DDX27 [EC:3.6.4.13]
	Tb927.5.2160	1305	1272	248	238	249	599.042	3.94403	1.97967	3.82e-36	6.16e-34	Up	yes	Tb927.5.2160	protein_coding	chrTb927_05_v5.1:747905-748486:+	gi|72389190|ref|XP_844890.1|	610	9e-78	hypothetical protein [Trypanosoma brucei brucei TREU927]	gi|62359995|gb|AC091655.15|	582	0	Trypanosoma brucei chromosome 5 clone RPCI93-3C6, complete sequence	.	.	.	.	.	.	.	.	pfam03724	META	META domain. Small domain family found in proteins of of unknown function. Some are secreted and implicated in motility in bacteria. Also occurs in Leishmania spp. as an essential gene. Over-expression in L.amazonensis increases virulence. A pair of cysteine residues show correlated conservation, suggesting that they form a disulphide bond.	.	.	.	.	.
	Tb927.5.2260	682	650	88	96	98	287.609	5.31856	2.41104	2.12e-36	3.48e-34	Up	yes	Tb927.5.2260	protein_coding	chrTb927_05_v5.1:761928-762699:+	gi|72389210|ref|XP_844900.1|	613	3e-77	hypothetical protein [Trypanosoma brucei brucei TREU927]	gi|62359995|gb|AC091655.15|	772	0	Trypanosoma brucei chromosome 5 clone RPCI93-3C6, complete sequence	.	.	.	.	.	.	.	.	pfam03724	META	META domain. Small domain family found in proteins of of unknown function. Some are secreted and implicated in motility in bacteria. Also occurs in Leishmania spp. as an essential gene. Over-expression in L.amazonensis increases virulence. A pair of cysteine residues show correlated conservation, suggesting that they form a disulphide bond.	.	.	.	.	.
	Tb927.5.4020	2999	2760	353	407	322	1210.05	6.0265	2.59132	8.81e-84	8.39e-80	Up	yes	Tb927.5.4020	protein_coding	chrTb927_05_v5.1:1299149-1300020:-	gi|72389554|ref|XP_845072.1|	758	1e-96	hypothetical protein [Trypanosoma brucei brucei TREU927]	gi|62360155|gb|AC116668.6|	872	0	Trypanosoma brucei chromosome 5 clone RPCI93-45E22, complete sequence	.	.	.	.	.	.	.	.	pfam03251	Tymo_45kd_70kd	Tymovirus 45/70Kd protein. Tymoviruses are single stranded RNA viruses. This family includes a protein of unknown function that has been named based on its molecular weight. Tymoviruses such as the ononis yellow mosaic tymovirus encode only three proteins. Of these two are overlapping this protein overlaps a larger ORF that is thought to be the polymerase.	.	.	.	.	.
	Tb927.5.4620	40	81	5	8	14	26.7064	4.99454	2.32035	3.28e-05	0.000157444	Up	yes	Tb927.5.4620	protein_coding	chrTb927_05_v5.1:1433202-1434133:+	gi|72389670|ref|XP_845130.1|	1321	0	expression site-associated gene (ESAG) protein [Trypanosoma brucei brucei TREU927]	gi|62175683|gb|AC159422.1|	932	0	Trypanosoma brucei chromosome 5 clone RPCI93-26C7, complete sequence	.	.	.	.	.	.	.	.	pfam08888	HopJ	HopJ type III effector protein. Pathovars of Pseudomonas syringae interact with their plant hosts via the action of Hrp outer protein (Hop) effector proteins, injected into plant cells by the type III secretion system. The proteins in this family are called HopJ after the original member HopPmaJ.	.	.	.	.	.
	Tb927.6.510	755	667	125	144	120	326.052	4.13268	2.04708	5.58e-31	5.1e-29	Up	yes	Tb927.6.510	protein_coding	chrTb927_06_v5.1:225806-226480:+	gi|130953|sp|P14044.1|PRO2_TRYBB	165	5e-12	RecName: Full=Duplicate procyclin [Trypanosoma brucei brucei]	gi|62359133|gb|AC092199.8|	675	0	Trypanosoma brucei chromosome 6 clone RPCI93-28F21, complete sequence	.	.	.	.	.	.	.	.	pfam05887	Trypan_PARP	Procyclic acidic repetitive protein (PARP). This family consists of several Trypanosoma brucei procyclic acidic repetitive protein (PARP) like sequences. The procyclic acidic repetitive protein (parp) genes of Trypanosoma brucei encode a small family of abundant surface proteins whose expression is restricted to the procyclic form of the parasite. They are found at two unlinked loci, parpA and pa…	.	.	.	.	.
	Tb927.7.210	6733	7686	1643	2471	1664	3711.46	2.84108	1.50644	1.9e-22	8.41e-21	Up	yes	Tb927.7.210	protein_coding	chrTb927_07_v5.1:39698-41797:+	gi|72390702|ref|XP_845645.1|	3000	0	proline oxidase [Trypanosoma brucei brucei TREU927]	gi|62176782|gb|AC159458.1|	2100	0	Trypanosoma brucei chromosome 7 clone RPCI93-8P12, complete sequence	Q04499	253	6e-72	Proline dehydrogenase 1, mitochondrial	SPCC70.03c	106	2e-23	COG0506	pfam01619	Pro_dh	Proline dehydrogenase.	GO:0006537|glutamate biosynthetic process;GO:0007626|locomotory behavior;GO:0042331|phototaxis;GO:0006562|proline catabolic process;GO:0010133|proline catabolic process to glutamate;	GO:0005759|mitochondrial matrix;GO:0005739|mitochondrion;	GO:0071949|FAD binding;GO:0004657|proline dehydrogenase activity;	K00318	PRODH; proline dehydrogenase [EC:1.5.-.-]
	Tb927.7.4270	2739	2769	661	739	544	1359.19	3.21805	1.68619	2.33e-39	5.4e-37	Up	yes	Tb927.7.4270	protein_coding	chrTb927_07_v5.1:1135620-1136651:-	gi|72391512|ref|XP_846050.1|	1044	8e-140	hypothetical protein [Trypanosoma brucei brucei TREU927]	gi|62176545|gb|AC159450.1|	1032	0	Trypanosoma brucei chromosome 7 clone RPCI93-5F10, complete sequence	.	.	.	.	.	.	.	.	pfam03390	2HCT	2-hydroxycarboxylate transporter family. The 2-hydroxycarboxylate transporter family is a family of secondary transporters found exclusively in the bacterial kingdom. They function in the metabolizm of the di- and tricarboxylates malate and citrate, mostly in fermentative pathways involving decarboxylation of malate or oxaloacetate.	.	.	.	.	.
	Tb927.7.4390	4431	4688	1038	1448	853	2272.52	3.12321	1.64303	6.76e-27	4.38e-25	Up	yes	Tb927.7.4390	protein_coding	chrTb927_07_v5.1:1163914-1166293:-	gi|72391536|ref|XP_846062.1|	3550	0	threonine synthase [Trypanosoma brucei brucei TREU927]	gi|62176545|gb|AC159450.1|	2380	0	Trypanosoma brucei chromosome 7 clone RPCI93-5F10, complete sequence	.	.	.	.	CAC0999	285	2e-85	COG0498	pfam14821	Thr_synth_N	Threonine synthase N terminus. This domain is found at the N-terminus of many threonine synthase enzymes.	.	.	.	.	.
	Tb927.7.5930	5933	5277	1336	1948	1304	2903.35	2.77834	1.47422	2.22e-23	1.05e-21	Up	yes	Tb927.7.5930	protein_coding	chrTb927_07_v5.1:1590092-1592710:+	gi|72391844|ref|XP_846216.1|	3086	0	hypothetical protein [Trypanosoma brucei brucei TREU927]	gi|62358358|gb|AC091553.15|	2619	0	Trypanosoma brucei chromosome 7 clone RPCI93-10C21, complete sequence	.	.	.	.	.	.	.	.	pfam07690	MFS_1	Major Facilitator Superfamily.	.	.	.	.	.
	Tb927.7.5940	8295	10361	2068	2473	2080	4624.42	3.18818	1.67273	1.21e-32	1.33e-30	Up	yes	Tb927.7.5940	protein_coding	chrTb927_07_v5.1:1592849-1595615:+	gi|72391846|ref|XP_846217.1|	3157	0	hypothetical protein [Trypanosoma brucei brucei TREU927]	gi|62358358|gb|AC091553.15|	2767	0	Trypanosoma brucei chromosome 7 clone RPCI93-10C21, complete sequence	.	.	.	.	.	.	.	.	pfam07690	MFS_1	Major Facilitator Superfamily.	.	.	.	.	.
	Tb927.7.6020	62	42	4	16	6	23.1242	4.57768	2.19462	0.000118589	0.000505209	Up	yes	Tb927.7.6020	protein_coding	chrTb927_07_v5.1:1620711-1621789:+	gi|72391862|ref|XP_846225.1|	738	2e-94	hypothetical protein [Trypanosoma brucei brucei TREU927]	gi|62176237|gb|AC159439.1|	1079	0	Trypanosoma brucei chromosome 7 clone RPCI93-2F2, complete sequence	.	.	.	.	.	.	.	.	pfam08560	DUF1757	Protein of unknown function (DUF1757). This family of proteins are about 150 amino acids in length and have no known function.	.	.	.	.	.
	Tb927.8.4730	52	84	18	23	18	36.1161	2.61697	1.3879	0.00106914	0.00361691	Up	yes	Tb927.8.4730	protein_coding	chrTb927_08_v5.1:1387684-1390532:-	gi|72393003|ref|XP_847302.1|	2216	0	amino acid transporter [Trypanosoma brucei brucei TREU927]	gi|62176464|gb|AC159448.1|	2849	0	Trypanosoma brucei chromosome 8 clone RPCI93-4A8, complete sequence	Q5R443	80.5	3e-14	Sodium-coupled neutral amino acid transporter 1	YER119c	72.8	2e-12	COG0814	pfam01490	Aa_trans	Transmembrane amino acid transporter protein. This transmembrane region is found in many amino acid transporters including UNC-47 and MTR. UNC-47 encodes a vesicular amino butyric acid (GABA) transporter, (VGAT). UNC-47 is predicted to have 10 transmembrane domains. MTR is a N system amino acid transporter system protein involved in methyltryptophan resistance. Other members of this family includ…	GO:0006865|amino acid transport;GO:0006814|sodium ion transport;	GO:0016021|integral component of membrane;GO:0005886|plasma membrane;	GO:0015293|symporter activity;	K14990	SLC38A1, SNAT1, GLNT; solute carrier family 38 (sodium-coupled neutral amino acid transporter), member 1
	Tb927.8.5350	1338	1436	282	352	301	676.333	3.3525	1.74524	7.34e-30	6.23e-28	Up	yes	Tb927.8.5350	protein_coding	chrTb927_08_v5.1:1589233-1591294:-	gi|72393129|ref|XP_847365.1|	835	2e-104	hypothetical protein [Trypanosoma brucei brucei TREU927]	gi|62176596|gb|AC159451.1|	2062	0	Trypanosoma brucei chromosome 8 clone RPCI93-5H5, complete sequence	.	.	.	.	.	.	.	.	pfam14007	YtpI	YtpI-like protein. The YtpI-like protein family includes the B. subtilis YtpI protein, which is functionally uncharacterized. This family of proteins is found in bacteria. Proteins in this family are typically between 73 and 101 amino acids in length.	.	.	.	.	.
	Tb927.8.6170	7449	7664	1297	1989	1329	3568.43	3.72632	1.89775	1.8e-35	2.7e-33	Up	yes	Tb927.8.6170	protein_coding	chrTb927_08_v5.1:1797566-1800456:+	gi|72393293|ref|XP_847447.1|	3438	0	transketolase [Trypanosoma brucei brucei TREU927]	gi|62175120|gb|AC159405.1|	2891	0	Trypanosoma brucei chromosome 8 clone RPCI93-11J15, complete sequence	P23254	647	0	Transketolase 1	YPR074c	647	0	COG0021	pfam00456	Transketolase_N	Transketolase, thiamine diphosphate binding domain. This family includes transketolase enzymes EC:2.2.1.1. and also partially matches to 2-oxoisovalerate dehydrogenase beta subunit EC:1.2.4.4. Both these enzymes utilize thiamine pyrophosphate as a cofactor, suggesting there may be common aspects in their mechanism of catalysis.	GO:0006098|pentose-phosphate shunt;	GO:0005737|cytoplasm;	GO:0046872|metal ion binding;GO:0004802|transketolase activity;	K00615	E2.2.1.1, tktA, tktB; transketolase [EC:2.2.1.1]
	Tb927.8.630	1623	1341	276	400	232	698.673	3.72443	1.89702	1.51e-27	1.02e-25	Up	yes	Tb927.8.630	protein_coding	chrTb927_08_v5.1:176838-178436:-	gi|72392199|ref|XP_846900.1|	2726	0	lipoate-protein ligase [Trypanosoma brucei brucei TREU927]	gi|62175195|gb|AC159407.1|	1599	0	Trypanosoma brucei chromosome 8 clone RPCI93-12O16, complete sequence	Q9Y234	111	2e-25	Lipoyltransferase 1, mitochondrial	YPO2414	108	3e-25	COG0095	pfam03099	BPL_LplA_LipB	Biotin/lipoate A/B protein ligase family. This family includes biotin protein ligase, lipoate-protein ligase A and B. Biotin is covalently attached at the active site of certain enzymes that transfer carbon dioxide from bicarbonate to organic acids to form cellular metabolites. Biotin protein ligase (BPL) is the enzyme responsible for attaching biotin to a specific lysine at the active site of bi…	GO:0034641|cellular nitrogen compound metabolic process;GO:0006464|cellular protein modification process;GO:0006629|lipid metabolic process;GO:0009249|protein lipoylation;	GO:0005759|mitochondrial matrix;	GO:0016979|lipoate-protein ligase activity;GO:0016746|transferase activity, transferring acyl groups;	K10105	LIPT1; lipoyltransferase 1
	Tb927.8.6750	2827	2764	466	662	472	1296.74	3.96639	1.98783	2.97e-41	8.84e-39	Up	yes	Tb927.8.6750	protein_coding	chrTb927_08_v5.1:1953050-1954109:-	gi|72393409|ref|XP_847505.1|	800	1e-103	translationally controlled tumor protein (TCTP) [Trypanosoma brucei brucei TREU927]	gi|62359576|gb|AC159703.1|	1060	0	Trypanosoma brucei chromosome 8 clone RPCI93-30K1, complete sequence	Q4PF30	101	4e-24	Translationally-controlled tumor protein homolog	.	.	.	.	pfam00838	TCTP	Translationally controlled tumor protein.	GO:0006412|translation;	GO:0005737|cytoplasm;GO:0005874|microtubule;	.	.	.
	Tb927.8.7530	3283	3252	905	925	799	1687.24	2.81019	1.49067	4.8e-34	6.01e-32	Up	yes	Tb927.8.7530	protein_coding	chrTb927_08_v5.1:2168228-2169749:+	gi|72393563|ref|XP_847582.1|	1729	0	3,2-trans-enoyl-CoA isomerase, mitochondrial precursor [Trypanosoma brucei brucei TREU927]	gi|62176363|gb|AC159445.1|	1522	0	Trypanosoma brucei chromosome 8 clone RPCI93-30P3, complete sequence	P42125	149	3e-39	Enoyl-CoA delta isomerase 1, mitochondrial	SSO1311	76.3	1e-14	COG1024	pfam00378	ECH	Enoyl-CoA hydratase/isomerase family. This family contains a diverse set of enzymes including: Enoyl-CoA hydratase. Napthoate synthase. Carnitate racemase. 3-hydoxybutyryl-CoA dehydratase. Dodecanoyl-CoA delta-isomerase.	GO:0006635|fatty acid beta-oxidation;	GO:0005743|mitochondrial inner membrane;GO:0005759|mitochondrial matrix;GO:0005739|mitochondrion;	GO:0004165|dodecenoyl-CoA delta-isomerase activity;GO:0004300|enoyl-CoA hydratase activity;GO:0042802|identical protein binding;	K13238	DCI; 3,2-trans-enoyl-CoA isomerase, mitochondrial [EC:5.3.3.8]
	Tb927.9.14990	663	632	228	225	217	368.183	2.17878	1.12352	1.54e-11	2.05e-10	Up	yes	Tb927.9.14990	protein_coding	chrTb927_09_v5.1:2341447-2342137:+	gi|71746184|ref|XP_827649.1|	743	3e-97	hypothetical protein [Trypanosoma brucei brucei TREU927]	gi|261330942|emb|FN554972.1|	671	0	Trypanosoma brucei gambiense DAL972 chromosome 9, complete sequence	.	.	.	.	.	.	.	.	pfam04499	SAPS	SIT4 phosphatase-associated protein. This family includes a conserved region from a group of yeast proteins that associate with the SIT4 phosphatase. This association is required for SIT4's role in G1 cyclin transcription and for bud formation. This family also includes homologous regions from other eukaryotes.	.	.	.	.	.
	Tb927.9.2320	1450	1431	305	379	260	694.295	3.4699	1.79489	1.5e-33	1.76e-31	Up	yes	Tb927.9.2320	protein_coding	chrTb927_09_v5.1:514065-515219:-	gi|71744080|ref|XP_803546.1|	1908	0	hypothetical protein [Trypanosoma brucei brucei TREU927]	gi|261330942|emb|FN554972.1|	1125	0	Trypanosoma brucei gambiense DAL972 chromosome 9, complete sequence	.	.	.	.	.	.	.	.	pfam12847	Methyltransf_18	Methyltransferase domain. Protein in this family function as methyltransferases.	.	.	.	.	.
	Tb927.9.5900	9027	8789	2272	2897	2431	4697.77	2.64711	1.40442	5.68e-27	3.76e-25	Up	yes	Tb927.9.5900	protein_coding	chrTb927_09_v5.1:995153-999575:+	gi|71744688|ref|XP_826974.1|	5340	0	glutamate dehydrogenase [Trypanosoma brucei brucei TREU927]	gi|261330942|emb|FN554972.1|	4184	0	Trypanosoma brucei gambiense DAL972 chromosome 9, complete sequence	Q54VI3	616	0	Glutamate dehydrogenase 2	SPCC132.04c	505	5e-155	COG2902	pfam00208	ELFV_dehydrog	Glutamate/Leucine/Phenylalanine/Valine dehydrogenase.	GO:0019551|glutamate catabolic process to 2-oxoglutarate;	GO:0005737|cytoplasm;	GO:0004352|glutamate dehydrogenase (NAD+) activity;	K15371	GDH2; glutamate dehydrogenase [EC:1.4.1.2]
	Tb927.9.720	80	66	10	15	18	34.3259	3.80256	1.92697	1.37e-05	7.11e-05	Up	yes	Tb927.9.720	protein_coding	chrTb927_09_v5.1:179436-179889:+	gi|71743868|ref|XP_803387.1|	633	6e-82	hypothetical protein [Trypanosoma brucei brucei TREU927]	gi|71743867|ref|XM_798294.1|	411	0	Trypanosoma brucei brucei strain 927/4 GUTat10.1 hypothetical protein (Tb09.142.0370) partial mRNA	.	.	.	.	.	.	.	.	pfam10675	DUF2489	Protein of unknown function (DUF2489). This is a bacterial family of uncharacterized proteins.	.	.	.	.	.
	Tb927.9.730	146	178	19	27	44	75.3484	3.99846	1.99945	2.03e-08	1.67e-07	Up	yes	Tb927.9.730	protein_coding	chrTb927_09_v5.1:179941-180294:+	gi|71743870|ref|XP_803388.1|	604	2e-78	hypothetical protein [Trypanosoma brucei brucei TREU927]	gi|71743869|ref|XM_798295.1|	354	0	Trypanosoma brucei brucei strain 927/4 GUTat10.1 hypothetical protein (Tb09.142.0380) partial mRNA	.	.	.	.	.	.	.	.	pfam01500	Keratin_B2	Keratin, high sulfur B2 protein. High sulfur proteins are cysteine-rich proteins synthesized during the differentiation of hair matrix cells, and form hair fibres in association with hair keratin intermediate filaments. This family has been divided up into four regions, with the second region containing 8 copies of a short repeat. This family is also known as B2 or KAP1.	.	.	.	.	.
	Tb05.5K5.170	37	19	74	71	70	57.6338	0.29278	-1.77211	1.46e-06	8.96e-06	Down	yes	Tb05.5K5.170	protein_coding	chr5K5_v5.1:32991-33885:-	gi|62176665|gb|AAX70768.1|	1288	4e-177	elongation of very long chain fatty acids protein, putative [Trypanosoma brucei]	gi|62176648|gb|AC159452.1|	895	0	Trypanosoma brucei chromosome 5 clone RPCI93-5K5, complete sequence	Q9JLJ4	96.7	9e-22	Elongation of very long chain fatty acids protein 2	.	.	.	.	pfam01151	ELO	GNS1/SUR4 family. Members of this family are involved in long chain fatty acid elongation systems that produce the 26-carbon precursors for ceramide and sphingolipid synthesis. Predicted to be integral membrane proteins, in eukaryotes they are probably located on the endoplasmic reticulum. Yeast ELO3 affects plasma membrane H+-ATPase activity, and may act on a glucose-signaling pathway that contr…	GO:0034625|fatty acid elongation, monounsaturated fatty acid;GO:0034626|fatty acid elongation, polyunsaturated fatty acid;GO:0019367|fatty acid elongation, saturated fatty acid;GO:0030148|sphingolipid biosynthetic process;GO:0006636|unsaturated fatty acid biosynthetic process;GO:0042761|very long-chain fatty acid biosynthetic process;GO:0000038|very long-chain fatty acid metabolic process;	GO:0005783|endoplasmic reticulum;GO:0030176|integral component of endoplasmic reticulum membrane;	GO:0009922|fatty acid elongase activity;GO:0016747|transferase activity, transferring acyl groups other than amino-acyl groups;	K10205	ELOVL2; elongation of very long chain fatty acids protein 2 [EC:2.3.1.199]
	Tb05.5K5.420	5	8	86	42	98	54.149	0.0635032	-3.97703	1.09e-12	1.69e-11	Down	yes	Tb05.5K5.420	protein_coding	chr5K5_v5.1:122167-123255:-	gi|189094651|emb|CAQ57315.1|	884	5e-116	expression site-associated gene 3 (ESAG3) protein [Trypanosoma brucei brucei]	gi|62176648|gb|AC159452.1|	1089	0	Trypanosoma brucei chromosome 5 clone RPCI93-5K5, complete sequence	.	.	.	.	.	.	.	.	pfam09847	DUF2074	Predicted permease (DUF2074). This domain, found in various archaeal hypothetical proteins, has no known function.	.	.	.	.	.
	Tb09.v4.0065	245	260	508	427	491	406.484	0.397279	-1.33178	7.98e-13	1.25e-11	Down	yes	Tb09.v4.0065	protein_coding	chrtryp_IXb-1c10.p1c:14768-15749:-	gi|70908245|emb|CAJ16268.1|	1725	0	expression site-associated gene 1 (ESAG 1), putative [Trypanosoma brucei brucei TREU927]	gi|1289194|gb|L77891.1|TRBWC15G	315	2e-162	Trypanosoma brucei (clone MITat1.2 clone 221a) esag1.WC15 gene, 5' end of cds	.	.	.	.	.	.	.	.	pfam03238	ESAG1	ESAG protein. Expression-site-associated gene (ESAG) proteins are thought to be involved in VSG activation. This family includes ESAG 117A as well as ESAG IM.	.	.	.	.	.
	Tb11.0360	50	45	115	126	89	89.1853	0.327128	-1.61207	1.62e-08	1.37e-07	Down	yes	Tb11.0360	protein_coding	chrtryp_XI-1036e06.p1k:17537-20240:+	gi|70908060|emb|CAJ17011.1|	3379	0	Gp63-3 surface protease homolog, putative [Trypanosoma brucei brucei TREU927]	gi|261333891|emb|FN554974.1|	1483	0	Trypanosoma brucei gambiense DAL972 chromosome 11, complete sequence	Q06031	292	5e-85	Leishmanolysin homolog	.	.	.	.	pfam01457	Peptidase_M8	Leishmanolysin.	GO:0007155|cell adhesion;	GO:0031225|anchored component of membrane;GO:0005886|plasma membrane;	GO:0046872|metal ion binding;GO:0004222|metalloendopeptidase activity;	.	.
	Tb11.0845	118	149	416	416	499	346.257	0.224356	-2.15614	1.15e-23	5.58e-22	Down	yes	Tb11.0845	protein_coding	chrtryp_XI-147f01.q1ca:2731-3890:+	gi|71754499|ref|XP_828164.1|	484	8e-57	dynein light chain [Trypanosoma brucei brucei TREU927]	gi|261333891|emb|FN554974.1|	583	0	Trypanosoma brucei gambiense DAL972 chromosome 11, complete sequence	O02414	165	2e-48	Dynein light chain LC6, flagellar outer arm	.	.	.	.	pfam01221	Dynein_light	Dynein light chain type 1.	GO:0007017|microtubule-based process;	GO:0005737|cytoplasm;GO:0030286|dynein complex;GO:0005874|microtubule;GO:0031514|motile cilium;	GO:0003774|motor activity;	.	.
	Tb11.v5.0411	484	637	2060	2514	3474	2026.53	0.154311	-2.69608	4.88e-10	5.32e-09	Down	yes	Tb11.v5.0411	protein_coding	chrTb927_11_bin_v5.1:1561914-1563254:-	gi|71749480|ref|XP_828079.1|	2194	0	peptidylprolyl isomerase-like protein [Trypanosoma brucei brucei TREU927]	gi|261331926|emb|FN554973.1|	1320	0	Trypanosoma brucei gambiense DAL972 chromosome 10, complete sequence	Q9TRY0	233	5e-69	Peptidyl-prolyl cis-trans isomerase FKBP4	alr0577	112	3e-28	COG0545	pfam00254	FKBP_C	FKBP-type peptidyl-prolyl cis-trans isomerase.	GO:0061077|chaperone-mediated protein folding;GO:0031111|negative regulation of microtubule polymerization or depolymerization;GO:0010977|negative regulation of neuron projection development;	GO:0044295|axonal growth cone;GO:0005737|cytoplasm;GO:0005829|cytosol;GO:0005874|microtubule;GO:0005739|mitochondrion;GO:0005634|nucleus;	GO:0005528|FK506 binding;GO:0031072|heat shock protein binding;GO:0003755|peptidyl-prolyl cis-trans isomerase activity;	K09571	FKBP4_5; FK506-binding protein 4/5 [EC:5.2.1.8]
	Tb11.v5.0468	332	424	1207	1033	1468	970.905	0.22678	-2.14063	4.07e-25	2.16e-23	Down	yes	Tb11.v5.0468	protein_coding	chrTb927_11_bin_v5.1:1901556-1903614:+	gi|115504283|ref|XP_001218934.1|	1763	0	alpha tubulin [Trypanosoma brucei brucei TREU927]	gi|83642236|emb|AL929603.2|	1117	0	Trypanosoma brucei brucei strain 927/4 GUTat10.1 chromosome 1, complete sequence	P04106	683	0	Tubulin alpha chain	SPBC16A3.15c	511	3e-174	COG5023	pfam03953	Tubulin_C	Tubulin C-terminal domain. This family includes the tubulin alpha, beta and gamma chains. Members of this family are involved in polymer formation. Tubulins are GTPases. FtsZ can polymerize into tubes, sheets, and rings in vitro and is ubiquitous in eubacteria and archaea. Tubulin is the major component of microtubules. (The FtsZ GTPases have been split into their won family).	GO:0007017|microtubule-based process;	GO:0005737|cytoplasm;GO:0005874|microtubule;	GO:0005525|GTP binding;GO:0003924|GTPase activity;GO:0005200|structural constituent of cytoskeleton;	.	.
	Tb11.v5.0469	9	30	85	68	119	68.9685	0.159109	-2.65191	1.56e-09	1.55e-08	Down	yes	Tb11.v5.0469	protein_coding	chrTb927_11_bin_v5.1:1903798-1905552:+	gi|115504281|ref|XP_001218933.1|	2253	0	beta tubulin [Trypanosoma brucei brucei TREU927]	gi|83642236|emb|AL929603.2|	1755	0	Trypanosoma brucei brucei strain 927/4 GUTat10.1 chromosome 1, complete sequence	P04107	870	0	Tubulin beta chain	ECU03g0820i	691	0	COG5023	pfam03953	Tubulin_C	Tubulin C-terminal domain. This family includes the tubulin alpha, beta and gamma chains. Members of this family are involved in polymer formation. Tubulins are GTPases. FtsZ can polymerize into tubes, sheets, and rings in vitro and is ubiquitous in eubacteria and archaea. Tubulin is the major component of microtubules. (The FtsZ GTPases have been split into their won family).	GO:0007017|microtubule-based process;	GO:0005737|cytoplasm;GO:0005874|microtubule;	GO:0005525|GTP binding;GO:0003924|GTPase activity;GO:0005200|structural constituent of cytoskeleton;	.	.
	Tb11.v5.0470	475	639	1724	1364	2046	1356.94	0.241131	-2.05211	3.41e-22	1.46e-20	Down	yes	Tb11.v5.0470	protein_coding	chrTb927_11_bin_v5.1:1905532-1910918:-	gi|71746882|ref|XP_822496.1|	4424	0	receptor-type adenylate cyclase GRESAG 4 [Trypanosoma brucei brucei TREU927]	gi|261331926|emb|FN554973.1|	4079	0	Trypanosoma brucei gambiense DAL972 chromosome 10, complete sequence	Q99280	941	0	Receptor-type adenylate cyclase GRESAG 4.3	SPBC800.05c	292	2e-85	COG5023	pfam00211	Guanylate_cyc	Adenylate and Guanylate cyclase catalytic domain.	GO:0035556|intracellular signal transduction;	GO:0016021|integral component of membrane;GO:0005622|intracellular;	GO:0004016|adenylate cyclase activity;GO:0005524|ATP binding;GO:0046872|metal ion binding;	.	.
	Tb11.v5.0511	26	37	70	52	66	53.1018	0.376141	-1.41066	0.000159347	0.000658501	Down	yes	Tb11.v5.0511	protein_coding	chrTb927_11_bin_v5.1:2118143-2119606:-	gi|2196914|gb|AAB61263.1|	1904	0	MSP-A1 surface protease homolog [Trypanosoma brucei rhodesiense]	gi|71755866|ref|XM_823755.1|	782	0	Trypanosoma brucei brucei strain 927/4 GUTat10.1 Gp63-1 surface protease homolog (Tb11.02.5610) partial mRNA	Q06031	258	2e-76	Leishmanolysin homolog	.	.	.	.	pfam01457	Peptidase_M8	Leishmanolysin.	GO:0007155|cell adhesion;	GO:0031225|anchored component of membrane;GO:0005886|plasma membrane;	GO:0046872|metal ion binding;GO:0004222|metalloendopeptidase activity;	.	.
	Tb11.v5.0516	665	751	2899	2635	3213	2217.11	0.180884	-2.46686	1.42e-48	8.45e-46	Down	yes	Tb11.v5.0516	protein_coding	chrTb927_11_bin_v5.1:2148852-2150399:+	gi|657232159|pdb|4P8R|A	1673	0	Chain A, Structure Of A Glycosomal Glyceraldehyde 3-phosphate Dehydrogenase From Trypanosoma Brucei	gi|261331926|emb|FN554973.1|	1489	0	Trypanosoma brucei gambiense DAL972 chromosome 10, complete sequence	P10097	644	0	Glyceraldehyde-3-phosphate dehydrogenase, cytosolic	YPO2157	569	0	COG0057	pfam00044	Gp_dh_N	Glyceraldehyde 3-phosphate dehydrogenase, NAD binding domain. GAPDH is a tetrameric NAD-binding enzyme involved in glycolysis and glyconeogenesis. N-terminal domain is a Rossmann NAD(P) binding fold.	GO:0006006|glucose metabolic process;GO:0006096|glycolytic process;	GO:0005829|cytosol;	GO:0004365|glyceraldehyde-3-phosphate dehydrogenase (NAD+) (phosphorylating) activity;GO:0051287|NAD binding;GO:0050661|NADP binding;	.	.
	Tb11.v5.0543	1131	1589	3495	3992	6947	3785.55	0.206888	-2.27308	7.2e-05	0.000320986	Down	yes	Tb11.v5.0543	protein_coding	chrTb927_11_bin_v5.1:2366099-2368548:+	gi|71748504|ref|XP_823307.1|	3114	0	heat shock protein 83 [Trypanosoma brucei brucei TREU927]	gi|261331926|emb|FN554973.1|	2396	0	Trypanosoma brucei gambiense DAL972 chromosome 10, complete sequence	P12861	1192	0	Heat shock protein 83	SPAC926.04c	498	1e-163	COG0326	pfam00183	HSP90	Hsp90 protein.	GO:0006457|protein folding;GO:0042026|protein refolding;GO:0009408|response to heat;GO:0006986|response to unfolded protein;	GO:0005813|centrosome;GO:0005737|cytoplasm;	GO:0005524|ATP binding;GO:0042623|ATPase activity, coupled;GO:0051082|unfolded protein binding;	.	.
	Tb11.v5.0546	322	316	760	558	714	566.53	0.351149	-1.50985	3.76e-15	7.65e-14	Down	yes	Tb11.v5.0546	protein_coding	chrTb927_11_bin_v5.1:2376376-2393488:-	gi|72389711|ref|XP_845150.1|	5962	0	receptor-type adenylate cyclase GRESAG 4 [Trypanosoma brucei brucei TREU927]	gi|72389710|ref|XM_840057.1|	3508	0	Trypanosoma brucei brucei strain 927/4 GUTat10.1 receptor-type adenylate cyclase GRESAG 4 partial mRNA	Q26721	1039	0	Receptor-type adenylate cyclase ESAG 4	MA1678	331	1e-93	COG0474	pfam00122	E1-E2_ATPase	E1-E2 ATPase.	GO:0035556|intracellular signal transduction;	GO:0016021|integral component of membrane;GO:0005622|intracellular;	GO:0004016|adenylate cyclase activity;GO:0005524|ATP binding;GO:0046872|metal ion binding;	.	.
	Tb11.v5.0558	85	104	207	132	156	143.124	0.429819	-1.2182	4e-06	2.29e-05	Down	yes	Tb11.v5.0558	protein_coding	chrTb927_11_bin_v5.1:2529598-2531690:-	gi|72388938|ref|XP_844764.1|	2358	0	oligosaccharyl transferase subunit [Trypanosoma brucei brucei TREU927]	gi|62176038|gb|AC159432.1|	1497	0	Trypanosoma brucei chromosome 5 clone RPCI93-28F8, complete sequence	E2RG47	228	3e-62	Dolichyl-diphosphooligosaccharide--protein glycosyltransferase subunit STT3B	SPBC1271.02	216	5e-59	COG1287	pfam02516	STT3	Oligosaccharyl transferase STT3 subunit. This family consists of the oligosaccharyl transferase STT3 subunit and related proteins. The STT3 subunit is part of the oligosaccharyl transferase (OTase) complex of proteins and is required for its activity. In eukaryotes, OTase transfers a lipid-linked core-oligosaccharide to selected asparagine residues in the ER. In the archaea STT3 occurs alone, rat…	GO:0043686|co-translational protein modification;GO:0006516|glycoprotein catabolic process;GO:0043687|post-translational protein modification;GO:0018279|protein N-linked glycosylation via asparagine;GO:0006986|response to unfolded protein;GO:0030433|ER-associated ubiquitin-dependent protein catabolic process;	GO:0016021|integral component of membrane;GO:0008250|oligosaccharyltransferase complex;	GO:0004579|dolichyl-diphosphooligosaccharide-protein glycotransferase activity;GO:0046872|metal ion binding;	K07151	STT3; dolichyl-diphosphooligosaccharide--protein glycosyltransferase [EC:2.4.99.18]
	Tb11.v5.0559	557	578	2316	1784	2561	1704.45	0.189486	-2.39984	6.59e-36	1.01e-33	Down	yes	Tb11.v5.0559	protein_coding	chrTb927_11_bin_v5.1:2531821-2534558:-	gi|72388938|ref|XP_844764.1|	1829	0	oligosaccharyl transferase subunit [Trypanosoma brucei brucei TREU927]	gi|62176038|gb|AC159432.1|	1741	0	Trypanosoma brucei chromosome 5 clone RPCI93-28F8, complete sequence	P46978	130	9e-30	Dolichyl-diphosphooligosaccharide--protein glycosyltransferase subunit STT3A	SPBC1271.02	126	7e-29	COG1287	pfam02516	STT3	Oligosaccharyl transferase STT3 subunit. This family consists of the oligosaccharyl transferase STT3 subunit and related proteins. The STT3 subunit is part of the oligosaccharyl transferase (OTase) complex of proteins and is required for its activity. In eukaryotes, OTase transfers a lipid-linked core-oligosaccharide to selected asparagine residues in the ER. In the archaea STT3 occurs alone, rat…	GO:0043686|co-translational protein modification;GO:0043687|post-translational protein modification;GO:0018279|protein N-linked glycosylation via asparagine;	GO:0016021|integral component of membrane;GO:0016020|membrane;GO:0008250|oligosaccharyltransferase complex;	GO:0004579|dolichyl-diphosphooligosaccharide-protein glycotransferase activity;GO:0046872|metal ion binding;	K07151	STT3; dolichyl-diphosphooligosaccharide--protein glycosyltransferase [EC:2.4.99.18]
	Tb11.v5.0605	3	7	34	31	35	24.2409	0.112451	-3.15264	7.1e-07	4.62e-06	Down	yes	Tb11.v5.0605	protein_coding	chrTb927_11_bin_v5.1:2862467-2864132:-	gi|788020765|ref|XP_011778812.1|	2504	0	pyruvate kinase 1, putative [Trypanosoma brucei gambiense DAL972]	gi|261331926|emb|FN554973.1|	1644	0	Trypanosoma brucei gambiense DAL972 chromosome 10, complete sequence	P30616	966	0	Pyruvate kinase 2	SPAC4H3.10c	451	1e-151	COG0469	pfam00224	PK	Pyruvate kinase, barrel domain. This domain of the is actually a small beta-barrel domain nested within a larger TIM barrel. The active site is found in a cleft between the two domains.	.	.	GO:0005524|ATP binding;GO:0016301|kinase activity;GO:0000287|magnesium ion binding;GO:0030955|potassium ion binding;GO:0004743|pyruvate kinase activity;	.	.
	Tb11.v5.0761	35	42	66	55	56	52.6785	0.490799	-1.0268	0.00345092	0.0102397	Down	yes	Tb11.v5.0761	protein_coding	chrTb927_11_bin_v5.1:3976551-3977575:+	gi|71747130|ref|XP_822620.1|	1220	2e-166	proteasome activator protein PA26 [Trypanosoma brucei brucei TREU927]	gi|261331926|emb|FN554973.1|	995	0	Trypanosoma brucei gambiense DAL972 chromosome 10, complete sequence	.	.	.	.	.	.	.	.	pfam05675	DUF817	Protein of unknown function (DUF817). This family consists of several bacterial proteins of unknown function.	.	.	.	.	.
	Tb11.v5.0788	647	757	1705	1639	1900	1421.14	0.299679	-1.73851	2.43e-25	1.31e-23	Down	yes	Tb11.v5.0788	protein_coding	chrTb927_11_bin_v5.1:4114178-4115071:+	gi|74025904|ref|XP_829518.1|	1487	0	expression site-associated gene 2 (ESAG2) protein [Trypanosoma brucei brucei TREU927]	gi|74025903|ref|XM_824425.1|	810	0	Trypanosoma brucei brucei strain 927/4 GUTat10.1 expression site-associated gene 2 (ESAG2) protein (Tb11.01.6230) partial mRNA	.	.	.	.	.	.	.	.	pfam13206	VSG_B	Trypanosomal VSG domain. This family represents the B-type variant surface glycoproteins from trypanosomal parasites. This family is related to pfam00913.	.	.	.	.	.
	Tb11.v5.0798	69	74	392	351	398	281.352	0.14057	-2.83064	1.57e-37	3.25e-35	Down	yes	Tb11.v5.0798	protein_coding	chrTb927_11_bin_v5.1:4153585-4155201:+	gi|72393153|ref|XP_847377.1|	995	2e-129	flagellar calcium-binding protein [Trypanosoma brucei brucei TREU927]	gi|62175571|gb|AC159420.1|	800	0	Trypanosoma brucei chromosome 8 clone RPCI93-26A17, complete sequence	P17882	380	7e-128	Flagellar calcium-binding protein TB-17	.	.	.	.	pfam13499	EF-hand_7	EF-hand domain pair.	GO:0006816|calcium ion transport;	GO:0005929|cilium;GO:0031514|motile cilium;	GO:0005509|calcium ion binding;	.	.
	Tb11.v5.1034	144	179	378	255	408	291.51	0.345031	-1.5352	6.68e-10	7.15e-09	Down	yes	Tb11.v5.1034	protein_coding	chrTb927_11_bin_v5.1:5476574-5477185:+	gi|788026002|ref|XP_011780411.1|	878	3e-112	heat shock protein 70, (fragment) [Trypanosoma brucei gambiense DAL972]	gi|74025263|ref|XM_824105.1|	603	0	Trypanosoma brucei brucei strain 927/4 GUTat10.1 heat shock protein 70 (Tb11.01.3110) partial mRNA	P11145	331	2e-108	Heat shock 70 kDa protein 4	SPAC13G7.02c	226	9e-69	COG0443	pfam00012	HSP70	Hsp70 protein. Hsp70 chaperones help to fold many proteins. Hsp70 assisted folding involves repeated cycles of substrate binding and release. Hsp70 activity is ATP dependent. Hsp70 proteins are made up of two regions: the amino terminus is the ATPase domain and the carboxyl terminus is the substrate binding region.	GO:0006457|protein folding;	.	GO:0005524|ATP binding;	.	.
	Tb11.v5.1035	3626	4533	8029	7830	11916	7724.32	0.324938	-1.62176	8.54e-05	0.000374164	Down	yes	Tb11.v5.1035	protein_coding	chrTb927_11_bin_v5.1:5477626-5479808:+	gi|74025264|ref|XP_829198.1|	3356	0	heat shock protein 70 [Trypanosoma brucei brucei TREU927]	gi|443429293|gb|KC351896.1|	2082	0	Trypanosoma evansi isolate NRCE heat shock protein 70 (hsp70) mRNA, complete cds	P11145	1217	0	Heat shock 70 kDa protein 4	.	.	.	.	pfam00012	HSP70	Hsp70 protein. Hsp70 chaperones help to fold many proteins. Hsp70 assisted folding involves repeated cycles of substrate binding and release. Hsp70 activity is ATP dependent. Hsp70 proteins are made up of two regions: the amino terminus is the ATPase domain and the carboxyl terminus is the substrate binding region.	GO:0006457|protein folding;	.	GO:0005524|ATP binding;	.	.
	Tb927.1.2040	18	16	67	36	53	40.9861	0.243993	-2.03509	5.89e-06	3.26e-05	Down	yes	Tb927.1.2040	protein_coding	chrTb927_01_v5.1:521080-522475:-	gi|115504227|ref|XP_001218906.1|	2087	0	expression site-associated gene 2 (ESAG2) protein [Trypanosoma brucei brucei TREU927]	gi|83642236|emb|AL929603.2|	1396	0	Trypanosoma brucei brucei strain 927/4 GUTat10.1 chromosome 1, complete sequence	.	.	.	.	.	.	.	.	pfam13206	VSG_B	Trypanosomal VSG domain. This family represents the B-type variant surface glycoproteins from trypanosomal parasites. This family is related to pfam00913.	.	.	.	.	.
	Tb927.1.2360	895	1147	4891	4140	5412	3617.51	0.157778	-2.66404	2.75e-48	1.54e-45	Down	yes	Tb927.1.2360	protein_coding	chrTb927_01_v5.1:575978-577523:+	gi|115504283|ref|XP_001218934.1|	2353	0	alpha tubulin [Trypanosoma brucei brucei TREU927]	gi|83642236|emb|AL929603.2|	1546	0	Trypanosoma brucei brucei strain 927/4 GUTat10.1 chromosome 1, complete sequence	P04106	911	0	Tubulin alpha chain	SPBC16A3.15c	666	0	COG5023	pfam03953	Tubulin_C	Tubulin C-terminal domain. This family includes the tubulin alpha, beta and gamma chains. Members of this family are involved in polymer formation. Tubulins are GTPases. FtsZ can polymerize into tubes, sheets, and rings in vitro and is ubiquitous in eubacteria and archaea. Tubulin is the major component of microtubules. (The FtsZ GTPases have been split into their won family).	GO:0007017|microtubule-based process;	GO:0005737|cytoplasm;GO:0005874|microtubule;	GO:0005525|GTP binding;GO:0003924|GTPase activity;GO:0005200|structural constituent of cytoskeleton;	.	.
	Tb927.1.2390	1579	2219	7991	7840	8793	6196.82	0.172966	-2.53144	3.49e-49	2.37e-46	Down	yes	Tb927.1.2390	protein_coding	chrTb927_01_v5.1:581349-583103:+	gi|115504281|ref|XP_001218933.1|	2253	0	beta tubulin [Trypanosoma brucei brucei TREU927]	gi|83642236|emb|AL929603.2|	1755	0	Trypanosoma brucei brucei strain 927/4 GUTat10.1 chromosome 1, complete sequence	P04107	870	0	Tubulin beta chain	ECU03g0820i	691	0	COG5023	pfam03953	Tubulin_C	Tubulin C-terminal domain. This family includes the tubulin alpha, beta and gamma chains. Members of this family are involved in polymer formation. Tubulins are GTPases. FtsZ can polymerize into tubes, sheets, and rings in vitro and is ubiquitous in eubacteria and archaea. Tubulin is the major component of microtubules. (The FtsZ GTPases have been split into their won family).	GO:0007017|microtubule-based process;	GO:0005737|cytoplasm;GO:0005874|microtubule;	GO:0005525|GTP binding;GO:0003924|GTPase activity;GO:0005200|structural constituent of cytoskeleton;	.	.
	Tb927.1.3830	4753	7664	24753	22700	30576	19823	0.177387	-2.49503	2.08e-10	2.38e-09	Down	yes	Tb927.1.3830	protein_coding	chrTb927_01_v5.1:816304-818578:+	gi|115504569|ref|XP_001219077.1|	3174	0	glucose-6-phosphate isomerase, glycosomal [Trypanosoma brucei brucei TREU927]	gi|83642236|emb|AL929603.2|	2275	0	Trypanosoma brucei brucei strain 927/4 GUTat10.1 chromosome 1, complete sequence	P13377	1219	0	Glucose-6-phosphate isomerase, glycosomal	VC0374	677	0	COG0166	pfam00342	PGI	Phosphoglucose isomerase. Phosphoglucose isomerase catalyses the interconversion of glucose-6-phosphate and fructose-6-phosphate.	GO:0006094|gluconeogenesis;GO:0006096|glycolytic process;	GO:0020015|glycosome;	GO:0004347|glucose-6-phosphate isomerase activity;	.	.
	Tb927.1.4830	509	556	1583	1541	2779	1538.8	0.197941	-2.33685	1.22e-06	7.64e-06	Down	yes	Tb927.1.4830	protein_coding	chrTb927_01_v5.1:986557-988178:+	gi|47600916|emb|CAG29794.1|	1346	0	phospholipase A1 [Trypanosoma brucei]	gi|83642236|emb|AL929603.2|	1622	0	Trypanosoma brucei brucei strain 927/4 GUTat10.1 chromosome 1, complete sequence	.	.	.	.	.	.	.	.	pfam14666	RICTOR_M	Rapamycin-insensitive companion of mTOR, middle domain. Rictor appears to serve as a scaffolding protein that is important for maintaining mTORC2 integrity. The mammalian target of rapamycin (mTOR) is a conserved Ser/Thr kinase that forms two functionally distinct complexes, mTROC1 and mTORC2, important for nutrient and growth-factor signalling. This region is the more conserved central section t…	.	.	.	.	.
	Tb927.1.4900	457	387	1112	1130	910	844.103	0.303202	-1.72165	1.73e-33	1.98e-31	Down	yes	Tb927.1.4900	protein_coding	chrTb927_01_v5.1:993537-994662:+	gi|115504777|ref|XP_001219181.1|	1830	0	expression site-associated gene 11 (ESAG11) protein [Trypanosoma brucei brucei TREU927]	gi|83642236|emb|AL929603.2|	1126	0	Trypanosoma brucei brucei strain 927/4 GUTat10.1 chromosome 1, complete sequence	.	.	.	.	.	.	.	.	pfam00913	Trypan_glycop	Trypanosome variant surface glycoprotein (A-type). The trypanosome parasite expresses these proteins to evade the immune response. This family includes a variety of surface proteins such as Trypanosoma brucei VSGs such as expression site associated gene (ESAG) 6 and 7.	.	.	.	.	.
	Tb927.1.5240	12	21	36	34	38	29.9278	0.343786	-1.54042	0.00128528	0.00427213	Down	yes	Tb927.1.5240	protein_coding	chrTb927_01_v5.1:1039795-1040794:+	gi|115504843|ref|XP_001219214.1|	1651	0	expression site-associated gene 1 (ESAG1) protein [Trypanosoma brucei brucei TREU927]	gi|83642236|emb|AL929603.2|	1000	0	Trypanosoma brucei brucei strain 927/4 GUTat10.1 chromosome 1, complete sequence	.	.	.	.	.	.	.	.	pfam03238	ESAG1	ESAG protein. Expression-site-associated gene (ESAG) proteins are thought to be involved in VSG activation. This family includes ESAG 117A as well as ESAG IM.	.	.	.	.	.
	Tb927.1.700	1961	3037	12582	11491	14373	9549.94	0.145341	-2.78249	8.32e-47	3.96e-44	Down	yes	Tb927.1.700	protein_coding	chrTb927_01_v5.1:232091-233904:-	gi|115503961|ref|XP_001218773.1|	2322	0	phosphoglycerate kinase [Trypanosoma brucei brucei TREU927]	gi|83642236|emb|AL929603.2|	1814	0	Trypanosoma brucei brucei strain 927/4 GUTat10.1 chromosome 1, complete sequence	P07378	890	0	Phosphoglycerate kinase, glycosomal	CAC0710	402	1e-133	COG0126	pfam00162	PGK	Phosphoglycerate kinase.	GO:0006096|glycolytic process;	GO:0020015|glycosome;	GO:0005524|ATP binding;GO:0004618|phosphoglycerate kinase activity;	.	.
	Tb927.10.10490	22	41	91	93	114	78.1732	0.236777	-2.0784	2.85e-09	2.7e-08	Down	yes	Tb927.10.10490	protein_coding	chrTb927_10_v5.1:2574565-2575332:-	gi|71748422|ref|XP_823266.1|	485	3e-58	histone H2B [Trypanosoma brucei brucei TREU927]	gi|261331926|emb|FN554973.1|	749	0	Trypanosoma brucei gambiense DAL972 chromosome 10, complete sequence	P27795	172	3e-52	Histone H2B	.	.	.	.	pfam00125	Histone	Core histone H2A/H2B/H3/H4.	.	GO:0000786|nucleosome;GO:0005634|nucleus;	GO:0003677|DNA binding;GO:0046982|protein heterodimerization activity;	.	.
	Tb927.10.10890	15	15	25	22	41	25.3123	0.376672	-1.40862	0.00850589	0.0225772	Down	yes	Tb927.10.10890	protein_coding	chrTb927_10_v5.1:2654810-2657259:-	gi|71748504|ref|XP_823307.1|	3114	0	heat shock protein 83 [Trypanosoma brucei brucei TREU927]	gi|261331926|emb|FN554973.1|	2399	0	Trypanosoma brucei gambiense DAL972 chromosome 10, complete sequence	P12861	1192	0	Heat shock protein 83	SPAC926.04c	498	1e-163	COG0326	pfam00183	HSP90	Hsp90 protein.	GO:0006457|protein folding;GO:0042026|protein refolding;GO:0009408|response to heat;GO:0006986|response to unfolded protein;	GO:0005813|centrosome;GO:0005737|cytoplasm;	GO:0005524|ATP binding;GO:0042623|ATPase activity, coupled;GO:0051082|unfolded protein binding;	.	.
	Tb927.10.10910	29	24	45	46	98	52.7916	0.30664	-1.70538	0.000134377	0.000564881	Down	yes	Tb927.10.10910	protein_coding	chrTb927_10_v5.1:2660359-2662808:-	gi|71748504|ref|XP_823307.1|	3109	0	heat shock protein 83 [Trypanosoma brucei brucei TREU927]	gi|261331926|emb|FN554973.1|	2396	0	Trypanosoma brucei gambiense DAL972 chromosome 10, complete sequence	P12861	1192	0	Heat shock protein 83	SPAC926.04c	496	3e-163	COG0326	pfam00183	HSP90	Hsp90 protein.	GO:0006457|protein folding;GO:0042026|protein refolding;GO:0009408|response to heat;GO:0006986|response to unfolded protein;	GO:0005813|centrosome;GO:0005737|cytoplasm;	GO:0005524|ATP binding;GO:0042623|ATPase activity, coupled;GO:0051082|unfolded protein binding;	.	.
	Tb927.10.10930	53	67	133	146	215	133.178	0.269415	-1.8921	5.79e-10	6.24e-09	Down	yes	Tb927.10.10930	protein_coding	chrTb927_10_v5.1:2665888-2668337:-	gi|71748504|ref|XP_823307.1|	3192	0	heat shock protein 83 [Trypanosoma brucei brucei TREU927]	gi|261331926|emb|FN554973.1|	2389	0	Trypanosoma brucei gambiense DAL972 chromosome 10, complete sequence	P12861	1221	0	Heat shock protein 83	SPAC926.04c	520	2e-172	COG0326	pfam00183	HSP90	Hsp90 protein.	GO:0006457|protein folding;GO:0042026|protein refolding;GO:0009408|response to heat;GO:0006986|response to unfolded protein;	GO:0005813|centrosome;GO:0005737|cytoplasm;	GO:0005524|ATP binding;GO:0042623|ATPase activity, coupled;GO:0051082|unfolded protein binding;	.	.
	Tb927.10.10950	697	956	1813	1933	2839	1783.62	0.277927	-1.84722	2.19e-05	0.000108602	Down	yes	Tb927.10.10950	protein_coding	chrTb927_10_v5.1:2671444-2673893:-	gi|71748504|ref|XP_823307.1|	3114	0	heat shock protein 83 [Trypanosoma brucei brucei TREU927]	gi|261331926|emb|FN554973.1|	2398	0	Trypanosoma brucei gambiense DAL972 chromosome 10, complete sequence	P12861	1192	0	Heat shock protein 83	SPAC926.04c	498	1e-163	COG0326	pfam00183	HSP90	Hsp90 protein.	GO:0006457|protein folding;GO:0042026|protein refolding;GO:0009408|response to heat;GO:0006986|response to unfolded protein;	GO:0005813|centrosome;GO:0005737|cytoplasm;	GO:0005524|ATP binding;GO:0042623|ATPase activity, coupled;GO:0051082|unfolded protein binding;	.	.
	Tb927.10.12510	591	639	1639	1196	1403	1161.37	0.325744	-1.61819	6.15e-21	2.41e-19	Down	yes	Tb927.10.12510	protein_coding	chrTb927_10_v5.1:3034609-3037434:-	gi|71748802|ref|XP_823456.1|	4632	0	P-type H+-ATPase [Trypanosoma brucei brucei TREU927]	gi|32718097|gb|AY263211.1|	2826	0	Trypanosoma brucei P-type H+-ATPase mRNA, complete cds	P11718	1384	0	Probable proton ATPase 1A	MA1678	472	1e-150	COG0474	pfam00122	E1-E2_ATPase	E1-E2 ATPase.	.	GO:0016021|integral component of membrane;	GO:0005524|ATP binding;GO:0046872|metal ion binding;GO:0008553|hydrogen-exporting ATPase activity, phosphorylative mechanism;	.	.
	Tb927.10.12710	12173	15367	25289	29449	35254	25047.9	0.341283	-1.55096	2.68e-17	6.93e-16	Down	yes	Tb927.10.12710	protein_coding	chrTb927_10_v5.1:3085028-3088116:-	gi|71748842|ref|XP_823476.1|	3910	0	heat shock protein [Trypanosoma brucei brucei TREU927]	gi|261331926|emb|FN554973.1|	3005	0	Trypanosoma brucei gambiense DAL972 chromosome 10, complete sequence	Q9S7C0	328	1e-95	Heat shock 70 kDa protein 14	.	.	.	.	pfam00012	HSP70	Hsp70 protein. Hsp70 chaperones help to fold many proteins. Hsp70 assisted folding involves repeated cycles of substrate binding and release. Hsp70 activity is ATP dependent. Hsp70 proteins are made up of two regions: the amino terminus is the ATPase domain and the carboxyl terminus is the substrate binding region.	GO:0046686|response to cadmium ion;GO:0009408|response to heat;	GO:0005737|cytoplasm;GO:0005829|cytosol;GO:0005634|nucleus;GO:0005886|plasma membrane;	GO:0005524|ATP binding;	K09489	HSPA4; heat shock 70kDa protein 4
	Tb927.10.13290	844	692	2116	1626	2179	1599.58	0.288921	-1.79126	2.36e-22	1.04e-20	Down	yes	Tb927.10.13290	protein_coding	chrTb927_10_v5.1:3246300-3248011:-	gi|71748950|ref|XP_827814.1|	2097	0	hypothetical protein [Trypanosoma brucei brucei TREU927]	gi|261331926|emb|FN554973.1|	1690	0	Trypanosoma brucei gambiense DAL972 chromosome 10, complete sequence	.	.	.	.	.	.	.	.	pfam01066	CDP-OH_P_transf	CDP-alcohol phosphatidyltransferase. All of these members have the ability to catalyse the displacement of CMP from a CDP-alcohol by a second alcohol with formation of a phosphodiester bond and concomitant breaking of a phosphoride anhydride bond.	.	.	.	.	.
	Tb927.10.13930	93	109	329	227	307	229.289	0.261842	-1.93323	1.7e-15	3.6e-14	Down	yes	Tb927.10.13930	protein_coding	chrTb927_10_v5.1:3396972-3398195:-	gi|71749074|ref|XP_827876.1|	1473	0	phosphatidic acid phosphatase [Trypanosoma brucei brucei TREU927]	gi|261331926|emb|FN554973.1|	1113	0	Trypanosoma brucei gambiense DAL972 chromosome 10, complete sequence	Q6GQ62	63.5	3e-10	Phospholipid phosphatase 5	SPBC409.18	51.6	1e-06	COG0671	pfam01569	PAP2	PAP2 superfamily. This family includes the enzyme type 2 phosphatidic acid phosphatase (PAP2), Glucose-6-phosphatase EC:3.1.3.9, Phosphatidylglycerophosphatase B EC:3.1.3.27 and bacterial acid phosphatase EC:3.1.3.2. The family also includes a variety of haloperoxidases that function by oxidizing halides in the presence of hydrogen peroxide to form the corresponding hypohalous acids.	.	GO:0016021|integral component of membrane;	GO:0008195|phosphatidate phosphatase activity;	K18693	DPP1; diacylglycerol diphosphate phosphatase / phosphatidate phosphatase [EC:3.1.3.81 3.1.3.4]
	Tb927.10.14140	3823	6078	24501	23712	28665	19069.6	0.144102	-2.79484	4.09e-47	2.05e-44	Down	yes	Tb927.10.14140	protein_coding	chrTb927_10_v5.1:3434594-3436257:-	gi|788020765|ref|XP_011778812.1|	2554	0	pyruvate kinase 1, putative [Trypanosoma brucei gambiense DAL972]	gi|261331926|emb|FN554973.1|	1652	0	Trypanosoma brucei gambiense DAL972 chromosome 10, complete sequence	P30616	985	0	Pyruvate kinase 2	SPAC4H3.10c	450	1e-151	COG0469	pfam00224	PK	Pyruvate kinase, barrel domain. This domain of the is actually a small beta-barrel domain nested within a larger TIM barrel. The active site is found in a cleft between the two domains.	.	.	GO:0005524|ATP binding;GO:0016301|kinase activity;GO:0000287|magnesium ion binding;GO:0030955|potassium ion binding;GO:0004743|pyruvate kinase activity;	.	.
	Tb927.10.16100	473	622	1778	2326	3014	1806.54	0.170769	-2.54988	1.03e-09	1.07e-08	Down	yes	Tb927.10.16100	protein_coding	chrTb927_10_v5.1:3959358-3960698:+	gi|71749480|ref|XP_828079.1|	2202	0	peptidylprolyl isomerase-like protein [Trypanosoma brucei brucei TREU927]	gi|261331926|emb|FN554973.1|	1317	0	Trypanosoma brucei gambiense DAL972 chromosome 10, complete sequence	Q9TRY0	232	8e-69	Peptidyl-prolyl cis-trans isomerase FKBP4	alr0577	112	3e-28	COG0545	pfam00254	FKBP_C	FKBP-type peptidyl-prolyl cis-trans isomerase.	GO:0061077|chaperone-mediated protein folding;GO:0031111|negative regulation of microtubule polymerization or depolymerization;GO:0010977|negative regulation of neuron projection development;	GO:0044295|axonal growth cone;GO:0005737|cytoplasm;GO:0005829|cytosol;GO:0005874|microtubule;GO:0005739|mitochondrion;GO:0005634|nucleus;	GO:0005528|FK506 binding;GO:0031072|heat shock protein binding;GO:0003755|peptidyl-prolyl cis-trans isomerase activity;	K09571	FKBP4_5; FK506-binding protein 4/5 [EC:5.2.1.8]
	Tb927.10.2100	129	208	242	264	356	253.204	0.435402	-1.19958	4.66e-06	2.64e-05	Down	yes	Tb927.10.2100	protein_coding	chrTb927_10_v5.1:547174-549201:+	gi|71746820|ref|XP_822465.1|	2315	0	elongation factor 1-alpha [Trypanosoma brucei brucei TREU927]	gi|261331926|emb|FN554973.1|	2017	0	Trypanosoma brucei gambiense DAL972 chromosome 10, complete sequence	P86939	896	0	Elongation factor 1-alpha 2	SPBC839.15c	708	0	COG5256	pfam00009	GTP_EFTU	Elongation factor Tu GTP binding domain. This domain contains a P-loop motif, also found in several other families such as pfam00071, pfam00025 and pfam00063. Elongation factor Tu consists of three structural domains, this plus two C-terminal beta barrel domains.	GO:0019722|calcium-mediated signaling;GO:0007017|microtubule-based process;	GO:0005737|cytoplasm;GO:0005622|intracellular;	GO:0005516|calmodulin binding;GO:0005525|GTP binding;GO:0003924|GTPase activity;GO:0003746|translation elongation factor activity;	K03231	EEF1A; elongation factor 1-alpha
	Tb927.10.2440	1955	1936	9565	8596	10623	7168.52	0.150838	-2.72893	7.68e-65	2.44e-61	Down	yes	Tb927.10.2440	protein_coding	chrTb927_10_v5.1:630286-631963:-	gi|71746884|ref|XP_822497.1|	1829	0	metacaspase MCA4 [Trypanosoma brucei brucei TREU927]	gi|261331926|emb|FN554973.1|	1582	0	Trypanosoma brucei gambiense DAL972 chromosome 10, complete sequence	Q4PEQ5	164	2e-43	Metacaspase-1	.	.	.	.	pfam00656	Peptidase_C14	Caspase domain.	GO:0006915|apoptotic process;	.	GO:0004197|cysteine-type endopeptidase activity;	.	.
	Tb927.10.2890	253	292	865	723	1256	744.111	0.211204	-2.24329	3.81e-07	2.59e-06	Down	yes	Tb927.10.2890	protein_coding	chrTb927_10_v5.1:746231-747913:+	gi|71746974|ref|XP_822542.1|	2208	0	enolase [Trypanosoma brucei brucei TREU927]	gi|261331926|emb|FN554973.1|	1670	0	Trypanosoma brucei gambiense DAL972 chromosome 10, complete sequence	Q9U615	530	0	Enolase	YGR254w	467	5e-159	COG0148	pfam00113	Enolase_C	Enolase, C-terminal TIM barrel domain.	GO:0006096|glycolytic process;	GO:0000015|phosphopyruvate hydratase complex;	GO:0000287|magnesium ion binding;GO:0004634|phosphopyruvate hydratase activity;	.	.
	Tb927.10.5400	2342	2303	4484	3725	4138	3560.75	0.42208	-1.24441	1.4e-17	3.81e-16	Down	yes	Tb927.10.5400	protein_coding	chrTb927_10_v5.1:1359975-1362306:+	gi|71747460|ref|XP_822785.1|	2547	0	hypothetical protein [Trypanosoma brucei brucei TREU927]	gi|261331926|emb|FN554973.1|	2283	0	Trypanosoma brucei gambiense DAL972 chromosome 10, complete sequence	.	.	.	.	.	.	.	.	pfam05059	Orbi_VP4	Orbivirus VP4 core protein. Orbiviruses are double stranded RNA retroviruses of which the bluetongue virus is a member. The core of bluetongue virus (BTV) is a multienzyme complex composed of two major proteins (VP7 and VP3) and three minor proteins (VP1, VP4 and VP6) in addition to the viral genome. VP4 has been shown to perform all RNA capping activities and has both methyltransferase type 1 an…	.	.	.	.	.
	Tb927.10.6880	386	539	2060	1816	2339	1564.49	0.166198	-2.58903	1.45e-40	4.06e-38	Down	yes	Tb927.10.6880	protein_coding	chrTb927_10_v5.1:1730060-1731115:+	gi|657232159|pdb|4P8R|A	1673	0	Chain A, Structure Of A Glycosomal Glyceraldehyde 3-phosphate Dehydrogenase From Trypanosoma Brucei	gi|261331926|emb|FN554973.1|	1035	0	Trypanosoma brucei gambiense DAL972 chromosome 10, complete sequence	P10097	644	0	Glyceraldehyde-3-phosphate dehydrogenase, cytosolic	YPO2157	569	0	COG0057	pfam00044	Gp_dh_N	Glyceraldehyde 3-phosphate dehydrogenase, NAD binding domain. GAPDH is a tetrameric NAD-binding enzyme involved in glycolysis and glyconeogenesis. N-terminal domain is a Rossmann NAD(P) binding fold.	GO:0006006|glucose metabolic process;GO:0006096|glycolytic process;	GO:0005829|cytosol;	GO:0004365|glyceraldehyde-3-phosphate dehydrogenase (NAD+) (phosphorylating) activity;GO:0051287|NAD binding;GO:0050661|NADP binding;	.	.
	Tb927.10.8230	2026	2640	9441	8549	10751	7296.02	0.181302	-2.46353	4.89e-44	2.02e-41	Down	yes	Tb927.10.8230	protein_coding	chrTb927_10_v5.1:2042958-2044848:-	gi|71748004|ref|XP_823057.1|	2322	0	protein disulfide isomerase [Trypanosoma brucei brucei TREU927]	gi|162010|gb|J02865.1|TRBBS2	1876	0	T.brucei disulfide isomerase-like protein of unknown function (BS2) gene, complete cds	P12865	896	0	Bloodstream-specific protein 2	SPAC1F5.02	199	4e-55	COG0526	pfam00085	Thioredoxin	Thioredoxin. Thioredoxins are small enzymes that participate in redox reactions, via the reversible oxidation of an active centre disulfide bond. Some members with only the active site are not separated from the noise.	GO:0045454|cell redox homeostasis;GO:0006457|protein folding;	GO:0005737|cytoplasm;	GO:0003756|protein disulfide isomerase activity;	.	.
	Tb927.11.11250	1360	1381	5548	4324	5629	3969.6	0.197331	-2.34131	4.41e-43	1.68e-40	Down	yes	Tb927.11.11250	protein_coding	chrTb927_11_v5.1:3011608-3013042:+	gi|74025248|ref|XP_829190.1|	1602	0	cytosolic malate dehydrogenase [Trypanosoma brucei brucei TREU927]	gi|261333891|emb|FN554974.1|	1402	0	Trypanosoma brucei gambiense DAL972 chromosome 11, complete sequence	Q08062	320	1e-103	Malate dehydrogenase, cytoplasmic	DR0325	310	2e-100	COG0039	pfam00056	Ldh_1_N	lactate/malate dehydrogenase, NAD binding domain. L-lactate dehydrogenases are metabolic enzymes which catalyse the conversion of L-lactate to pyruvate, the last step in anaerobic glycolysis. L-2-hydroxyisocaproate dehydrogenases are also members of the family. Malate dehydrogenases catalyse the interconversion of malate to oxaloacetate. The enzyme participates in the citric acid cycle. L-lactate…	GO:0005975|carbohydrate metabolic process;GO:0006108|malate metabolic process;GO:0006099|tricarboxylic acid cycle;	GO:0005886|plasma membrane;	GO:0030060|L-malate dehydrogenase activity;	K00025	MDH1; malate dehydrogenase [EC:1.1.1.37]
	Tb927.11.11330	2266	2737	4406	4363	6618	4360.7	0.359564	-1.47568	0.000316351	0.00122285	Down	yes	Tb927.11.11330	protein_coding	chrTb927_11_v5.1:3028628-3030666:+	gi|74025264|ref|XP_829198.1|	3177	0	heat shock protein 70 [Trypanosoma brucei brucei TREU927]	gi|162114|gb|M14697.1|TRBHSP70A	1996	0	T.brucei heat shock protein 70 (hsp 70) mRNA, (gene 4 in heat shock locus), complete cds	P11145	1219	0	Heat shock 70 kDa protein 4	.	.	.	.	pfam00012	HSP70	Hsp70 protein. Hsp70 chaperones help to fold many proteins. Hsp70 assisted folding involves repeated cycles of substrate binding and release. Hsp70 activity is ATP dependent. Hsp70 proteins are made up of two regions: the amino terminus is the ATPase domain and the carboxyl terminus is the substrate binding region.	GO:0006457|protein folding;	.	GO:0005524|ATP binding;	.	.
	Tb927.11.11975	10	15	29	60	57	37.1721	0.192286	-2.37867	1.82e-06	1.1e-05	Down	yes	Tb927.11.11975	protein_coding	chrTb927_11_v5.1:3210708-3211711:-	gi|74025388|ref|XP_829260.1|	608	1e-75	microtubule-associated protein [Trypanosoma brucei brucei TREU927]	gi|261333891|emb|FN554974.1|	992	0	Trypanosoma brucei gambiense DAL972 chromosome 11, complete sequence	.	.	.	.	.	.	.	.	pfam13863	DUF4200	Domain of unknown function (DUF4200). This family is found in eukaryotes. It is a coiled-coil domain of unknwon function.	.	.	.	.	.
	Tb927.11.11980	31	48	193	169	259	155.099	0.141304	-2.82313	1.06e-19	3.58e-18	Down	yes	Tb927.11.11980	protein_coding	chrTb927_11_v5.1:3215825-3216455:+	gi|74025388|ref|XP_829260.1|	608	2e-77	microtubule-associated protein [Trypanosoma brucei brucei TREU927]	gi|261333891|emb|FN554974.1|	621	0	Trypanosoma brucei gambiense DAL972 chromosome 11, complete sequence	.	.	.	.	.	.	.	.	pfam13863	DUF4200	Domain of unknown function (DUF4200). This family is found in eukaryotes. It is a coiled-coil domain of unknwon function.	.	.	.	.	.
	Tb927.11.12790	120	129	277	261	252	219.024	0.355466	-1.49222	2.15e-13	3.68e-12	Down	yes	Tb927.11.12790	protein_coding	chrTb927_11_v5.1:3423681-3425378:-	gi|74025548|ref|XP_829340.1|	1802	0	ribonucleoside-diphosphate reductase small chain [Trypanosoma brucei brucei TREU927]	gi|261333891|emb|FN554974.1|	1665	0	Trypanosoma brucei gambiense DAL972 chromosome 11, complete sequence	O15910	693	0	Ribonucleoside-diphosphate reductase small chain	SPBC25D12.04	427	5e-144	COG0208	pfam00268	Ribonuc_red_sm	Ribonucleotide reductase, small chain.	GO:0009263|deoxyribonucleotide biosynthetic process;GO:0006260|DNA replication;	.	GO:0046872|metal ion binding;GO:0004748|ribonucleoside-diphosphate reductase activity, thioredoxin disulfide as acceptor;	.	.
	Tb927.11.13020	324	411	1533	1277	1477	1090.38	0.192351	-2.37818	1.71e-41	5.42e-39	Down	yes	Tb927.11.13020	protein_coding	chrTb927_11_v5.1:3484994-3485968:-	gi|955168263|emb|CUG88871.1|	765	1e-98	calmodulin, putative [Bodo saltans]	gi|10385|emb|X56511.1|	960	0	T. brucei genes for calmodulin, EFH5 and ubiquitin	P69098	298	4e-100	Calmodulin	SPAC3A12.14	220	3e-70	COG5126	pfam13499	EF-hand_7	EF-hand domain pair.	.	.	GO:0005509|calcium ion binding;	.	.
	Tb927.11.14620	2279	2400	5966	5473	6020	4720.83	0.300529	-1.73442	9.49e-34	1.16e-31	Down	yes	Tb927.11.14620	protein_coding	chrTb927_11_v5.1:3881030-3882411:+	gi|74025904|ref|XP_829518.1|	2285	0	expression site-associated gene 2 (ESAG2) protein [Trypanosoma brucei brucei TREU927]	gi|74025903|ref|XM_824425.1|	1382	0	Trypanosoma brucei brucei strain 927/4 GUTat10.1 expression site-associated gene 2 (ESAG2) protein (Tb11.01.6230) partial mRNA	.	.	.	.	.	.	.	.	pfam13206	VSG_B	Trypanosomal VSG domain. This family represents the B-type variant surface glycoproteins from trypanosomal parasites. This family is related to pfam00913.	.	.	.	.	.
	Tb927.11.15020	633	667	1139	1107	1295	1019.2	0.410575	-1.28428	1.97e-14	3.74e-13	Down	yes	Tb927.11.15020	protein_coding	chrTb927_11_v5.1:3996305-3997476:-	gi|74025988|ref|XP_829560.1|	1039	2e-138	iron superoxide dismutase [Trypanosoma brucei brucei TREU927]	gi|261333891|emb|FN554974.1|	1115	0	Trypanosoma brucei gambiense DAL972 chromosome 11, complete sequence	P31108	215	3e-66	Superoxide dismutase [Fe]	sodB	202	7e-62	COG0605	pfam02777	Sod_Fe_C	Iron/manganese superoxide dismutases, C-terminal domain. superoxide dismutases (SODs) catalyse the conversion of superoxide radicals to hydrogen peroxide and molecular oxygen. Three evolutionarily distinct families of SODs are known, of which the Mn/Fe-binding family is one. In humans, there is a cytoplasmic Cu/Zn SOD, and a mitochondrial Mn/Fe SOD. C-terminal domain is a mixed alpha/beta fold.	.	.	GO:0046872|metal ion binding;GO:0004784|superoxide dismutase activity;	K04564	SOD2; superoxide dismutase, Fe-Mn family [EC:1.15.1.1]
	Tb927.11.15480	20	24	40	44	71	42.9998	0.314282	-1.66987	0.0001571	0.000650913	Down	yes	Tb927.11.15480	protein_coding	chrTb927_11_v5.1:4114176-4115178:-	gi|74026080|ref|XP_829606.1|	997	5e-133	hypothetical protein [Trypanosoma brucei brucei TREU927]	gi|261333891|emb|FN554974.1|	940	0	Trypanosoma brucei gambiense DAL972 chromosome 11, complete sequence	.	.	.	.	.	.	.	.	pfam04969	CS	CS domain. The CS and CHORD (pfam04968) are fused into a single polypeptide chain in metazoans but are found in separate proteins in plants; this is thought to be indicative of an interaction between CS and CHORD. It has been suggested that the CS domain is a binding module for HSP90, implying that CS domain-containing proteins are involved in recruiting heat shock proteins to multiprotein assemb…	.	.	.	.	.
	Tb927.11.18680	2056	2449	8689	7666	8672	6400.56	0.201865	-2.30854	6.4e-51	4.69e-48	Down	yes	Tb927.11.18680	protein_coding	chrTb927_11_Homologues_1_v5.1:143-1264:-	gi|71754499|ref|XP_828164.1|	483	9e-57	dynein light chain [Trypanosoma brucei brucei TREU927]	gi|261333891|emb|FN554974.1|	1073	0	Trypanosoma brucei gambiense DAL972 chromosome 11, complete sequence	O02414	164	2e-48	Dynein light chain LC6, flagellar outer arm	.	.	.	.	pfam01221	Dynein_light	Dynein light chain type 1.	GO:0007017|microtubule-based process;	GO:0005737|cytoplasm;GO:0030286|dynein complex;GO:0005874|microtubule;GO:0031514|motile cilium;	GO:0003774|motor activity;	.	.
	Tb927.11.5520	3082	3592	10214	9131	11632	8142.77	0.240358	-2.05674	1.13e-33	1.36e-31	Down	yes	Tb927.11.5520	protein_coding	chrTb927_11_v5.1:1567242-1568289:+	gi|71755425|ref|XP_828627.1|	1120	7e-151	triosephosphate isomerase [Trypanosoma brucei brucei TREU927]	gi|261333891|emb|FN554974.1|	1029	0	Trypanosoma brucei gambiense DAL972 chromosome 11, complete sequence	P04789	436	2e-152	Triosephosphate isomerase, glycosomal	YDR050c	216	4e-67	COG0149	pfam00121	TIM	Triosephosphate isomerase.	GO:0006094|gluconeogenesis;GO:0006096|glycolytic process;	GO:0020015|glycosome;	GO:0004807|triose-phosphate isomerase activity;	.	.
	Tb927.11.7640	65	52	114	94	134	97.4274	0.380907	-1.39249	4.31e-06	2.46e-05	Down	yes	Tb927.11.7640	protein_coding	chrTb927_11_v5.1:2164825-2167525:-	gi|70908060|emb|CAJ17011.1|	3379	0	Gp63-3 surface protease homolog, putative [Trypanosoma brucei brucei TREU927]	gi|261333891|emb|FN554974.1|	1461	0	Trypanosoma brucei gambiense DAL972 chromosome 11, complete sequence	Q06031	292	5e-85	Leishmanolysin homolog	.	.	.	.	pfam01457	Peptidase_M8	Leishmanolysin.	GO:0007155|cell adhesion;	GO:0031225|anchored component of membrane;GO:0005886|plasma membrane;	GO:0046872|metal ion binding;GO:0004222|metalloendopeptidase activity;	.	.
	Tb927.11.7750	80	71	190	196	176	151.143	0.303278	-1.72129	1.18e-13	2.07e-12	Down	yes	Tb927.11.7750	protein_coding	chrTb927_11_v5.1:2194738-2196482:-	gi|71755871|ref|XP_828850.1|	2960	0	Gp63-1 surface protease homolog [Trypanosoma brucei brucei TREU927]	gi|71755870|ref|XM_823757.1|	1686	0	Trypanosoma brucei brucei strain 927/4 GUTat10.1 Gp63-1 surface protease homolog (Tb11.02.5630) partial mRNA	Q06031	280	3e-83	Leishmanolysin homolog	.	.	.	.	pfam01457	Peptidase_M8	Leishmanolysin.	GO:0007155|cell adhesion;	GO:0031225|anchored component of membrane;GO:0005886|plasma membrane;	GO:0046872|metal ion binding;GO:0004222|metalloendopeptidase activity;	.	.
	Tb927.2.4590	1525	1700	3992	3723	4258	3245.26	0.301628	-1.72916	3.33e-29	2.71e-27	Down	yes	Tb927.2.4590	protein_coding	chrTb927_02_v5.1:817282-819499:-	gi|84043716|ref|XP_951648.1|	1954	0	branched-chain amino acid aminotransferase [Trypanosoma brucei brucei TREU927]	gi|62359709|gb|AC007865.8|	2218	0	Trypanosoma brucei chromosome 2 clone RPCI93-30M24, complete sequence	Q54N47	365	3e-117	Branched-chain-amino-acid aminotransferase	SPBC428.02c	322	1e-101	COG0115	pfam01063	Aminotran_4	Aminotransferase class IV. The D-amino acid transferases (D-AAT) are required by bacteria to catalyse the synthesis of D-glutamic acid and D-alanine, which are essential constituents of bacterial cell wall and are the building block for other D-amino acids. Despite the difference in the structure of the substrates, D-AATs and L-ATTs have strong similarity.	GO:0009082|branched-chain amino acid biosynthetic process;GO:0009063|cellular amino acid catabolic process;	GO:0005739|mitochondrion;	GO:0004084|branched-chain-amino-acid transaminase activity;GO:0052656|L-isoleucine transaminase activity;GO:0052654|L-leucine transaminase activity;GO:0052655|L-valine transaminase activity;	K00826	E2.6.1.42, ilvE; branched-chain amino acid aminotransferase [EC:2.6.1.42]
	Tb927.2.5160	4653	6434	13051	13846	17798	12023.8	0.276261	-1.85589	1.67e-07	1.2e-06	Down	yes	Tb927.2.5160	protein_coding	chrTb927_02_v5.1:910849-912056:+	gi|84043798|ref|XP_951689.1|	1927	0	chaperone protein [Trypanosoma brucei brucei TREU927]	gi|62359556|gb|AC009463.9|	1208	0	Trypanosoma brucei chromosome 2 clone RPCI93-30J2, complete sequence	Q5NVI9	285	3e-90	DnaJ homolog subfamily A member 1	YNL064c	257	4e-80	COG0484	pfam00226	DnaJ	DnaJ domain. DnaJ domains (J-domains) are associated with hsp70 heat-shock system and it is thought that this domain mediates the interaction. DnaJ-domain is therefore part of a chaperone (protein folding) system. The T-antigens, although not in Prosite are confirmed as DnaJ containing domains from literature.	GO:0043066|negative regulation of apoptotic process;GO:0043508|negative regulation of JUN kinase activity;GO:0043065|positive regulation of apoptotic process;GO:0006457|protein folding;GO:0070585|protein localization to mitochondrion;GO:0051223|regulation of protein transport;GO:0009408|response to heat;	GO:0005783|endoplasmic reticulum;GO:0016020|membrane;GO:0005739|mitochondrion;GO:0005634|nucleus;GO:0048471|perinuclear region of cytoplasm;	GO:0005524|ATP binding;GO:0001671|ATPase activator activity;GO:0051087|chaperone binding;GO:0030544|Hsp70 protein binding;GO:0046872|metal ion binding;GO:0051082|unfolded protein binding;	K09502	DNAJA1; DnaJ homolog subfamily A member 1
	Tb927.2.5320	39	44	96	86	54	66.0456	0.40167	-1.31592	7.34e-05	0.00032688	Down	yes	Tb927.2.5320	protein_coding	chrTb927_02_v5.1:948419-950219:+	gi|84043828|ref|XP_951704.1|	1601	0	hypothetical protein [Trypanosoma brucei brucei TREU927]	gi|62358518|gb|AC008368.21|	1801	0	Trypanosoma brucei chromosome 2 clone RPCI93-1F7, complete sequence	.	.	.	.	.	.	.	.	pfam00499	Oxidored_q3	NADH-ubiquinone/plastoquinone oxidoreductase chain 6.	.	.	.	.	.
	Tb927.2.5660	793	979	2771	2260	2761	2058.73	0.254597	-1.97371	3.29e-30	2.85e-28	Down	yes	Tb927.2.5660	protein_coding	chrTb927_02_v5.1:1021550-1022501:+	gi|84043858|ref|XP_951719.1|	1370	0	adenylate kinase [Trypanosoma brucei brucei TREU927]	gi|62358518|gb|AC008368.21|	952	0	Trypanosoma brucei chromosome 2 clone RPCI93-1F7, complete sequence	O61069	388	7e-135	Adenylate kinase	STM0488	114	8e-29	COG0563	pfam00406	ADK	Adenylate kinase.	.	GO:0005737|cytoplasm;	GO:0004017|adenylate kinase activity;GO:0005524|ATP binding;	.	.
	Tb927.2.6150	244	244	509	548	466	422.324	0.3623	-1.46474	9.94e-20	3.38e-18	Down	yes	Tb927.2.6150	protein_coding	chrTb927_02_v5.1:1106145-1108869:+	gi|84043912|ref|XP_951746.1|	2250	0	adenosine transporter 2 [Trypanosoma brucei brucei TREU927]	gi|62359893|gb|AC007866.11|	2725	0	Trypanosoma brucei chromosome 2 clone RPCI93-36E18, complete sequence	A1L272	58.5	2e-07	Equilibrative nucleoside transporter 4	.	.	.	.	pfam01733	Nucleoside_tran	Nucleoside transporter. This is a family of nucleoside transporters. In mammalian cells nucleoside transporters transport nucleoside across the plasma membrane and are essential for nucleotide synthesis via the salvage pathways for cells that lack their own de novo synthesis pathways. Also in this family is mouse and human nucleolar protein HNP36, a protein of unknown function; although it has be…	.	GO:0016021|integral component of membrane;	GO:0008504|monoamine transmembrane transporter activity;GO:0005337|nucleoside transmembrane transporter activity;	K03323	SLC29A4, ENT4; solute carrier family 29 (equilibrative nucleoside transporter), member 4
	Tb927.2.6220	408	241	3502	2514	3395	2239.31	0.0766836	-3.70494	2.61e-23	1.23e-21	Down	yes	Tb927.2.6220	protein_coding	chrTb927_02_v5.1:1126503-1129788:+	gi|84043920|ref|XP_951750.1|	2447	0	adenosine transporter 2 [Trypanosoma brucei brucei TREU927]	gi|62359893|gb|AC007866.11|	3286	0	Trypanosoma brucei chromosome 2 clone RPCI93-36E18, complete sequence	A1L272	78.6	1e-13	Equilibrative nucleoside transporter 4	.	.	.	.	pfam01733	Nucleoside_tran	Nucleoside transporter. This is a family of nucleoside transporters. In mammalian cells nucleoside transporters transport nucleoside across the plasma membrane and are essential for nucleotide synthesis via the salvage pathways for cells that lack their own de novo synthesis pathways. Also in this family is mouse and human nucleolar protein HNP36, a protein of unknown function; although it has be…	.	GO:0016021|integral component of membrane;	GO:0008504|monoamine transmembrane transporter activity;GO:0005337|nucleoside transmembrane transporter activity;	K03323	SLC29A4, ENT4; solute carrier family 29 (equilibrative nucleoside transporter), member 4
	Tb927.2.6230	232	206	629	504	344	400.13	0.338249	-1.56384	1.18e-14	2.28e-13	Down	yes	Tb927.2.6230	protein_coding	chrTb927_02_v5.1:1131707-1136058:+	gi|84043922|ref|XP_951751.1|	1733	0	iron/ascorbate oxidoreductase [Trypanosoma brucei brucei TREU927]	gi|62359893|gb|AC007866.11|	4352	0	Trypanosoma brucei chromosome 2 clone RPCI93-36E18, complete sequence	C8VK14	194	2e-52	2-oxoglutarate-Fe(II) type oxidoreductase hxnY	PA0147	316	4e-96	COG3491	pfam14226	DIOX_N	non-haem dioxygenase in morphine synthesis N-terminal. This is the highly conserved N-terminal region of proteins with 2-oxoglutarate/Fe(II)-dependent dioxygenase activity.	.	.	GO:0051213|dioxygenase activity;GO:0046872|metal ion binding;	.	.
	Tb927.2.6240	103	96	160	150	189	146.56	0.445506	-1.16648	3.37e-06	1.95e-05	Down	yes	Tb927.2.6240	protein_coding	chrTb927_02_v5.1:1136599-1142881:+	gi|84043924|ref|XP_951752.1|	2353	0	adenosine transporter 2 [Trypanosoma brucei brucei TREU927]	gi|62359893|gb|AC007866.11|	6283	0	Trypanosoma brucei chromosome 2 clone RPCI93-36E18, complete sequence	A1L272	80.5	8e-14	Equilibrative nucleoside transporter 4	.	.	.	.	pfam01733	Nucleoside_tran	Nucleoside transporter. This is a family of nucleoside transporters. In mammalian cells nucleoside transporters transport nucleoside across the plasma membrane and are essential for nucleotide synthesis via the salvage pathways for cells that lack their own de novo synthesis pathways. Also in this family is mouse and human nucleolar protein HNP36, a protein of unknown function; although it has be…	.	GO:0016021|integral component of membrane;	GO:0008504|monoamine transmembrane transporter activity;GO:0005337|nucleoside transmembrane transporter activity;	K03323	SLC29A4, ENT4; solute carrier family 29 (equilibrative nucleoside transporter), member 4
	Tb927.2.6270	13	27	52	41	30	34.0079	0.371093	-1.43015	0.00199971	0.00631582	Down	yes	Tb927.2.6270	protein_coding	chrTb927_02_v5.1:1141756-1146582:+	gi|84043926|ref|XP_951753.1|	1733	0	iron/ascorbate oxidoreductase [Trypanosoma brucei brucei TREU927]	gi|62359893|gb|AC007866.11|	4827	0	Trypanosoma brucei chromosome 2 clone RPCI93-36E18, complete sequence	C8VK14	195	2e-52	2-oxoglutarate-Fe(II) type oxidoreductase hxnY	PA0147	315	1e-95	COG3491	pfam14226	DIOX_N	non-haem dioxygenase in morphine synthesis N-terminal. This is the highly conserved N-terminal region of proteins with 2-oxoglutarate/Fe(II)-dependent dioxygenase activity.	.	.	GO:0051213|dioxygenase activity;GO:0046872|metal ion binding;	.	.
	Tb927.2.6350	9	7	24	24	25	19.1144	0.246354	-2.02119	0.000774545	0.00270593	Down	yes	Tb927.2.6350	protein_coding	chrTb927_02_v5.1:1166313-1167905:+	gi|72388530|ref|XP_844689.1|	1859	0	variant surface glycoprotein (VSG, atypical) [Trypanosoma brucei brucei TREU927]	gi|62359893|gb|AC007866.11|	1593	0	Trypanosoma brucei chromosome 2 clone RPCI93-36E18, complete sequence	.	.	.	.	.	.	.	.	pfam10659	Trypan_glycop_C	Trypanosome variant surface glycoprotein C-terminal domain. The trypanosome parasite expresses these proteins to evade the immune response.	.	.	.	.	.
	Tb927.3.3452	220	413	362	609	683	482.423	0.427381	-1.22641	0.0192389	0.0457092	Down	yes	Tb927.3.3452	protein_coding	chrTb927_03_v5.1:963610-965094:+	gi|403334965|gb|EJY66653.1|	436	1e-42	hypothetical protein OXYTRI_13058 [Oxytricha trifallax]	gi|62175522|gb|AC159414.1|	1485	0	Trypanosoma brucei chromosome 3 clone RPCI93-25B21, complete sequence	.	.	.	.	.	.	.	.	pfam09661	DUF2398	Protein of unknown function (DUF2398). Proteins in this entry are encoded within a conserved gene four-gene neighbourhood found sporadically in a phylogenetically broad range of bacteria including: Nocardia farcinica, Symbiobacterium thermophilum, and Streptomyces avermitilis (Actinobacteria), Geobacillus kaustophilus (Firmicutes), Azoarcus sp. EbN1 and Ralstonia solanacearum (Betaproteobacteria).	.	.	.	.	.
	Tb927.3.4320	6	12	53	53	103	51.3537	0.0947344	-3.39997	7.99e-11	9.64e-10	Down	yes	Tb927.3.4320	protein_coding	chrTb927_03_v5.1:1215224-1217253:-	gi|72387193|ref|XP_844021.1|	2983	0	73 kDa paraflagellar rod protein [Trypanosoma brucei brucei TREU927]	gi|62358839|gb|AC096673.14|	2030	0	Trypanosoma brucei chromosome 3 clone RPCI93-26J7, complete sequence	Q26789	1060	0	73 kDa paraflagellar rod protein	.	.	.	.	pfam05149	Flagellar_rod	Paraflagellar rod protein. This family consists of several eukaryotic paraflagellar rod component proteins. The eukaryotic flagellum represents one of the most complex macromolecular structures found in any organism and contains more than 250 proteins. In addition to its locomotive role, the flagellum is probably involved in nutrient uptake since receptors for host low-density lipoproteins are lo…	.	GO:0005737|cytoplasm;GO:0005856|cytoskeleton;GO:0031514|motile cilium;	GO:0005516|calmodulin binding;	.	.
	Tb927.3.4330	139	206	1103	496	890	623.388	0.154514	-2.69419	3.24e-07	2.23e-06	Down	yes	Tb927.3.4330	protein_coding	chrTb927_03_v5.1:1217387-1219341:-	gi|72387193|ref|XP_844021.1|	2983	0	73 kDa paraflagellar rod protein [Trypanosoma brucei brucei TREU927]	gi|62358839|gb|AC096673.14|	1955	0	Trypanosoma brucei chromosome 3 clone RPCI93-26J7, complete sequence	Q26789	1060	0	73 kDa paraflagellar rod protein	.	.	.	.	pfam05149	Flagellar_rod	Paraflagellar rod protein. This family consists of several eukaryotic paraflagellar rod component proteins. The eukaryotic flagellum represents one of the most complex macromolecular structures found in any organism and contains more than 250 proteins. In addition to its locomotive role, the flagellum is probably involved in nutrient uptake since receptors for host low-density lipoproteins are lo…	.	GO:0005737|cytoplasm;GO:0005856|cytoskeleton;GO:0031514|motile cilium;	GO:0005516|calmodulin binding;	.	.
	Tb927.3.520	93	111	196	240	219	181.278	0.351282	-1.5093	2.09e-11	2.74e-10	Down	yes	Tb927.3.520	protein_coding	chrTb927_03_v5.1:116511-117514:-	gi|72386453|ref|XP_843651.1|	1640	0	expression site-associated gene (ESAG) protein [Trypanosoma brucei brucei TREU927]	gi|62360662|gb|AC159704.1|	1004	0	Trypanosoma brucei chromosome 3 clone RPCI93-6N20, complete sequence	.	.	.	.	.	.	.	.	pfam03238	ESAG1	ESAG protein. Expression-site-associated gene (ESAG) proteins are thought to be involved in VSG activation. This family includes ESAG 117A as well as ESAG IM.	.	.	.	.	.
	Tb927.3.560	483	549	1097	1033	1129	908.055	0.355394	-1.49251	2.94e-20	1.04e-18	Down	yes	Tb927.3.560	protein_coding	chrTb927_03_v5.1:120686-121796:-	gi|72386455|ref|XP_843652.1|	1966	0	expression site-associated gene (ESAG) protein [Trypanosoma brucei brucei TREU927]	gi|62360662|gb|AC159704.1|	1111	0	Trypanosoma brucei chromosome 3 clone RPCI93-6N20, complete sequence	.	.	.	.	.	.	.	.	pfam00913	Trypan_glycop	Trypanosome variant surface glycoprotein (A-type). The trypanosome parasite expresses these proteins to evade the immune response. This family includes a variety of surface proteins such as Trypanosoma brucei VSGs such as expression site associated gene (ESAG) 6 and 7.	.	.	.	.	.
	Tb927.4.1200	429	422	775	833	681	653.719	0.420887	-1.24849	2.05e-18	6.27e-17	Down	yes	Tb927.4.1200	protein_coding	chrTb927_04_v5.1:319455-320583:+	gi|72387692|ref|XP_844270.1|	1771	0	expression site-associated gene (ESAG) protein [Trypanosoma brucei brucei TREU927]	gi|62360483|gb|AC103580.4|	1129	0	Trypanosoma brucei chromosome 4 clone RPCI93-5E12, complete sequence	.	.	.	.	.	.	.	.	pfam03238	ESAG1	ESAG protein. Expression-site-associated gene (ESAG) proteins are thought to be involved in VSG activation. This family includes ESAG 117A as well as ESAG IM.	.	.	.	.	.
	Tb927.4.1300	2757	3607	11128	10916	14587	9399.98	0.193307	-2.37103	2.15e-35	3.14e-33	Down	yes	Tb927.4.1300	protein_coding	chrTb927_04_v5.1:341011-342969:-	gi|72387712|ref|XP_844280.1|	2018	0	hypothetical protein [Trypanosoma brucei brucei TREU927]	gi|62359426|gb|AC091702.3|	1959	0	Trypanosoma brucei chromosome 4 clone RPCI93-2L9, complete sequence	.	.	.	.	RSp0484	52.8	2e-06	COG4874	pfam02274	Amidinotransf	Amidinotransferase. This family contains glycine (EC:2.1.4.1) and inosamine (EC:2.1.4.2) amidinotransferases, enzymes involved in creatine and streptomycin biosynthesis respectively. This family also includes arginine deiminases, EC:3.5.3.6. These enzymes catalyse the reaction: arginine + H2O <=> citrulline + NH3. Also found in this family is the Streptococcus anti tumor glycoprotein.	.	.	.	.	.
	Tb927.4.2450	3111	3969	8051	7943	10589	7236.28	0.296315	-1.7548	1.94e-20	7.13e-19	Down	yes	Tb927.4.2450	protein_coding	chrTb927_04_v5.1:636609-638329:+	gi|72387942|ref|XP_844395.1|	2162	0	thioredoxin [Trypanosoma brucei brucei TREU927]	gi|62358555|gb|AC079933.3|	1721	0	Trypanosoma brucei chromosome 4 clone RPCI93-1H19, complete sequence	P38660	118	2e-27	Protein disulfide-isomerase A6	SPAC13F5.05	98.6	2e-21	COG0526	pfam00085	Thioredoxin	Thioredoxin. Thioredoxins are small enzymes that participate in redox reactions, via the reversible oxidation of an active centre disulfide bond. Some members with only the active site are not separated from the noise.	GO:0045454|cell redox homeostasis;GO:0030168|platelet activation;GO:0070527|platelet aggregation;	GO:0005788|endoplasmic reticulum lumen;GO:0042470|melanosome;GO:0005886|plasma membrane;	GO:0003756|protein disulfide isomerase activity;	.	.
	Tb927.4.4860	169	155	430	321	361	304.55	0.327372	-1.611	2.62e-15	5.43e-14	Down	yes	Tb927.4.4860	protein_coding	chrTb927_04_v5.1:1326906-1328659:-	gi|22003074|emb|CAC86549.1|	2387	0	amino acid transporter AATP8 [Trypanosoma brucei brucei]	gi|62360109|gb|AC079815.9|	1754	0	Trypanosoma brucei chromosome 4 clone RPCI93-3M17, complete sequence	Q9NVC3	75.9	3e-13	Putative sodium-coupled neutral amino acid transporter 7	SPBC1685.07c	67.8	3e-11	COG0814	pfam01490	Aa_trans	Transmembrane amino acid transporter protein. This transmembrane region is found in many amino acid transporters including UNC-47 and MTR. UNC-47 encodes a vesicular amino butyric acid (GABA) transporter, (VGAT). UNC-47 is predicted to have 10 transmembrane domains. MTR is a N system amino acid transporter system protein involved in methyltryptophan resistance. Other members of this family includ…	GO:0006867|asparagine transport;GO:0015808|L-alanine transport;GO:0015825|L-serine transport;GO:0006814|sodium ion transport;	GO:0030424|axon;GO:0016021|integral component of membrane;GO:0043025|neuronal cell body;	GO:0015180|L-alanine transmembrane transporter activity;GO:0015179|L-amino acid transmembrane transporter activity;GO:0015182|L-asparagine transmembrane transporter activity;GO:0015183|L-aspartate transmembrane transporter activity;GO:0005313|L-glutamate transmembrane transporter activity;GO:0015186|L-glutamine transmembrane transporter activity;GO:0005290|L-histidine transmembrane transporter ac…	K14994	SLC38A7_8; solute carrier family 38 (sodium-coupled neutral amino acid transporter), member 7/8
	Tb927.4.5010	3010	3830	9065	8152	10168	7352.58	0.279022	-1.84155	2.1e-26	1.25e-24	Down	yes	Tb927.4.5010	protein_coding	chrTb927_04_v5.1:1371683-1373325:-	gi|72388452|ref|XP_844650.1|	1823	0	calreticulin [Trypanosoma brucei brucei TREU927]	gi|62360109|gb|AC079815.9|	1643	0	Trypanosoma brucei chromosome 4 clone RPCI93-3M17, complete sequence	Q9ZNY3	338	5e-109	Calreticulin	.	.	.	.	pfam00262	Calreticulin	Calreticulin family.	GO:0006457|protein folding;	GO:0005788|endoplasmic reticulum lumen;	GO:0005509|calcium ion binding;GO:0030246|carbohydrate binding;GO:0051082|unfolded protein binding;	.	.
	Tb927.5.1160	1979	2157	4637	4092	4586	3696.83	0.348325	-1.5215	1.01e-24	5.15e-23	Down	yes	Tb927.5.1160	protein_coding	chrTb927_05_v5.1:452747-453583:+	gi|788003503|ref|XP_011773312.1|	1096	1e-148	hypothetical protein, conserved [Trypanosoma brucei gambiense DAL972]	gi|62176308|gb|AC159443.1|	837	0	Trypanosoma brucei chromosome 5 clone RPCI93-30H13, complete sequence	.	.	.	.	.	.	.	.	pfam10208	Armet	Degradation arginine-rich protein for mis-folding. This is a family of small proteins of approximately 170 residues which contain four di-sulfide bridges that are highly conserved from nematodes to humans. Armet is a soluble protein resident in the endoplasmic reticulum and induced by ER stress. It appears to be involved with dealing with mis-folded proteins in the ER, thus in quality control of …	.	.	.	.	.
	Tb927.5.1400	30	7	46	59	47	40.0966	0.274142	-1.86701	8.8e-05	0.00038377	Down	yes	Tb927.5.1400	protein_coding	chrTb927_05_v5.1:507402-508174:-	gi|72389046|ref|XP_844818.1|	1048	1e-140	hypothetical protein [Trypanosoma brucei brucei TREU927]	gi|62176308|gb|AC159443.1|	773	0	Trypanosoma brucei chromosome 5 clone RPCI93-30H13, complete sequence	O23530	53.5	8e-07	Protein SUPPRESSOR OF npr1-1, CONSTITUTIVE 1	.	.	.	.	pfam13735	tRNA_NucTran2_2	tRNA nucleotidyltransferase domain 2 putative.	GO:0042742|defense response to bacterium;GO:0009733|response to auxin;GO:0009862|systemic acquired resistance, salicylic acid mediated signaling pathway;	GO:0005737|cytoplasm;GO:0005829|cytosol;GO:0005783|endoplasmic reticulum;GO:0043231|intracellular membrane-bounded organelle;GO:0005634|nucleus;	GO:0043531|ADP binding;GO:0005524|ATP binding;GO:0000166|nucleotide binding;	.	.
	Tb927.5.1410	181	295	668	579	731	528.146	0.269333	-1.89254	1.29e-17	3.52e-16	Down	yes	Tb927.5.1410	protein_coding	chrTb927_05_v5.1:508589-509949:-	gi|72389040|ref|XP_844815.1|	1906	0	65 kDa invariant surface glycoprotein [Trypanosoma brucei brucei TREU927]	gi|62176308|gb|AC159443.1|	1361	0	Trypanosoma brucei chromosome 5 clone RPCI93-30H13, complete sequence	.	.	.	.	.	.	.	.	pfam11727	ISG65-75	Invariant surface glycoprotein. This family is found in Trypanosome species, and appears to be one of two invariant surface glycoproteins, ISG65 and ISG75. that are found in the mammalian stage of the parasitic protozoan. the sequence suggests the two families are polypeptides with N-terminal signal sequences, hydrophilic extracellular domains, single trans-membrane alpha-helices and short cytopl…	.	.	.	.	.
	Tb927.5.1420	22	5	21	28	33	23.1189	0.365788	-1.45092	0.0141908	0.0352473	Down	yes	Tb927.5.1420	protein_coding	chrTb927_05_v5.1:510341-511113:-	gi|72389046|ref|XP_844818.1|	1051	4e-141	hypothetical protein [Trypanosoma brucei brucei TREU927]	gi|62176308|gb|AC159443.1|	773	0	Trypanosoma brucei chromosome 5 clone RPCI93-30H13, complete sequence	O23530	53.5	8e-07	Protein SUPPRESSOR OF npr1-1, CONSTITUTIVE 1	.	.	.	.	pfam10317	7TM_GPCR_Srd	Serpentine type 7TM GPCR chemoreceptor Srd. Chemoreception is mediated in Caenorhabditis elegans by members of the seven-transmembrane G-protein-coupled receptor class (7TM GPCRs) of proteins which are of the serpentine type. Srd is part of the larger Str superfamily of chemoreceptors. Chemoperception is one of the central senses of soil nematodes like C. elegans which are otherwise 'blind' and '…	GO:0042742|defense response to bacterium;GO:0009733|response to auxin;GO:0009862|systemic acquired resistance, salicylic acid mediated signaling pathway;	GO:0005737|cytoplasm;GO:0005829|cytosol;GO:0005783|endoplasmic reticulum;GO:0043231|intracellular membrane-bounded organelle;GO:0005634|nucleus;	GO:0043531|ADP binding;GO:0005524|ATP binding;GO:0000166|nucleotide binding;	.	.
	Tb927.5.2940	2396	3226	7359	8721	12640	7516.86	0.216507	-2.20751	1.49e-06	9.17e-06	Down	yes	Tb927.5.2940	protein_coding	chrTb927_05_v5.1:984212-985898:+	gi|72389342|ref|XP_844966.1|	2712	0	stress-induced protein sti1 [Trypanosoma brucei brucei TREU927]	gi|261327885|emb|FN554968.1|	1687	0	Trypanosoma brucei gambiense DAL972 chromosome 5, complete sequence	Q9STH1	434	8e-144	Hsp70-Hsp90 organizing protein 3	.	.	.	.	pfam13414	TPR_11	TPR repeat.	GO:0051131|chaperone-mediated protein complex assembly;GO:0010286|heat acclimation;GO:0009408|response to heat;GO:0009644|response to high light intensity;GO:0042542|response to hydrogen peroxide;	GO:0005737|cytoplasm;GO:0005634|nucleus;	GO:0051879|Hsp90 protein binding;GO:0070678|preprotein binding;	K09553	STIP1; stress-induced-phosphoprotein 1
	Tb927.5.4530	51	38	109	98	111	86.6564	0.313789	-1.67213	3.39e-08	2.68e-07	Down	yes	Tb927.5.4530	protein_coding	chrTb927_05_v5.1:1387861-1388754:-	gi|72389656|ref|XP_845123.1|	1262	3e-173	elongation of very long chain fatty acids protein [Trypanosoma brucei brucei TREU927]	gi|62175683|gb|AC159422.1|	894	0	Trypanosoma brucei chromosome 5 clone RPCI93-26C7, complete sequence	D4A612	99.4	9e-23	Elongation of very long chain fatty acids protein 2	.	.	.	.	pfam01151	ELO	GNS1/SUR4 family. Members of this family are involved in long chain fatty acid elongation systems that produce the 26-carbon precursors for ceramide and sphingolipid synthesis. Predicted to be integral membrane proteins, in eukaryotes they are probably located on the endoplasmic reticulum. Yeast ELO3 affects plasma membrane H+-ATPase activity, and may act on a glucose-signaling pathway that contr…	GO:0034625|fatty acid elongation, monounsaturated fatty acid;GO:0034626|fatty acid elongation, polyunsaturated fatty acid;GO:0019367|fatty acid elongation, saturated fatty acid;GO:0030148|sphingolipid biosynthetic process;GO:0006636|unsaturated fatty acid biosynthetic process;GO:0042761|very long-chain fatty acid biosynthetic process;	GO:0030176|integral component of endoplasmic reticulum membrane;	GO:0009922|fatty acid elongase activity;	K10205	ELOVL2; elongation of very long chain fatty acids protein 2 [EC:2.3.1.199]
	Tb927.5.890	1182	1093	4899	3657	4820	3409.57	0.189726	-2.39801	3.9e-43	1.54e-40	Down	yes	Tb927.5.890	protein_coding	chrTb927_05_v5.1:354037-356882:+	gi|72388936|ref|XP_844763.1|	4228	0	oligosaccharyl transferase subunit [Trypanosoma brucei brucei TREU927]	gi|62176038|gb|AC159432.1|	2846	0	Trypanosoma brucei chromosome 5 clone RPCI93-28F8, complete sequence	E2RG47	332	1e-97	Dolichyl-diphosphooligosaccharide--protein glycosyltransferase subunit STT3B	SPBC1271.02	323	7e-96	COG1287	pfam02516	STT3	Oligosaccharyl transferase STT3 subunit. This family consists of the oligosaccharyl transferase STT3 subunit and related proteins. The STT3 subunit is part of the oligosaccharyl transferase (OTase) complex of proteins and is required for its activity. In eukaryotes, OTase transfers a lipid-linked core-oligosaccharide to selected asparagine residues in the ER. In the archaea STT3 occurs alone, rat…	GO:0043686|co-translational protein modification;GO:0006516|glycoprotein catabolic process;GO:0043687|post-translational protein modification;GO:0018279|protein N-linked glycosylation via asparagine;GO:0006986|response to unfolded protein;GO:0030433|ER-associated ubiquitin-dependent protein catabolic process;	GO:0016021|integral component of membrane;GO:0008250|oligosaccharyltransferase complex;	GO:0004579|dolichyl-diphosphooligosaccharide-protein glycotransferase activity;GO:0046872|metal ion binding;	K07151	STT3; dolichyl-diphosphooligosaccharide--protein glycosyltransferase [EC:2.4.99.18]
	Tb927.5.900	178	184	966	714	994	667.305	0.150892	-2.72841	9.04e-40	2.32e-37	Down	yes	Tb927.5.900	protein_coding	chrTb927_05_v5.1:357337-359944:+	gi|72388938|ref|XP_844764.1|	4360	0	oligosaccharyl transferase subunit [Trypanosoma brucei brucei TREU927]	gi|62176038|gb|AC159432.1|	2608	0	Trypanosoma brucei chromosome 5 clone RPCI93-28F8, complete sequence	Q8TCJ2	353	4e-106	Dolichyl-diphosphooligosaccharide--protein glycosyltransferase subunit STT3B	SPBC1271.02	346	6e-105	COG1287	pfam02516	STT3	Oligosaccharyl transferase STT3 subunit. This family consists of the oligosaccharyl transferase STT3 subunit and related proteins. The STT3 subunit is part of the oligosaccharyl transferase (OTase) complex of proteins and is required for its activity. In eukaryotes, OTase transfers a lipid-linked core-oligosaccharide to selected asparagine residues in the ER. In the archaea STT3 occurs alone, rat…	GO:0043686|co-translational protein modification;GO:0006516|glycoprotein catabolic process;GO:0043687|post-translational protein modification;GO:0018279|protein N-linked glycosylation via asparagine;GO:0006986|response to unfolded protein;GO:0030433|ER-associated ubiquitin-dependent protein catabolic process;	GO:0005783|endoplasmic reticulum;GO:0016021|integral component of membrane;GO:0016020|membrane;GO:0008250|oligosaccharyltransferase complex;	GO:0004579|dolichyl-diphosphooligosaccharide-protein glycotransferase activity;GO:0046872|metal ion binding;	K07151	STT3; dolichyl-diphosphooligosaccharide--protein glycosyltransferase [EC:2.4.99.18]
	Tb927.6.1310	32	34	54	59	55	48.7816	0.443183	-1.17403	0.00114338	0.00383803	Down	yes	Tb927.6.1310	protein_coding	chrTb927_06_v5.1:487653-488718:-	gi|72389917|ref|XP_845253.1|	1524	0	hypothetical protein [Trypanosoma brucei brucei TREU927]	gi|62359912|gb|AC073906.6|	1066	0	Trypanosoma brucei chromosome 6 clone RPCI93-3A7, complete sequence	.	.	.	.	.	.	.	.	pfam13206	VSG_B	Trypanosomal VSG domain. This family represents the B-type variant surface glycoproteins from trypanosomal parasites. This family is related to pfam00913.	.	.	.	.	.
	Tb927.6.5490	5	10	47	48	60	37.6883	0.108287	-3.20707	1.37e-09	1.39e-08	Down	yes	Tb927.6.5490	protein_coding	chrTb927_06_v5.1:1524124-1525221:-	gi|469604646|gb|AGH59439.1|	735	2e-91	variant surface glycoprotein 3406, partial [Trypanosoma brucei]	gi|62358617|gb|AC084397.5|	1098	0	Trypanosoma brucei chromosome 6 clone RPCI93-1I18, complete sequence	.	.	.	.	.	.	.	.	pfam05653	Mg_trans_NIPA	Magnesium transporter NIPA. NIPA (nonimprinted in Prader-Willi/Angelman syndrome) is a family of integral membrane proteins which function as magnesium transporters.	.	.	.	.	.
	Tb927.7.3440	329	358	1149	922	1230	863.861	0.232134	-2.10697	2e-28	1.5e-26	Down	yes	Tb927.7.3440	protein_coding	chrTb927_07_v5.1:891242-892259:-	gi|558952|gb|AAA50764.1|	882	2e-146	alternative oxidase, partial [Trypanosoma brucei]	gi|62176682|gb|AC159454.1|	1018	0	Trypanosoma brucei chromosome 7 clone RPCI93-6C8, complete sequence	Q26768	352	1e-119	I/6 autoantigen	.	.	.	.	pfam13833	EF-hand_8	EF-hand domain pair.	.	GO:0005737|cytoplasm;GO:0005874|microtubule;GO:0015630|microtubule cytoskeleton;	GO:0005509|calcium ion binding;GO:0005200|structural constituent of cytoskeleton;	.	.
	Tb927.7.3450	102	125	284	166	277	203.684	0.347546	-1.52473	2.45e-08	2e-07	Down	yes	Tb927.7.3450	protein_coding	chrTb927_07_v5.1:892370-893156:-	gi|72391348|ref|XP_845968.1|	880	9e-117	I/6 autoantigen [Trypanosoma brucei brucei TREU927]	gi|62176682|gb|AC159454.1|	787	0	Trypanosoma brucei chromosome 7 clone RPCI93-6C8, complete sequence	Q26768	307	4e-103	I/6 autoantigen	.	.	.	.	pfam13833	EF-hand_8	EF-hand domain pair.	.	GO:0005737|cytoplasm;GO:0005874|microtubule;GO:0015630|microtubule cytoskeleton;	GO:0005509|calcium ion binding;GO:0005200|structural constituent of cytoskeleton;	.	.
	Tb927.7.4060	709	831	1818	1579	2000	1481.46	0.318657	-1.64992	1.25e-20	4.74e-19	Down	yes	Tb927.7.4060	protein_coding	chrTb927_07_v5.1:1075236-1075812:+	gi|788008287|ref|XP_011774816.1|	688	2e-86	LOW QUALITY PROTEIN: calpain-like cysteine peptidase, putative [Trypanosoma brucei gambiense DAL972]	gi|62176545|gb|AC159450.1|	577	0	Trypanosoma brucei chromosome 7 clone RPCI93-5F10, complete sequence	.	.	.	.	.	.	.	.	pfam09149	DUF1935	Domain of unknown function (DUF1935). Members of this family are found in various bacterial and eukaryotic hypothetical proteins, as well as in the cysteine protease calpain. Their exact function has not, as yet, been defined.	.	.	.	.	.
	Tb927.7.4290	1242	1448	2516	2397	3700	2422.6	0.345251	-1.53428	0.000147376	0.000613562	Down	yes	Tb927.7.4290	protein_coding	chrTb927_07_v5.1:1139872-1140825:-	gi|72391516|ref|XP_846052.1|	1275	4e-174	hypothetical protein [Trypanosoma brucei brucei TREU927]	gi|62176545|gb|AC159450.1|	954	0	Trypanosoma brucei chromosome 7 clone RPCI93-5F10, complete sequence	O35685	201	7e-60	Nuclear migration protein nudC	.	.	.	.	pfam14050	Nudc_N	N-terminal conserved domain of Nudc. The N-terminus of nuclear distribution gene C homolog (NUDC) proteins contains a highly conserved region consisting of a predicted three helix bundle. In the human homolog this segment has been targeted for structure determination by the Joint Center for Structural Genomics. NUDC forms a complex with other NUD proteins and is involved in several cellular divis…	GO:0007049|cell cycle;GO:0051301|cell division;GO:0032502|developmental process;GO:0007097|nuclear migration;GO:0006457|protein folding;	GO:0005737|cytoplasm;GO:0005829|cytosol;GO:0005794|Golgi apparatus;GO:0005874|microtubule;GO:0005634|nucleus;	GO:0045296|cadherin binding;GO:0051082|unfolded protein binding;	.	.
	Tb927.7.4520	162	238	632	479	637	463.278	0.255943	-1.9661	7.46e-19	2.36e-17	Down	yes	Tb927.7.4520	protein_coding	chrTb927_07_v5.1:1203555-1204871:-	gi|72391562|ref|XP_846075.1|	934	5e-122	hypothetical protein [Trypanosoma brucei brucei TREU927]	gi|62175625|gb|AC159421.1|	1317	0	Trypanosoma brucei chromosome 7 clone RPCI93-26A24, complete sequence	.	.	.	.	.	.	.	.	pfam13905	Thioredoxin_8	Thioredoxin-like. Thioredoxins are small enzymes that participate in redox reactions, via the reversible oxidation of an active centre disulfide bond.	.	.	.	.	.
	Tb927.7.7040	2110	2088	6226	5525	7369	5046.43	0.244266	-2.03347	1.66e-31	1.63e-29	Down	yes	Tb927.7.7040	protein_coding	chrTb927_07_v5.1:2011974-2013623:-	gi|72392060|ref|XP_846324.1|	1576	0	methylthioadenosine phosphorylase [Trypanosoma brucei brucei TREU927]	gi|62175428|gb|AC159412.1|	1650	0	Trypanosoma brucei chromosome 7 clone RPCI93-21H15, complete sequence	P0DJF9	226	3e-67	S-methyl-5'-thioadenosine phosphorylase	sll0135	226	1e-67	COG0005	pfam01048	PNP_UDP_1	Phosphorylase superfamily. Members of this family include: purine nucleoside phosphorylase (PNP) Uridine phosphorylase (UdRPase) 5'-methylthioadenosine phosphorylase (MTA phosphorylase)	GO:0019509|L-methionine biosynthetic process from methylthioadenosine;GO:0006166|purine ribonucleoside salvage;	.	GO:0017061|S-methyl-5-thioadenosine phosphorylase activity;	K00772	E2.4.2.28, mtaP; 5'-methylthioadenosine phosphorylase [EC:2.4.2.28]
	Tb927.8.4280	608	570	1324	1140	1217	1025.76	0.359475	-1.47604	5.49e-22	2.31e-20	Down	yes	Tb927.8.4280	protein_coding	chrTb927_08_v5.1:1271779-1272890:-	gi|72392917|ref|XP_847259.1|	561	5e-68	nuclear transport factor 2 [Trypanosoma brucei brucei TREU927]	gi|62176080|gb|AC159435.1|	1112	0	Trypanosoma brucei chromosome 8 clone RPCI93-29H22, complete sequence	Q6CQX4	72.8	5e-14	Nuclear transport factor 2	.	.	.	.	pfam02136	NTF2	Nuclear transport factor 2 (NTF2) domain. This family includes the NTF2-like Delta-5-3-ketosteroid isomerase proteins.	GO:0006606|protein import into nucleus;	GO:0005737|cytoplasm;GO:0005635|nuclear envelope;	GO:0008536|Ran GTPase binding;	.	.
	Tb927.8.4640	1171	1131	3428	2657	2948	2418.5	0.286171	-1.80505	6.67e-32	6.83e-30	Down	yes	Tb927.8.4640	protein_coding	chrTb927_08_v5.1:1366318-1367885:-	gi|72392989|ref|XP_847295.1|	1756	0	flagellar protofilament ribbon protein [Trypanosoma brucei brucei TREU927]	gi|62176464|gb|AC159448.1|	1568	0	Trypanosoma brucei chromosome 8 clone RPCI93-4A8, complete sequence	Q9H4K1	83.6	3e-16	RIB43A-like with coiled-coils protein 2	.	.	.	.	pfam05914	RIB43A	RIB43A. This family consists of several RIB43A-like eukaryotic proteins. Ciliary and flagellar microtubules contain a specialized set of protofilaments, termed ribbons, that are composed of tubulin and several associated proteins. RIB43A was first characterized in the unicellular biflagellate, Chlamydomonas reinhardtii although highly related sequences are present in several higher eukaryotes inc…	.	GO:0005634|nucleus;	.	.	.
	Tb927.8.5440	114	101	326	319	278	242.327	0.263258	-1.92545	2.63e-22	1.14e-20	Down	yes	Tb927.8.5440	protein_coding	chrTb927_08_v5.1:1613114-1614440:+	gi|72393147|ref|XP_847374.1|	984	2e-129	flagellar calcium-binding protein TB-24 [Trypanosoma brucei brucei TREU927]	gi|62176596|gb|AC159451.1|	1327	0	Trypanosoma brucei chromosome 8 clone RPCI93-5H5, complete sequence	Q26680	377	3e-128	Flagellar calcium-binding protein TB-24	.	.	.	.	pfam13499	EF-hand_7	EF-hand domain pair.	.	GO:0031514|motile cilium;	GO:0005509|calcium ion binding;	.	.
	Tb927.8.5460	187	303	1499	1218	1522	1041.06	0.129479	-2.94921	4.2e-45	1.9e-42	Down	yes	Tb927.8.5460	protein_coding	chrTb927_08_v5.1:1617357-1618616:+	gi|72393151|ref|XP_847376.1|	1966	0	flagellar calcium-binding protein TB-44A [Trypanosoma brucei brucei TREU927]	gi|62176596|gb|AC159451.1|	1260	0	Trypanosoma brucei chromosome 8 clone RPCI93-5H5, complete sequence	Q26678	747	0	Flagellar calcium-binding protein TB-44A	.	.	.	.	pfam13499	EF-hand_7	EF-hand domain pair.	.	GO:0031514|motile cilium;	GO:0005509|calcium ion binding;	.	.
	Tb927.8.5465	5	19	27	29	33	24.1862	0.303462	-1.72041	0.00258661	0.0079099	Down	yes	Tb927.8.5465	protein_coding	chrTb927_08_v5.1:1618949-1619807:+	gi|72393153|ref|XP_847377.1|	992	1e-132	flagellar calcium-binding protein [Trypanosoma brucei brucei TREU927]	gi|62176596|gb|AC159451.1|	859	0	Trypanosoma brucei chromosome 8 clone RPCI93-5H5, complete sequence	P17882	379	2e-131	Flagellar calcium-binding protein TB-17	.	.	.	.	pfam13499	EF-hand_7	EF-hand domain pair.	GO:0006816|calcium ion transport;	GO:0005929|cilium;GO:0031514|motile cilium;	GO:0005509|calcium ion binding;	.	.
	Tb927.8.5470	212	298	1317	1393	1477	1029.44	0.136789	-2.86997	6.2e-56	7.37e-53	Down	yes	Tb927.8.5470	protein_coding	chrTb927_08_v5.1:1619974-1621391:+	gi|72393153|ref|XP_847377.1|	1014	4e-133	flagellar calcium-binding protein [Trypanosoma brucei brucei TREU927]	gi|62175703|gb|AC159423.1|	1418	0	Trypanosoma brucei chromosome 8 clone RPCI93-26E13, complete sequence	P17882	385	7e-131	Flagellar calcium-binding protein TB-17	.	.	.	.	pfam13499	EF-hand_7	EF-hand domain pair.	GO:0006816|calcium ion transport;	GO:0005929|cilium;GO:0031514|motile cilium;	GO:0005509|calcium ion binding;	.	.
	Tb927.8.6390	1358	1291	3498	3301	3960	2879.02	0.274873	-1.86316	3.38e-31	3.15e-29	Down	yes	Tb927.8.6390	protein_coding	chrTb927_08_v5.1:1855721-1857075:+	gi|72393337|ref|XP_847469.1|	1399	0	lysophospholipase [Trypanosoma brucei brucei TREU927]	gi|62359576|gb|AC159703.1|	1355	0	Trypanosoma brucei chromosome 8 clone RPCI93-30K1, complete sequence	Q5ASI2	121	5e-30	Acyl-protein thioesterase 1	PA3859	87	1e-18	COG0400	pfam02230	Abhydrolase_2	Phospholipase/Carboxylesterase. This family consists of both phospholipases and carboxylesterases with broad substrate specificity, and is structurally related to alpha/beta hydrolases pfam00561.	GO:0006631|fatty acid metabolic process;GO:0002084|protein depalmitoylation;	GO:0005737|cytoplasm;	GO:0052689|carboxylic ester hydrolase activity;GO:0008474|palmitoyl-(protein) hydrolase activity;	.	.
	Tb927.8.6760	2472	3201	12407	11838	13431	9458.75	0.168749	-2.56705	2.96e-56	4.02e-53	Down	yes	Tb927.8.6760	protein_coding	chrTb927_08_v5.1:1954221-1955719:-	gi|788012170|ref|XP_011776026.1|	790	5e-100	IgE-dependent histamine-releasing factor,putative [Trypanosoma brucei gambiense DAL972]	gi|62359576|gb|AC159703.1|	1499	0	Trypanosoma brucei chromosome 8 clone RPCI93-30K1, complete sequence	Q4PF30	95.9	2e-21	Translationally-controlled tumor protein homolog	.	.	.	.	pfam00838	TCTP	Translationally controlled tumor protein.	GO:0006412|translation;	GO:0005737|cytoplasm;GO:0005874|microtubule;	.	.	.
	Tb927.8.7410	2984	4036	9844	9543	11662	8213.94	0.252622	-1.98495	1.07e-28	8.23e-27	Down	yes	Tb927.8.7410	protein_coding	chrTb927_08_v5.1:2134846-2136490:+	gi|72393539|ref|XP_847570.1|	1818	0	calreticulin [Trypanosoma brucei brucei TREU927]	gi|62175064|gb|AC159404.1|	1645	0	Trypanosoma brucei chromosome 8 clone RPCI93-10K10, complete sequence	Q9ZNY3	335	5e-108	Calreticulin	.	.	.	.	pfam00262	Calreticulin	Calreticulin family.	GO:0006457|protein folding;	GO:0005788|endoplasmic reticulum lumen;	GO:0005509|calcium ion binding;GO:0030246|carbohydrate binding;GO:0051082|unfolded protein binding;	.	.
	Tb927.9.11580	445	472	2667	2316	2683	1883.74	0.133974	-2.89998	1.09e-72	5.16e-69	Down	yes	Tb927.9.11580	protein_coding	chrTb927_09_v5.1:1804567-1805897:+	gi|71745578|ref|XP_827419.1|	1274	8e-173	Gim5A protein [Trypanosoma brucei brucei TREU927]	gi|8648998|emb|AJ401149.1|	1282	0	Trypanosoma brucei brucei ORF1 (partial), GIM5A gene and GIM5B gene	.	.	.	.	.	.	.	.	pfam05648	PEX11	Peroxisomal biogenesis factor 11 (PEX11). This family consists of several peroxisomal biogenesis factor 11 (PEX11) proteins from several eukaryotic species. The PEX11 peroxisomal membrane proteins promote peroxisome division in multiple eukaryotes.	.	.	.	.	.
	Tb927.9.12110	1608	1848	4778	4390	5449	3891.58	0.263959	-1.92161	3.03e-30	2.65e-28	Down	yes	Tb927.9.12110	protein_coding	chrTb927_09_v5.1:1894196-1895814:+	gi|71745666|ref|XP_827463.1|	2475	0	6-phosphogluconate dehydrogenase decarboxylating [Trypanosoma brucei brucei TREU927]	gi|261330942|emb|FN554972.1|	1595	0	Trypanosoma brucei gambiense DAL972 chromosome 9, complete sequence	P31072	957	0	6-phosphogluconate dehydrogenase, decarboxylating	L0046	309	1e-97	COG0362	pfam00393	6PGD	6-phosphogluconate dehydrogenase, C-terminal domain. This family represents the C-terminal all-alpha domain of 6-phosphogluconate dehydrogenase. The domain contains two structural repeats of 5 helices each.	GO:0019521|D-gluconate metabolic process;GO:0006098|pentose-phosphate shunt;	GO:0005737|cytoplasm;	GO:0050661|NADP binding;GO:0004616|phosphogluconate dehydrogenase (decarboxylating) activity;	.	.
	Tb927.9.13785	735	858	2689	2949	2843	2172.63	0.211457	-2.24156	3.45e-54	3.28e-51	Down	yes	Tb927.9.13785	protein_coding	chrTb927_09_v5.1:2178426-2178842:-	gi|71745968|ref|XP_827591.1|	461	9e-57	kinetoplastid membrane protein KMP-11 [Trypanosoma brucei brucei TREU927]	gi|3057129|gb|AF028726.1|AF028726	417	0	Trypanosoma brucei kinetoplastid membrane proteins 1-4 (KMP-11/1, KMP-11/2, KMP-11/3, KMP-11/4) genes, nuclear genes encoding kinetoplastid proteins, complete cds	P69301	182	3e-58	Kinetoplastid membrane protein 11	.	.	.	.	pfam03037	KMP11	Kinetoplastid membrane protein 11. Kinetoplastid membrane protein 11 is a major cell surface glycoprotein of the parasite Leishmania donovani.	GO:0007010|cytoskeleton organization;GO:0006952|defense response;GO:0008284|positive regulation of cell proliferation;	GO:0005737|cytoplasm;GO:0005874|microtubule;GO:0015630|microtubule cytoskeleton;	.	.	.
	Tb927.9.13795	9	23	83	66	55	50.8102	0.178385	-2.48694	6.01e-09	5.4e-08	Down	yes	Tb927.9.13795	protein_coding	chrTb927_09_v5.1:2178980-2179435:-	gi|71745968|ref|XP_827591.1|	461	1e-56	kinetoplastid membrane protein KMP-11 [Trypanosoma brucei brucei TREU927]	gi|261330942|emb|FN554972.1|	456	0	Trypanosoma brucei gambiense DAL972 chromosome 9, complete sequence	P69301	182	5e-58	Kinetoplastid membrane protein 11	.	.	.	.	pfam03037	KMP11	Kinetoplastid membrane protein 11. Kinetoplastid membrane protein 11 is a major cell surface glycoprotein of the parasite Leishmania donovani.	GO:0007010|cytoskeleton organization;GO:0006952|defense response;GO:0008284|positive regulation of cell proliferation;	GO:0005737|cytoplasm;GO:0005874|microtubule;GO:0015630|microtubule cytoskeleton;	.	.	.
	Tb927.9.15590	9	1	21	27	23	17.5524	0.158364	-2.65869	0.000191814	0.000779133	Down	yes	Tb927.9.15590	protein_coding	chrTb927_09_v5.1:2435193-2436658:+	gi|71746278|ref|XP_827696.1|	1342	0	bloodstream stage alanine-rich protein BARP [Trypanosoma brucei brucei TREU927]	gi|261330942|emb|FN554972.1|	1226	0	Trypanosoma brucei gambiense DAL972 chromosome 9, complete sequence	.	.	.	.	.	.	.	.	pfam00032	Cytochrom_B_C	Cytochrome b(C-terminal)/b6/petD.	.	.	.	.	.
	Tb927.9.15980	114	91	156	131	178	140.001	0.49141	-1.025	9.44e-05	0.000408732	Down	yes	Tb927.9.15980	protein_coding	chrTb927_09_v5.1:2531762-2534942:-	gi|71746352|ref|XP_827733.1|	2467	0	nucleoside transport protein 1 [Trypanosoma brucei brucei TREU927]	gi|261330942|emb|FN554972.1|	3076	0	Trypanosoma brucei gambiense DAL972 chromosome 9, complete sequence	.	.	.	.	.	.	.	.	pfam01733	Nucleoside_tran	Nucleoside transporter. This is a family of nucleoside transporters. In mammalian cells nucleoside transporters transport nucleoside across the plasma membrane and are essential for nucleotide synthesis via the salvage pathways for cells that lack their own de novo synthesis pathways. Also in this family is mouse and human nucleolar protein HNP36, a protein of unknown function; although it has be…	.	.	.	.	.
	Tb927.9.6210	1311	1914	6083	5771	6819	4764.85	0.19339	-2.37042	1.11e-38	2.52e-36	Down	yes	Tb927.9.6210	protein_coding	chrTb927_09_v5.1:1026937-1028446:+	gi|71744736|ref|XP_826998.1|	1928	0	arginine kinase [Trypanosoma brucei brucei TREU927]	gi|261330942|emb|FN554972.1|	1470	0	Trypanosoma brucei gambiense DAL972 chromosome 9, complete sequence	O96507	600	0	Arginine kinase	CAC3190	111	3e-26	COG3869	pfam00217	ATP-gua_Ptrans	ATP:guanido phosphotransferase, C-terminal catalytic domain. The substrate binding site is located in the cleft between N and C-terminal domains, but most of the catalytic residues are found in the larger C-terminal domain.	.	.	GO:0004054|arginine kinase activity;GO:0005524|ATP binding;	.	.
	Tb927_10_v4.snoRNA.0045:snoRNA	2	1	23	14	9	10.6303	0.0744719	-3.74716	0.000440031	0.00163452	Down	yes	Tb927_10_v4.snoRNA.0045:snoRNA	protein_coding	chrTb927_10_v5.1:1750050-1750126:+	.	.	.	.	gi|261331926|emb|FN554973.1|	77	2e-31	Trypanosoma brucei gambiense DAL972 chromosome 10, complete sequence	.	.	.	.	.	.	.	.	pfam06234	TmoB	Toluene-4-monooxygenase system protein B (TmoB). This family consists of several Toluene-4-monooxygenase system protein B (TmoB) sequences. Pseudomonas mendocina KR1 metabolizes toluene as a carbon source. The initial step of the pathway is hydroxylation of toluene to form p-cresol by a multicomponent toluene-4-monooxygenase (T4MO) system. TmoB adopts a ubiquitin fold. Although TmoB is a componen…	.	.	.	.	.
	Tb11.v5.1043	70	59	11	15	19	31.9395	3.2068	1.68114	0.000192426	0.00078095	Up	yes	Tb11.v5.1043	protein_coding	chrTb927_11_bin_v5.1:5532336-5535157:+	gi|71755055|ref|XP_828442.1|	2196	0	nucleobase/nucleoside transporter 8.1 [Trypanosoma brucei brucei TREU927]	gi|261333891|emb|FN554974.1|	1865	0	Trypanosoma brucei gambiense DAL972 chromosome 11, complete sequence	.	.	.	.	.	.	.	.	pfam01733	Nucleoside_tran	Nucleoside transporter. This is a family of nucleoside transporters. In mammalian cells nucleoside transporters transport nucleoside across the plasma membrane and are essential for nucleotide synthesis via the salvage pathways for cells that lack their own de novo synthesis pathways. Also in this family is mouse and human nucleolar protein HNP36, a protein of unknown function; although it has be…	.	.	.	.	.
	Tb11.v5.1049	65	105	29	20	20	44.131	2.79173	1.48116	0.000203989	0.000822266	Up	yes	Tb11.v5.1049	protein_coding	chrTb927_11_bin_v5.1:5558275-5559507:+	gi|71755055|ref|XP_828442.1|	2079	0	nucleobase/nucleoside transporter 8.1 [Trypanosoma brucei brucei TREU927]	gi|21591738|gb|AF516605.1|	1224	0	Trypanosoma brucei nucleobase/nucleoside transporter 8.1 (NT8.1) gene, complete cds	.	.	.	.	.	.	.	.	pfam01733	Nucleoside_tran	Nucleoside transporter. This is a family of nucleoside transporters. In mammalian cells nucleoside transporters transport nucleoside across the plasma membrane and are essential for nucleotide synthesis via the salvage pathways for cells that lack their own de novo synthesis pathways. Also in this family is mouse and human nucleolar protein HNP36, a protein of unknown function; although it has be…	.	.	.	.	.
	Tb11.v5.1051	774	781	159	224	207	394.337	2.96752	1.56926	3.39e-17	8.68e-16	Up	yes	Tb11.v5.1051	protein_coding	chrTb927_11_bin_v5.1:5566601-5568806:-	gi|71755055|ref|XP_828442.1|	2018	0	nucleobase/nucleoside transporter 8.1 [Trypanosoma brucei brucei TREU927]	gi|261333891|emb|FN554974.1|	2109	0	Trypanosoma brucei gambiense DAL972 chromosome 11, complete sequence	.	.	.	.	.	.	.	.	pfam01733	Nucleoside_tran	Nucleoside transporter. This is a family of nucleoside transporters. In mammalian cells nucleoside transporters transport nucleoside across the plasma membrane and are essential for nucleotide synthesis via the salvage pathways for cells that lack their own de novo synthesis pathways. Also in this family is mouse and human nucleolar protein HNP36, a protein of unknown function; although it has be…	.	.	.	.	.
	Tb11.v5.1054	111	111	29	44	28	59.7363	2.49937	1.32157	5.54e-05	0.000253321	Up	yes	Tb11.v5.1054	protein_coding	chrTb927_11_bin_v5.1:5574079-5576835:+	gi|788023109|ref|XP_011779560.1|	903	6e-111	nucleobase transporter, putative, (fragment), partial [Trypanosoma brucei gambiense DAL972]	gi|261333891|emb|FN554974.1|	2426	0	Trypanosoma brucei gambiense DAL972 chromosome 11, complete sequence	.	.	.	.	.	.	.	.	pfam01733	Nucleoside_tran	Nucleoside transporter. This is a family of nucleoside transporters. In mammalian cells nucleoside transporters transport nucleoside across the plasma membrane and are essential for nucleotide synthesis via the salvage pathways for cells that lack their own de novo synthesis pathways. Also in this family is mouse and human nucleolar protein HNP36, a protein of unknown function; although it has be…	.	.	.	.	.
	Tb927.10.10260	224	139	22	41	13	77.3787	5.48625	2.45582	1.29e-11	1.76e-10	Up	yes	Tb927.10.10260	protein_coding	chrTb927_10_v5.1:2519388-2520140:-	gi|130953|sp|P14044.1|PRO2_TRYBB	204	3e-17	RecName: Full=Duplicate procyclin [Trypanosoma brucei brucei]	gi|162180|gb|M17027.1|TRBPARP	669	0	T.brucei procyclic acidic repetitive protein (PARP) mRNA, complete cds	.	.	.	.	.	.	.	.	pfam05887	Trypan_PARP	Procyclic acidic repetitive protein (PARP). This family consists of several Trypanosoma brucei procyclic acidic repetitive protein (PARP) like sequences. The procyclic acidic repetitive protein (parp) genes of Trypanosoma brucei encode a small family of abundant surface proteins whose expression is restricted to the procyclic form of the parasite. They are found at two unlinked loci, parpA and pa…	.	.	.	.	.
	Tb927.10.12430	3372	3491	854	870	568	1662.24	3.41707	1.77276	3.01e-35	4.35e-33	Up	yes	Tb927.10.12430	protein_coding	chrTb927_10_v5.1:3010894-3013033:-	gi|71748786|ref|XP_823448.1|	2897	0	hypothetical protein [Trypanosoma brucei brucei TREU927]	gi|261331926|emb|FN554973.1|	2103	0	Trypanosoma brucei gambiense DAL972 chromosome 10, complete sequence	Q9ZPV5	167	4e-42	Nucleolar complex protein 2 homolog	SPAC1142.04	142	2e-34	COG5604	pfam03715	Noc2	Noc2p family. At least one member, Noc2p from yeast, is required for a late step in 60S subunit export from the nucleus. It has also been shown to co-precipitate with Nug1p, a nuclear GTPase also required for ribosome nucleus export. This family was formerly known as UPF0120.	GO:0042273|ribosomal large subunit biogenesis;	GO:0005829|cytosol;GO:0030690|Noc1p-Noc2p complex;GO:0030691|Noc2p-Noc3p complex;GO:0005730|nucleolus;GO:0005654|nucleoplasm;	.	K14833	NOC2; nucleolar complex protein 2
	Tb927.10.12560	81	51	8	20	11	30.7637	3.84552	1.94318	5.7e-05	0.000259691	Up	yes	Tb927.10.12560	protein_coding	chrTb927_10_v5.1:3048059-3048421:+	gi|71748812|ref|XP_823461.1|	609	4e-79	hypothetical protein [Trypanosoma brucei brucei TREU927]	gi|71748811|ref|XM_818368.1|	363	0	Trypanosoma brucei brucei strain 927/4 GUTat10.1 hypothetical protein (Tb10.389.1110) partial mRNA	.	.	.	.	.	.	.	.	pfam13264	DUF4055	Domain of unknown function (DUF4055). This presumed domain is functionally uncharacterized. This domain family is found in bacteria and viruses, and is approximately 140 amino acids in length.	.	.	.	.	.
	Tb927.11.3620	686	626	151	193	132	326.307	3.131	1.64662	1.65e-20	6.14e-19	Up	yes	Tb927.11.3620	protein_coding	chrTb927_11_v5.1:1067341-1069781:+	gi|71755057|ref|XP_828443.1|	2165	0	nucleobase/nucleoside transporter 8.1 [Trypanosoma brucei brucei TREU927]	gi|261333891|emb|FN554974.1|	2386	0	Trypanosoma brucei gambiense DAL972 chromosome 11, complete sequence	.	.	.	.	.	.	.	.	pfam01733	Nucleoside_tran	Nucleoside transporter. This is a family of nucleoside transporters. In mammalian cells nucleoside transporters transport nucleoside across the plasma membrane and are essential for nucleotide synthesis via the salvage pathways for cells that lack their own de novo synthesis pathways. Also in this family is mouse and human nucleolar protein HNP36, a protein of unknown function; although it has be…	.	.	.	.	.
	Tb927.11.6210	3763	3996	1277	1940	1161	2273.87	2.02521	1.01807	1.85e-10	2.13e-09	Up	yes	Tb927.11.6210	protein_coding	chrTb927_11_v5.1:1744669-1747868:-	gi|71755561|ref|XP_828695.1|	2387	0	lanosterol 14-alpha-demethylase [Trypanosoma brucei brucei TREU927]	gi|261333891|emb|FN554974.1|	3061	0	Trypanosoma brucei gambiense DAL972 chromosome 11, complete sequence	Q7Z1V1	787	0	Sterol 14-alpha demethylase	Rv0764c	203	1e-55	COG2124	pfam00067	p450	Cytochrome P450. Cytochrome P450s are haem-thiolate proteins involved in the oxidative degradation of various compounds. They are particularly well known for their role in the degradation of environmental toxins and mutagens. They can be divided into 4 classes, according to the method by which electrons from NAD(P)H are delivered to the catalytic site. Sequence conservation is relatively low with…	GO:0016126|sterol biosynthetic process;	GO:0016021|integral component of membrane;	GO:0020037|heme binding;GO:0005506|iron ion binding;GO:0008398|sterol 14-demethylase activity;	K05917	CYP51; sterol 14-demethylase [EC:1.14.13.70]
	Tb927.5.440	773	745	98	151	132	340.94	4.49245	2.1675	2.69e-28	1.94e-26	Up	yes	Tb927.5.440	protein_coding	chrTb927_05_v5.1:191706-194549:-	gi|72388846|ref|XP_844718.1|	3465	0	hypothetical protein [Trypanosoma brucei brucei TREU927]	gi|62176119|gb|AC159436.1|	2844	0	Trypanosoma brucei chromosome 5 clone RPCI93-29K2, complete sequence	P18269	136	2e-31	Sialidase 85-1.1	.	.	.	.	pfam13859	BNR_3	BNR repeat-like domain. This family of proteins contains BNR-like repeats suggesting these proteins may act as sialidases.	GO:0008152|metabolic process;GO:0009405|pathogenesis;	.	GO:0052794|exo-alpha-(2->3)-sialidase activity;GO:0052795|exo-alpha-(2->6)-sialidase activity;GO:0052796|exo-alpha-(2->8)-sialidase activity;	.	.
	Tb927.6.160	445	200	89	111	101	175.565	2.40463	1.26581	9.01e-06	4.81e-05	Up	yes	Tb927.6.160	protein_coding	chrTb927_06_v5.1:20511-22579:+	gi|72389705|ref|XP_845147.1|	3591	0	retrotransposon hot spot (RHS) protein [Trypanosoma brucei brucei TREU927]	gi|62175735|gb|AC159424.1|	2069	0	Trypanosoma brucei chromosome 6 clone RPCI93-26F19, complete sequence	.	.	.	.	.	.	.	.	pfam07999	RHSP	Retrotransposon hot spot protein. Members of this family are retrotransposon hot spot proteins. They are associated with polymorphic subtelomeric regions in Trypanosoma. These proteins contain a P-loop motif.	.	.	.	.	.
	Tb927.6.3210	332	357	93	132	90	185.946	2.48584	1.31373	7.74e-10	8.18e-09	Up	yes	Tb927.6.3210	protein_coding	chrTb927_06_v5.1:952217-952860:+	gi|788006026|ref|XP_011774107.1|	939	5e-126	hypothetical protein, conserved [Trypanosoma brucei gambiense DAL972]	gi|62359485|gb|AC074258.6|	644	0	Trypanosoma brucei chromosome 6 clone RPCI93-2N9, complete sequence	Q9FJI1	139	4e-39	Adenylate kinase isoenzyme 6 homolog	SPCC830.11c	126	7e-35	COG1936	pfam13238	AAA_18	AAA domain.	GO:0080186|developmental vegetative growth;GO:0007275|multicellular organismal development;GO:0046939|nucleotide phosphorylation;GO:0040008|regulation of growth;GO:0009826|unidimensional cell growth;	GO:0005737|cytoplasm;GO:0005634|nucleus;	GO:0004017|adenylate kinase activity;GO:0005524|ATP binding;	K18532	AK6, FAP7; adenylate kinase [EC:2.7.4.3]
	Tb927.7.6830	110	172	26	32	40	69.8784	3.2276	1.69046	1.02e-06	6.43e-06	Up	yes	Tb927.7.6830	protein_coding	chrTb927_07_v5.1:1895981-1897411:-	gi|72392018|ref|XP_846303.1|	2268	0	trans-sialidase [Trypanosoma brucei brucei TREU927]	gi|62175298|gb|AC159409.1|	1431	0	Trypanosoma brucei chromosome 7 clone RPCI93-15M23, complete sequence	P23253	142	2e-34	Sialidase	STM0928	113	1e-26	COG4409	pfam13859	BNR_3	BNR repeat-like domain. This family of proteins contains BNR-like repeats suggesting these proteins may act as sialidases.	GO:0008152|metabolic process;GO:0009405|pathogenesis;	GO:0031225|anchored component of membrane;GO:0005886|plasma membrane;	GO:0052794|exo-alpha-(2->3)-sialidase activity;GO:0052795|exo-alpha-(2->6)-sialidase activity;GO:0052796|exo-alpha-(2->8)-sialidase activity;	.	.
	Tb927.7.6850	3770	4245	799	929	799	1915.27	3.58508	1.84201	6.23e-43	2.28e-40	Up	yes	Tb927.7.6850	protein_coding	chrTb927_07_v5.1:1915953-1919113:-	gi|72392022|ref|XP_846305.1|	3957	0	trans-sialidase [Trypanosoma brucei brucei TREU927]	gi|62175538|gb|AC159415.1|	3161	0	Trypanosoma brucei chromosome 7 clone RPCI93-25D22, complete sequence	P23253	314	2e-88	Sialidase	STM0928	118	3e-27	COG4409	pfam13859	BNR_3	BNR repeat-like domain. This family of proteins contains BNR-like repeats suggesting these proteins may act as sialidases.	GO:0008152|metabolic process;GO:0009405|pathogenesis;	GO:0031225|anchored component of membrane;GO:0005886|plasma membrane;	GO:0052794|exo-alpha-(2->3)-sialidase activity;GO:0052795|exo-alpha-(2->6)-sialidase activity;GO:0052796|exo-alpha-(2->8)-sialidase activity;	.	.
	Tb927.7.860	3475	4017	1133	1264	1166	2060.97	2.37157	1.24584	1.95e-19	6.52e-18	Up	yes	Tb927.7.860	protein_coding	chrTb927_07_v5.1:202507-206645:-	gi|72390832|ref|XP_845710.1|	5424	0	hypothetical protein [Trypanosoma brucei brucei TREU927]	gi|62176149|gb|AC159437.1|	4139	0	Trypanosoma brucei chromosome 7 clone RPCI93-29K4, complete sequence	.	.	.	.	.	.	.	.	pfam15558	DUF4659	Domain of unknown function (DUF4659). This family of proteins is found in eukaryotes. Proteins in this family are typically between 427 and 674 amino acids in length. There are two completely conserved residues (D and I) that may be functionally important.	.	.	.	.	.
	Tb927.8.1640	456	581	192	223	161	302.759	2.04754	1.03389	3.72e-08	2.92e-07	Up	yes	Tb927.8.1640	protein_coding	chrTb927_08_v5.1:543711-546361:+	gi|72392395|ref|XP_846998.1|	2983	0	major surface protease gp63 [Trypanosoma brucei brucei TREU927]	gi|62359329|gb|AC099045.21|	2651	0	Trypanosoma brucei chromosome 8 clone RPCI93-29O9, complete sequence	P08148	323	4e-97	Leishmanolysin	.	.	.	.	pfam01457	Peptidase_M8	Leishmanolysin.	GO:0052014|catabolism by symbiont of host protein;GO:0007155|cell adhesion;GO:0052032|modulation by symbiont of host inflammatory response;	GO:0031225|anchored component of membrane;GO:0005886|plasma membrane;	GO:0046872|metal ion binding;GO:0004222|metalloendopeptidase activity;GO:0008237|metallopeptidase activity;	.	.
	Tb927.8.5000	135	86	16	17	7	45.8174	6.30494	2.65648	2.96e-10	3.3e-09	Up	yes	Tb927.8.5000	protein_coding	chrTb927_08_v5.1:1481216-1483225:+	gi|72393053|ref|XP_847327.1|	3177	0	69 kDa paraflagellar rod protein [Trypanosoma brucei brucei TREU927]	gi|62176596|gb|AC159451.1|	2010	0	Trypanosoma brucei chromosome 8 clone RPCI93-5H5, complete sequence	P22225	1228	0	69 kDa paraflagellar rod protein	.	.	.	.	pfam05149	Flagellar_rod	Paraflagellar rod protein. This family consists of several eukaryotic paraflagellar rod component proteins. The eukaryotic flagellum represents one of the most complex macromolecular structures found in any organism and contains more than 250 proteins. In addition to its locomotive role, the flagellum is probably involved in nutrient uptake since receptors for host low-density lipoproteins are lo…	.	GO:0005737|cytoplasm;GO:0005856|cytoskeleton;GO:0031514|motile cilium;	GO:0005516|calmodulin binding;	.	.
	Tb927.8.7670	641	612	131	213	106	309.655	3.1896	1.67338	2.1e-15	4.38e-14	Up	yes	Tb927.8.7670	protein_coding	chrTb927_08_v5.1:2210361-2212351:+	gi|72393589|ref|XP_847595.1|	2189	0	amino acid transporter [Trypanosoma brucei brucei TREU927]	gi|62176363|gb|AC159445.1|	1991	0	Trypanosoma brucei chromosome 8 clone RPCI93-30P3, complete sequence	A2VE31	76.3	3e-13	Sodium-coupled neutral amino acid transporter 2	SPBC1685.07c	83.6	3e-16	COG0814	pfam01490	Aa_trans	Transmembrane amino acid transporter protein. This transmembrane region is found in many amino acid transporters including UNC-47 and MTR. UNC-47 encodes a vesicular amino butyric acid (GABA) transporter, (VGAT). UNC-47 is predicted to have 10 transmembrane domains. MTR is a N system amino acid transporter system protein involved in methyltryptophan resistance. Other members of this family includ…	GO:0003333|amino acid transmembrane transport;GO:0006814|sodium ion transport;	GO:0005887|integral component of plasma membrane;	GO:0015171|amino acid transmembrane transporter activity;GO:0015186|L-glutamine transmembrane transporter activity;GO:0015293|symporter activity;	K14207	SLC38A2, SNAT2; solute carrier family 38 (sodium-coupled neutral amino acid transporter), member 2
	Tb927.9.680	170	227	66	62	71	111.864	2.24417	1.16618	1.25e-05	6.53e-05	Up	yes	Tb927.9.680	protein_coding	chrTb927_09_v5.1:165560-167198:-	gi|71744920|ref|XP_827090.1|	313	2e-29	expression site-associated protein [Trypanosoma brucei brucei TREU927]	.	.	.	.	.	.	.	.	.	.	.	.	pfam07079	DUF1347	Protein of unknown function (DUF1347). This family consists of several hypothetical bacterial proteins of around 610 residues in length. Members of this family are highly conserved and seem to be specific to Chlamydia species. The function of this family is unknown.	.	.	.	.	.
	Tb05.5K5.500	2	1	25	12	23	14.1805	0.0555851	-4.16916	4.62e-05	0.00021522	Down	yes	Tb05.5K5.500	protein_coding	chr5K5_v5.1:146132-147163:-	gi|161981|gb|AAA57271.1|	907	6e-117	variant-specific antigen [Trypanosoma brucei brucei]	gi|62176648|gb|AC159452.1|	1032	0	Trypanosoma brucei chromosome 5 clone RPCI93-5K5, complete sequence	.	.	.	.	.	.	.	.	pfam00003	7tm_3	7 transmembrane sweet-taste receptor of 3 GCPR. This is a domain of seven transmembrane regions that forms the C-terminus of some subclass 3 G-coupled-protein receptors. It is often associated with a downstream cysteine-rich linker domain, NCD3G pfam07562, which is the human sweet-taste receptor, and the N-terminal domain, ANF_receptor pfam01094. The seven TM regions assemble in such a way as to …	.	.	.	.	.
	Tb09.v4.0016	162	143	419	307	397	305.152	0.303626	-1.71963	2.43e-15	5.05e-14	Down	yes	Tb09.v4.0016	protein_coding	chrTP26P4-1a02.q1ka:142-1819:-	gi|70908229|emb|CAJ16186.1|	2462	0	expression site-associated gene (ESAG) protein, putative; expression site associated gene 5 (ESAG5) protein, putative [Trypanosoma brucei brucei TREU927]	gi|261330942|emb|FN554972.1|	1447	0	Trypanosoma brucei gambiense DAL972 chromosome 9, complete sequence	.	.	.	.	.	.	.	.	pfam07243	Phlebovirus_G1	Phlebovirus glycoprotein G1. This family consists of several Phlebovirus glycoprotein G1 sequences. Members of the Bunyaviridae family acquire an envelope by budding through the lipid bilayer of the Golgi complex. The budding compartment is thought to be determined by the accumulation of the two heterodimeric membrane glycoproteins G1 and G2 in the Golgi.	.	.	.	.	.
	Tb11.01.1680.v5	348	324	887	858	1128	765.571	0.26018	-1.94242	2.29e-23	1.08e-21	Down	yes	Tb11.01.1680.v5	protein_coding	chrTb927_11_bin_v5.1:1115353-1122394:+	gi|662218496|ref|XP_008483281.1|	6476	0	PREDICTED: uncharacterized protein LOC103519968 isoform X3 [Diaphorina citri]	gi|74024979|ref|XM_823963.1|	2034	0	Trypanosoma brucei brucei strain 927/4 GUTat10.1 polyubiquitin (Tb11.01.1680) partial mRNA	P0CG71	1598	0	Polyubiquitin-A	.	.	.	.	pfam00240	ubiquitin	Ubiquitin family. This family contains a number of ubiquitin-like proteins: SUMO (smt3 homologue) Nedd8, Elongin B, Rub1, and Parkin. A number of them are thought to carry a distinctive five-residue motif termed the proteasome-interacting motif (PIM), which may have a biologically significant role in protein delivery to proteasomes and recruitment of proteasomes to transcription sites.	.	GO:0005737|cytoplasm;GO:0005634|nucleus;	.	K08770	UBC; ubiquitin C
	Tb11.v5.0197	71	112	178	248	219	175.527	0.320392	-1.64209	1.07e-10	1.27e-09	Down	yes	Tb11.v5.0197	protein_coding	chrTb927_11_bin_v5.1:289467-292019:-	gi|71747584|ref|XP_822847.1|	4366	0	clathrin heavy chain [Trypanosoma brucei brucei TREU927]	gi|71747583|ref|XM_817754.1|	2553	0	Trypanosoma brucei brucei strain 927/4 GUTat10.1 clathrin heavy chain (Tb10.70.0830) partial mRNA	P25870	635	0	Clathrin heavy chain	.	.	.	.	pfam00637	Clathrin	Region in Clathrin and VPS. Each region is about 140 amino acids long. The regions are composed of multiple alpha helical repeats. They occur in the arm region of the Clathrin heavy chain.	GO:0000915|actomyosin contractile ring assembly;GO:0031152|aggregation involved in sorocarp development;GO:0048268|clathrin coat assembly;GO:0072583|clathrin-mediated endocytosis;GO:0006886|intracellular protein transport;GO:0007041|lysosomal transport;GO:0000281|mitotic cytokinesis;GO:0006907|pinocytosis;GO:0006898|receptor-mediated endocytosis;GO:0006970|response to osmotic stress;GO:0030435|sp…	GO:0030118|clathrin coat;GO:0030132|clathrin coat of coated pit;GO:0030130|clathrin coat of trans-Golgi network vesicle;GO:0071439|clathrin complex;	GO:0032051|clathrin light chain binding;GO:0005198|structural molecule activity;	K04646	CLTC; clathrin heavy chain
	Tb11.v5.0330	1044	1641	2526	3065	2459	2249.15	0.37851	-1.4016	1.08e-15	2.36e-14	Down	yes	Tb11.v5.0330	protein_coding	chrTb927_11_bin_v5.1:932399-934850:+	gi|71748046|ref|XP_823078.1|	2658	0	hexose transporter [Trypanosoma brucei brucei TREU927]	gi|261331926|emb|FN554973.1|	2400	0	Trypanosoma brucei gambiense DAL972 chromosome 10, complete sequence	Q06221	1010	0	Glucose transporter 1B/1C/1D/1F/2B	.	.	.	.	pfam00083	Sugar_tr	Sugar (and other) transporter.	GO:0008643|carbohydrate transport;	GO:0016021|integral component of membrane;	GO:0022857|transmembrane transporter activity;	.	.
	Tb11.v5.0514	97	156	311	333	262	244.463	0.31725	-1.65631	4.61e-14	8.42e-13	Down	yes	Tb11.v5.0514	protein_coding	chrTb927_11_bin_v5.1:2137480-2138756:-	gi|71756101|ref|XP_828965.1|	1622	0	cation transporter [Trypanosoma brucei brucei TREU927]	gi|261333891|emb|FN554974.1|	1265	0	Trypanosoma brucei gambiense DAL972 chromosome 11, complete sequence	O81123	105	7e-24	Zinc transporter 1	.	.	.	.	pfam02535	Zip	ZIP Zinc transporter. The ZIP family consists of zinc transport proteins and many putative metal transporters. The main contribution to this family is from the Arabidopsis thaliana ZIP protein family these proteins are responsible for zinc uptake in the plant. Also found within this family are C. elegans proteins of unknown function which are annotated as being similar to human growth arrest indu…	.	GO:0016021|integral component of membrane;GO:0005886|plasma membrane;	GO:0005385|zinc ion transmembrane transporter activity;	K14709	SLC39A1_2_3, ZIP1_2_3; solute carrier family 39 (zinc transporter), member 1/2/3
	Tb11.v5.0531	1137	1911	5880	5456	7009	4674.65	0.185596	-2.42976	3.38e-10	3.75e-09	Down	yes	Tb11.v5.0531	protein_coding	chrTb927_11_bin_v5.1:2278836-2280474:+	gi|71747502|ref|XP_822806.1|	1999	0	fructose-bisphosphate aldolase glycosomal [Trypanosoma brucei brucei TREU927]	gi|261331926|emb|FN554973.1|	1602	0	Trypanosoma brucei gambiense DAL972 chromosome 10, complete sequence	P07752	767	0	Fructose-bisphosphate aldolase, glycosomal	mlr3754	312	2e-100	COG3588	pfam00274	Glycolytic	Fructose-bisphosphate aldolase class-I.	GO:0006096|glycolytic process;	GO:0020015|glycosome;	GO:0004332|fructose-bisphosphate aldolase activity;	.	.
	Tb11.v5.0538	90	104	344	267	441	273.148	0.204255	-2.29155	2.38e-18	7.2e-17	Down	yes	Tb11.v5.0538	protein_coding	chrTb927_11_bin_v5.1:2347096-2348951:-	gi|72393053|ref|XP_847327.1|	3177	0	69 kDa paraflagellar rod protein [Trypanosoma brucei brucei TREU927]	gi|62176596|gb|AC159451.1|	1856	0	Trypanosoma brucei chromosome 8 clone RPCI93-5H5, complete sequence	P22225	1228	0	69 kDa paraflagellar rod protein	.	.	.	.	pfam05149	Flagellar_rod	Paraflagellar rod protein. This family consists of several eukaryotic paraflagellar rod component proteins. The eukaryotic flagellum represents one of the most complex macromolecular structures found in any organism and contains more than 250 proteins. In addition to its locomotive role, the flagellum is probably involved in nutrient uptake since receptors for host low-density lipoproteins are lo…	.	GO:0005737|cytoplasm;GO:0005856|cytoskeleton;GO:0031514|motile cilium;	GO:0005516|calmodulin binding;	.	.
	Tb11.v5.0668	37	32	154	127	197	120.678	0.160153	-2.64248	1.49e-16	3.63e-15	Down	yes	Tb11.v5.0668	protein_coding	chrTb927_11_bin_v5.1:3328148-3330038:+	gi|71748004|ref|XP_823057.1|	2314	0	protein disulfide isomerase [Trypanosoma brucei brucei TREU927]	gi|162010|gb|J02865.1|TRBBS2	1867	0	T.brucei disulfide isomerase-like protein of unknown function (BS2) gene, complete cds	P12865	893	0	Bloodstream-specific protein 2	SPAC1F5.02	199	3e-55	COG0526	pfam00085	Thioredoxin	Thioredoxin. Thioredoxins are small enzymes that participate in redox reactions, via the reversible oxidation of an active centre disulfide bond. Some members with only the active site are not separated from the noise.	GO:0045454|cell redox homeostasis;GO:0006457|protein folding;	GO:0005737|cytoplasm;	GO:0003756|protein disulfide isomerase activity;	.	.
	Tb11.v5.0748	594	677	1748	1835	1903	1448.98	0.26018	-1.94242	1.27e-36	2.24e-34	Down	yes	Tb11.v5.0748	protein_coding	chrTb927_11_bin_v5.1:3853652-3860827:+	gi|71749370|ref|XP_828024.1|	2566	0	ABC transporter [Trypanosoma brucei brucei TREU927]	gi|62176782|gb|AC159458.1|	2341	0	Trypanosoma brucei chromosome 7 clone RPCI93-8P12, complete sequence	Q9FJH6	574	0	ABC transporter F family member 1	YER036c	442	5e-135	COG0488	pfam14743	DNA_ligase_OB_2	DNA ligase OB-like domain. This domain has an OB-like fold, but does not appear to be related to pfam03120. It is found at the C-terminus of the ATP dependent DNA ligase domain pfam01068.	.	GO:0005886|plasma membrane;	GO:0005524|ATP binding;GO:0016887|ATPase activity;GO:0005215|transporter activity;	K06185	ABCF2; ATP-binding cassette, subfamily F, member 2
	Tb11.v5.1055	20	24	69	68	76	55.4719	0.231937	-2.10819	1.99e-08	1.64e-07	Down	yes	Tb11.v5.1055	protein_coding	chrTb927_11_bin_v5.1:5576822-5578851:-	gi|72387193|ref|XP_844021.1|	2983	0	73 kDa paraflagellar rod protein [Trypanosoma brucei brucei TREU927]	gi|62358839|gb|AC096673.14|	2030	0	Trypanosoma brucei chromosome 3 clone RPCI93-26J7, complete sequence	Q26789	1060	0	73 kDa paraflagellar rod protein	.	.	.	.	pfam05149	Flagellar_rod	Paraflagellar rod protein. This family consists of several eukaryotic paraflagellar rod component proteins. The eukaryotic flagellum represents one of the most complex macromolecular structures found in any organism and contains more than 250 proteins. In addition to its locomotive role, the flagellum is probably involved in nutrient uptake since receptors for host low-density lipoproteins are lo…	.	GO:0005737|cytoplasm;GO:0005856|cytoskeleton;GO:0031514|motile cilium;	GO:0005516|calmodulin binding;	.	.
	Tb927.1.2370	19	32	684	103	139	213.126	0.0631509	-3.98505	0.000225944	0.000898207	Down	yes	Tb927.1.2370	protein_coding	chrTb927_01_v5.1:577707-579461:+	gi|115504281|ref|XP_001218933.1|	2253	0	beta tubulin [Trypanosoma brucei brucei TREU927]	gi|83642236|emb|AL929603.2|	1755	0	Trypanosoma brucei brucei strain 927/4 GUTat10.1 chromosome 1, complete sequence	P04107	870	0	Tubulin beta chain	ECU03g0820i	691	0	COG5023	pfam03953	Tubulin_C	Tubulin C-terminal domain. This family includes the tubulin alpha, beta and gamma chains. Members of this family are involved in polymer formation. Tubulins are GTPases. FtsZ can polymerize into tubes, sheets, and rings in vitro and is ubiquitous in eubacteria and archaea. Tubulin is the major component of microtubules. (The FtsZ GTPases have been split into their won family).	GO:0007017|microtubule-based process;	GO:0005737|cytoplasm;GO:0005874|microtubule;	GO:0005525|GTP binding;GO:0003924|GTPase activity;GO:0005200|structural constituent of cytoskeleton;	.	.
	Tb927.1.2400	107	142	527	454	700	425.738	0.164283	-2.60574	2.04e-26	1.22e-24	Down	yes	Tb927.1.2400	protein_coding	chrTb927_01_v5.1:583262-584807:+	gi|115504283|ref|XP_001218934.1|	2353	0	alpha tubulin [Trypanosoma brucei brucei TREU927]	gi|83642236|emb|AL929603.2|	1546	0	Trypanosoma brucei brucei strain 927/4 GUTat10.1 chromosome 1, complete sequence	P04106	911	0	Tubulin alpha chain	SPBC16A3.15c	666	0	COG5023	pfam03953	Tubulin_C	Tubulin C-terminal domain. This family includes the tubulin alpha, beta and gamma chains. Members of this family are involved in polymer formation. Tubulins are GTPases. FtsZ can polymerize into tubes, sheets, and rings in vitro and is ubiquitous in eubacteria and archaea. Tubulin is the major component of microtubules. (The FtsZ GTPases have been split into their won family).	GO:0007017|microtubule-based process;	GO:0005737|cytoplasm;GO:0005874|microtubule;	GO:0005525|GTP binding;GO:0003924|GTPase activity;GO:0005200|structural constituent of cytoskeleton;	.	.
	Tb927.1.2490	60	79	177	186	187	147.082	0.284588	-1.81305	3e-13	5.03e-12	Down	yes	Tb927.1.2490	protein_coding	chrTb927_01_v5.1:597200-598630:+	gi|115504299|ref|XP_001218942.1|	545	2e-64	histone H3 [Trypanosoma brucei brucei TREU927]	gi|83642236|emb|AL929603.2|	1431	0	Trypanosoma brucei brucei strain 927/4 GUTat10.1 chromosome 1, complete sequence	P40285	158	1e-44	Histone H3	.	.	.	.	pfam00125	Histone	Core histone H2A/H2B/H3/H4.	.	GO:0000786|nucleosome;GO:0005634|nucleus;	GO:0003677|DNA binding;GO:0046982|protein heterodimerization activity;	.	.
	Tb927.1.2510	148	147	272	254	390	258.987	0.356666	-1.48735	2.91e-09	2.75e-08	Down	yes	Tb927.1.2510	protein_coding	chrTb927_01_v5.1:598786-600216:+	gi|115504299|ref|XP_001218942.1|	545	2e-64	histone H3 [Trypanosoma brucei brucei TREU927]	gi|83642236|emb|AL929603.2|	1431	0	Trypanosoma brucei brucei strain 927/4 GUTat10.1 chromosome 1, complete sequence	P40285	158	1e-44	Histone H3	.	.	.	.	pfam00125	Histone	Core histone H2A/H2B/H3/H4.	.	GO:0000786|nucleosome;GO:0005634|nucleus;	GO:0003677|DNA binding;GO:0046982|protein heterodimerization activity;	.	.
	Tb927.1.30	38	30	337	152	329	198.578	0.0916751	-3.44733	1.52e-09	1.52e-08	Down	yes	Tb927.1.30	protein_coding	chrTb927_01_v5.1:11158-11865:+	gi|72385419|ref|XP_846377.1|	1091	2e-148	hypothetical protein [Trypanosoma brucei brucei TREU927]	gi|83642236|emb|AL929603.2|	708	0	Trypanosoma brucei brucei strain 927/4 GUTat10.1 chromosome 1, complete sequence	.	.	.	.	.	.	.	.	pfam05616	Neisseria_TspB	Neisseria meningitidis TspB protein. This family consists of several Neisseria meningitidis TspB virulence factor proteins.	.	.	.	.	.
	Tb927.1.3850	4244	4408	10208	10237	10578	8435.01	0.313154	-1.67506	5.37e-36	8.51e-34	Down	yes	Tb927.1.3850	protein_coding	chrTb927_01_v5.1:820968-822057:+	gi|115504573|ref|XP_001219079.1|	272	1e-26	hypothetical protein [Trypanosoma brucei brucei TREU927]	gi|83642236|emb|AL929603.2|	1090	0	Trypanosoma brucei brucei strain 927/4 GUTat10.1 chromosome 1, complete sequence	.	.	.	.	.	.	.	.	pfam03911	Sec61_beta	Sec61beta family. This family consists of homologues of Sec61beta - a component of the Sec61/SecYEG protein secretory system. The domain is found in eukaryotes and archaea and is possibly homologous to the bacterial SecG. It consists of a single putative transmembrane helix, preceded by a short stretch containing various charged residues; this arrangement may help determine orientation in the cel…	.	.	.	.	.
	Tb927.10.10590	199	219	818	848	817	627.551	0.189624	-2.39879	4.87e-49	3.09e-46	Down	yes	Tb927.10.10590	protein_coding	chrTb927_10_v5.1:2584533-2585300:-	gi|71748422|ref|XP_823266.1|	485	3e-58	histone H2B [Trypanosoma brucei brucei TREU927]	gi|261331926|emb|FN554973.1|	749	0	Trypanosoma brucei gambiense DAL972 chromosome 10, complete sequence	P27795	172	3e-52	Histone H2B	.	.	.	.	pfam00125	Histone	Core histone H2A/H2B/H3/H4.	.	GO:0000786|nucleosome;GO:0005634|nucleus;	GO:0003677|DNA binding;GO:0046982|protein heterodimerization activity;	.	.
	Tb927.10.11300	382	485	1165	1241	1336	989.907	0.259935	-1.94378	4.07e-29	3.28e-27	Down	yes	Tb927.10.11300	protein_coding	chrTb927_10_v5.1:2760412-2761091:+	gi|71748568|ref|XP_823339.1|	670	2e-86	hypothetical protein [Trypanosoma brucei brucei TREU927]	gi|261331926|emb|FN554973.1|	674	0	Trypanosoma brucei gambiense DAL972 chromosome 10, complete sequence	.	.	.	.	.	.	.	.	pfam13783	DUF4177	Domain of unknown function (DUF4177).	.	.	.	.	.
	Tb927.10.14160	1083	1702	3970	3982	4316	3235.09	0.255043	-1.97119	1.1e-26	6.83e-25	Down	yes	Tb927.10.14160	protein_coding	chrTb927_10_v5.1:3440953-3441972:-	gi|71749114|ref|XP_827896.1|	1598	0	aquaglyceroporin [Trypanosoma brucei brucei TREU927]	gi|71749113|ref|XM_822803.1|	915	0	Trypanosoma brucei brucei strain 927/4 GUTat10.1 aquaglyceroporin (Tb10.61.2650) partial mRNA	P47862	201	3e-60	Aquaporin-3	YFL054c_2	155	6e-43	COG0580	pfam00230	MIP	Major intrinsic protein. MIP (Major Intrinsic Protein) family proteins exhibit essentially two distinct types of channel properties: (1) specific water transport by the aquaporins, and (2) small neutral solutes transport, such as glycerol by the glycerol facilitators.	GO:0006833|water transport;	GO:0016021|integral component of membrane;	GO:0015250|water channel activity;	K09876	AQP3; aquaporin-3
	Tb927.10.14890	3226	3672	9237	9184	11082	7840.73	0.261022	-1.93776	6.89e-32	6.97e-30	Down	yes	Tb927.10.14890	protein_coding	chrTb927_10_v5.1:3633026-3637073:+	gi|71749256|ref|XP_827967.1|	4270	0	C-terminal motor kinesin [Trypanosoma brucei brucei TREU927]	gi|261331926|emb|FN554973.1|	3919	0	Trypanosoma brucei gambiense DAL972 chromosome 10, complete sequence	B9FAF3	338	5e-96	Kinesin-like protein KIN-14E	SPAC664.10	253	2e-69	COG5059	pfam00225	Kinesin	Kinesin motor domain.	GO:0007018|microtubule-based movement;	GO:0005874|microtubule;	GO:0005524|ATP binding;GO:0008017|microtubule binding;GO:0003777|microtubule motor activity;	.	.
	Tb927.10.16070	140	205	504	371	413	347.657	0.301733	-1.72866	1.77e-15	3.74e-14	Down	yes	Tb927.10.16070	protein_coding	chrTb927_10_v5.1:3954028-3954807:+	gi|71749474|ref|XP_828076.1|	1144	5e-156	eukaryotic translation initiation factor 4E [Trypanosoma brucei brucei TREU927]	gi|261331926|emb|FN554973.1|	768	0	Trypanosoma brucei gambiense DAL972 chromosome 10, complete sequence	Q75AV8	98.6	3e-23	Eukaryotic translation initiation factor 4E	YOL139c	89	3e-20	COG5053	pfam01652	IF4E	Eukaryotic initiation factor 4E.	GO:0006417|regulation of translation;	GO:0005737|cytoplasm;	GO:0003743|translation initiation factor activity;	K03259	EIF4E; translation initiation factor 4E
	Tb927.10.200	1796	1737	4954	4887	5567	4073.73	0.2564	-1.96353	2.43e-38	5.38e-36	Down	yes	Tb927.10.200	protein_coding	chrTb927_10_v5.1:74489-75381:+	gi|71746450|ref|XP_822280.1|	669	2e-84	vacuolar ATP synthase [Trypanosoma brucei brucei TREU927]	gi|261331926|emb|FN554973.1|	861	0	Trypanosoma brucei gambiense DAL972 chromosome 10, complete sequence	Q43362	127	6e-34	V-type proton ATPase 16 kDa proteolipid subunit	SPAC1B3.14	115	3e-30	COG0636	pfam00137	ATP-synt_C	ATP synthase subunit C.	GO:0015991|ATP hydrolysis coupled proton transport;	GO:0016021|integral component of membrane;GO:0033179|proton-transporting V-type ATPase, V0 domain;GO:0005774|vacuolar membrane;	GO:0015078|hydrogen ion transmembrane transporter activity;	.	.
	Tb927.10.2010	3739	5879	12713	13719	15331	11056.5	0.258172	-1.9536	5.11e-25	2.7e-23	Down	yes	Tb927.10.2010	protein_coding	chrTb927_10_v5.1:526631-529526:+	gi|71746802|ref|XP_822456.1|	2503	0	hexokinase [Trypanosoma brucei brucei TREU927]	gi|261331926|emb|FN554973.1|	2803	0	Trypanosoma brucei gambiense DAL972 chromosome 10, complete sequence	Q9SEK3	274	8e-80	Hexokinase-1	YFR053c	255	9e-74	COG5026	pfam03727	Hexokinase_2	Hexokinase. Hexokinase (EC:2.7.1.1) contains two structurally similar domains represented by this family and pfam00349. Some members of the family have two copies of each of these domains.	GO:0001678|cellular glucose homeostasis;GO:0006096|glycolytic process;	GO:0009707|chloroplast outer membrane;GO:0016021|integral component of membrane;	GO:0005524|ATP binding;GO:0005536|glucose binding;GO:0004396|hexokinase activity;	.	.
	Tb927.10.2020	671	851	1417	1399	1542	1239.28	0.39179	-1.35185	8.06e-16	1.8e-14	Down	yes	Tb927.10.2020	protein_coding	chrTb927_10_v5.1:529677-531586:+	gi|71746804|ref|XP_822457.1|	2500	0	hexokinase [Trypanosoma brucei brucei TREU927]	gi|261331926|emb|FN554973.1|	1785	0	Trypanosoma brucei gambiense DAL972 chromosome 10, complete sequence	Q9SEK3	269	2e-80	Hexokinase-1	YFR053c	250	6e-74	COG5026	pfam03727	Hexokinase_2	Hexokinase. Hexokinase (EC:2.7.1.1) contains two structurally similar domains represented by this family and pfam00349. Some members of the family have two copies of each of these domains.	GO:0001678|cellular glucose homeostasis;GO:0006096|glycolytic process;	GO:0009707|chloroplast outer membrane;GO:0016021|integral component of membrane;	GO:0005524|ATP binding;GO:0005536|glucose binding;GO:0004396|hexokinase activity;	.	.
	Tb927.10.5620	4	1	16	17	18	12.3265	0.109876	-3.18606	0.00031917	0.00123225	Down	yes	Tb927.10.5620	protein_coding	chrTb927_10_v5.1:1404187-1405825:+	gi|71747502|ref|XP_822806.1|	1999	0	fructose-bisphosphate aldolase glycosomal [Trypanosoma brucei brucei TREU927]	gi|261331926|emb|FN554973.1|	1602	0	Trypanosoma brucei gambiense DAL972 chromosome 10, complete sequence	P07752	767	0	Fructose-bisphosphate aldolase, glycosomal	mlr3754	312	2e-100	COG3588	pfam00274	Glycolytic	Fructose-bisphosphate aldolase class-I.	GO:0006096|glycolytic process;	GO:0020015|glycosome;	GO:0004332|fructose-bisphosphate aldolase activity;	.	.
	Tb927.10.6330	13	14	26	35	26	23.914	0.351953	-1.50654	0.00339951	0.0101093	Down	yes	Tb927.10.6330	protein_coding	chrTb927_10_v5.1:1600362-1606365:-	gi|71747640|ref|XP_822875.1|	8047	0	hypothetical protein [Trypanosoma brucei brucei TREU927]	gi|261331926|emb|FN554973.1|	5925	0	Trypanosoma brucei gambiense DAL972 chromosome 10, complete sequence	.	.	.	.	.	.	.	.	pfam02646	RmuC	RmuC family. This family contains several bacterial RmuC DNA recombination proteins. The function of the RMUC protein is unknown but it is suspected that it is either a structural protein that protects DNA against nuclease action, or is itself involved in DNA cleavage at the regions of DNA secondary structures	.	.	.	.	.
	Tb927.10.7930	3839	4999	12186	10953	13439	9765.01	0.270136	-1.88824	5.67e-28	3.97e-26	Down	yes	Tb927.10.7930	protein_coding	chrTb927_10_v5.1:1980443-1983020:-	gi|71747944|ref|XP_823027.1|	2903	0	2,3-bisphosphoglycerate-independent phosphoglycerate mutase [Trypanosoma brucei brucei TREU927]	gi|261331926|emb|FN554973.1|	2552	0	Trypanosoma brucei gambiense DAL972 chromosome 10, complete sequence	P35494	645	0	2,3-bisphosphoglycerate-independent phosphoglycerate mutase	BH3557	293	6e-88	COG0696	pfam01676	Metalloenzyme	Metalloenzyme superfamily. This family includes phosphopentomutase and 2,3-bisphosphoglycerate-independent phosphoglycerate mutase. This family is also related to pfam00245. The alignment contains the most conserved residues that are probably involved in metal binding and catalysis.	GO:0006007|glucose catabolic process;GO:0006096|glycolytic process;	GO:0005737|cytoplasm;	GO:0030145|manganese ion binding;GO:0004619|phosphoglycerate mutase activity;	K15633	gpmI; 2,3-bisphosphoglycerate-independent phosphoglycerate mutase [EC:5.4.2.12]
	Tb927.10.8460	44	140	180	237	199	168.952	0.339334	-1.55922	0.0103133	0.0266543	Down	yes	Tb927.10.8460	protein_coding	chrTb927_10_v5.1:2098194-2100472:+	gi|71748046|ref|XP_823078.1|	2649	0	hexose transporter [Trypanosoma brucei brucei TREU927]	gi|312950|emb|X69091.1|	2198	0	T.brucei genes for hexose transporters	Q06221	1008	0	Glucose transporter 1B/1C/1D/1F/2B	.	.	.	.	pfam00083	Sugar_tr	Sugar (and other) transporter.	GO:0008643|carbohydrate transport;	GO:0016021|integral component of membrane;	GO:0022857|transmembrane transporter activity;	.	.
	Tb927.10.8940	6994	9583	21138	20476	24691	17799.9	0.27952	-1.83898	2.49e-25	1.34e-23	Down	yes	Tb927.10.8940	protein_coding	chrTb927_10_v5.1:2219386-2221909:+	gi|71748126|ref|XP_823118.1|	1910	0	hypothetical protein [Trypanosoma brucei brucei TREU927]	gi|261331926|emb|FN554973.1|	2380	0	Trypanosoma brucei gambiense DAL972 chromosome 10, complete sequence	.	.	.	.	.	.	.	.	pfam03308	ArgK	ArgK protein. The ArgK protein acts as an ATPase enzyme and as a kinase, and phosphorylates periplasmic binding proteins involved in the LAO (lysine, arginine, ornithine)/AO transport systems.	.	.	.	.	.
	Tb927.10.8950	86	69	306	289	277	221.476	0.200264	-2.32002	9.77e-27	6.12e-25	Down	yes	Tb927.10.8950	protein_coding	chrTb927_10_v5.1:2223081-2223573:+	gi|71748128|ref|XP_823119.1|	523	2e-64	kinetoplast DNA-associated protein [Trypanosoma brucei brucei TREU927]	gi|261331926|emb|FN554973.1|	471	0	Trypanosoma brucei gambiense DAL972 chromosome 10, complete sequence	Q07053	104	3e-27	Kinetoplast-associated protein 4	.	.	.	.	pfam03137	OATP	Organic Anion Transporter Polypeptide (OATP) family. This family consists of several eukaryotic Organic-Anion-Transporting Polypeptides (OATPs). Several have been identified mostly in human and rat. Different OATPs vary in tissue distribution and substrate specificity. Since the numbering of different OATPs in particular species was based originally on the order of discovery, similarly numbered O…	.	GO:0020023|kinetoplast;GO:0005759|mitochondrial matrix;	GO:0003677|DNA binding;	.	.
	Tb927.11.11520	1566	1894	6494	5425	6520	4746.71	0.210094	-2.25089	1.2e-42	4.24e-40	Down	yes	Tb927.11.11520	protein_coding	chrTb927_11_v5.1:3086704-3087834:+	gi|74025302|ref|XP_829217.1|	1048	5e-140	glycosomal membrane protein [Trypanosoma brucei brucei TREU927]	gi|261333891|emb|FN554974.1|	1075	0	Trypanosoma brucei gambiense DAL972 chromosome 11, complete sequence	.	.	.	.	.	.	.	.	pfam05648	PEX11	Peroxisomal biogenesis factor 11 (PEX11). This family consists of several peroxisomal biogenesis factor 11 (PEX11) proteins from several eukaryotic species. The PEX11 peroxisomal membrane proteins promote peroxisome division in multiple eukaryotes.	.	.	.	.	.
	Tb927.11.13050	145	182	490	496	644	425.353	0.223567	-2.16122	8.49e-23	3.83e-21	Down	yes	Tb927.11.13050	protein_coding	chrTb927_11_v5.1:3487758-3488469:-	gi|955168263|emb|CUG88871.1|	765	5e-100	calmodulin, putative [Bodo saltans]	gi|162029|gb|K02944.1|TRBCMRSG	706	0	Trypanosoma brucei gambiense calmodulin genes, tandemly repeated, complete cds	P69098	298	2e-101	Calmodulin	SPAC3A12.14	220	2e-71	COG5126	pfam13499	EF-hand_7	EF-hand domain pair.	.	.	GO:0005509|calcium ion binding;	.	.
	Tb927.11.13500	3820	5595	15909	14881	17261	12439.3	0.219608	-2.187	1.04e-34	1.45e-32	Down	yes	Tb927.11.13500	protein_coding	chrTb927_11_v5.1:3609530-3612496:-	gi|74025680|ref|XP_829406.1|	3028	0	paraflagellar rod component [Trypanosoma brucei brucei TREU927]	gi|261333891|emb|FN554974.1|	2897	0	Trypanosoma brucei gambiense DAL972 chromosome 11, complete sequence	.	.	.	.	.	.	.	.	pfam05149	Flagellar_rod	Paraflagellar rod protein. This family consists of several eukaryotic paraflagellar rod component proteins. The eukaryotic flagellum represents one of the most complex macromolecular structures found in any organism and contains more than 250 proteins. In addition to its locomotive role, the flagellum is probably involved in nutrient uptake since receptors for host low-density lipoproteins are lo…	.	.	.	.	.
	Tb927.11.14840	1218	1560	5555	6277	6336	4556.63	0.171842	-2.54085	2.15e-58	4.09e-55	Down	yes	Tb927.11.14840	protein_coding	chrTb927_11_v5.1:3941511-3943388:-	gi|74025952|ref|XP_829542.1|	1194	8e-158	hypothetical protein [Trypanosoma brucei brucei TREU927]	gi|261333891|emb|FN554974.1|	1833	0	Trypanosoma brucei gambiense DAL972 chromosome 11, complete sequence	.	.	.	.	.	.	.	.	pfam03854	zf-P11	P-11 zinc finger.	.	.	.	.	.
	Tb927.11.15910	620	938	2201	2275	2432	1819.54	0.253389	-1.98057	1.74e-27	1.18e-25	Down	yes	Tb927.11.15910	protein_coding	chrTb927_11_v5.1:4210434-4212691:-	gi|74026164|ref|XP_829648.1|	968	4e-123	iron superoxide dismutase [Trypanosoma brucei brucei TREU927]	gi|261333891|emb|FN554974.1|	2115	0	Trypanosoma brucei gambiense DAL972 chromosome 11, complete sequence	Q88PD5	215	4e-63	Superoxide dismutase [Fe]	STM1431	209	2e-61	COG0605	pfam02777	Sod_Fe_C	Iron/manganese superoxide dismutases, C-terminal domain. superoxide dismutases (SODs) catalyse the conversion of superoxide radicals to hydrogen peroxide and molecular oxygen. Three evolutionarily distinct families of SODs are known, of which the Mn/Fe-binding family is one. In humans, there is a cytoplasmic Cu/Zn SOD, and a mitochondrial Mn/Fe SOD. C-terminal domain is a mixed alpha/beta fold.	.	.	GO:0046872|metal ion binding;GO:0004784|superoxide dismutase activity;	K04564	SOD2; superoxide dismutase, Fe-Mn family [EC:1.15.1.1]
	Tb927.11.16400	863	970	3020	2918	2711	2245.19	0.2392	-2.06371	7.69e-55	8.13e-52	Down	yes	Tb927.11.16400	protein_coding	chrTb927_11_v5.1:4351100-4352738:-	gi|74026262|ref|XP_829697.1|	1458	0	kinetoplast DNA-associated protein [Trypanosoma brucei brucei TREU927]	gi|261333891|emb|FN554974.1|	1590	0	Trypanosoma brucei gambiense DAL972 chromosome 11, complete sequence	Q8IS98	98.2	2e-22	kinetoplast-associated protein 3	.	.	.	.	pfam06398	Pex24p	Integral peroxisomal membrane peroxin. Peroxisomes play diverse roles in the cell, compartmentalising many activities related to lipid metabolizm and functioning in the decomposition of toxic hydrogen peroxide. Sequence similarity was identified between two hypothetical proteins and the peroxin integral membrane protein Pex24p.	.	GO:0020023|kinetoplast;	GO:0003677|DNA binding;	.	.
	Tb927.11.3220	1345	1433	3381	3152	3646	2766.04	0.305403	-1.71121	2.31e-28	1.72e-26	Down	yes	Tb927.11.3220	protein_coding	chrTb927_11_v5.1:914998-916159:-	gi|71754979|ref|XP_828404.1|	1840	0	metacaspase [Trypanosoma brucei brucei TREU927]	gi|261333891|emb|FN554974.1|	1150	0	Trypanosoma brucei gambiense DAL972 chromosome 11, complete sequence	A7F075	156	2e-41	Metacaspase-1	.	.	.	.	pfam00656	Peptidase_C14	Caspase domain.	GO:0006915|apoptotic process;GO:0006515|misfolded or incompletely synthesized protein catabolic process;	GO:0005829|cytosol;GO:0005634|nucleus;	GO:0004198|calcium-dependent cysteine-type endopeptidase activity;	.	.
	Tb927.11.6550	3298	3958	10014	10439	10912	8284.54	0.25975	-1.94481	1.36e-39	3.32e-37	Down	yes	Tb927.11.6550	protein_coding	chrTb927_11_v5.1:1841404-1843897:-	gi|71755629|ref|XP_828729.1|	2620	0	hypothetical protein [Trypanosoma brucei brucei TREU927]	gi|261333891|emb|FN554974.1|	2414	0	Trypanosoma brucei gambiense DAL972 chromosome 11, complete sequence	.	.	.	.	.	.	.	.	pfam03415	Peptidase_C11	Clostripain family.	.	.	.	.	.
	Tb927.11.715	47	80	191	168	186	144.186	0.262221	-1.93114	1.16e-12	1.79e-11	Down	yes	Tb927.11.715	protein_coding	chrTb927_11_v5.1:172500-173659:-	gi|71754499|ref|XP_828164.1|	484	8e-57	dynein light chain [Trypanosoma brucei brucei TREU927]	gi|261333891|emb|FN554974.1|	583	0	Trypanosoma brucei gambiense DAL972 chromosome 11, complete sequence	O02414	165	2e-48	Dynein light chain LC6, flagellar outer arm	.	.	.	.	pfam01221	Dynein_light	Dynein light chain type 1.	GO:0007017|microtubule-based process;	GO:0005737|cytoplasm;GO:0030286|dynein complex;GO:0005874|microtubule;GO:0031514|motile cilium;	GO:0003774|motor activity;	.	.
	Tb927.11.7350	1885	2094	5376	5043	5508	4258.05	0.280246	-1.83523	2.1e-36	3.48e-34	Down	yes	Tb927.11.7350	protein_coding	chrTb927_11_v5.1:2071463-2072408:+	gi|788024458|ref|XP_011779985.1|	581	4e-71	histone H2B variant, putative [Trypanosoma brucei gambiense DAL972]	gi|261333891|emb|FN554974.1|	931	0	Trypanosoma brucei gambiense DAL972 chromosome 11, complete sequence	P83863	95.1	1e-22	Histone H2B (Fragments)	.	.	.	.	pfam00125	Histone	Core histone H2A/H2B/H3/H4.	GO:0042742|defense response to bacterium;	GO:0000786|nucleosome;GO:0005634|nucleus;	GO:0003677|DNA binding;GO:0046982|protein heterodimerization activity;	.	.
	Tb927.11.8060	1311	1444	4434	3483	4563	3289.55	0.246388	-2.021	2.37e-31	2.3e-29	Down	yes	Tb927.11.8060	protein_coding	chrTb927_11_v5.1:2262437-2264187:+	gi|71755931|ref|XP_828880.1|	2750	0	hypothetical protein [Trypanosoma brucei brucei TREU927]	gi|261333891|emb|FN554974.1|	1736	0	Trypanosoma brucei gambiense DAL972 chromosome 11, complete sequence	Q99KU0	130	1e-31	Vacuole membrane protein 1	.	.	.	.	pfam09335	SNARE_assoc	SNARE associated Golgi protein. This is a family of SNARE associated Golgi proteins. The yeast member of this family localizes with the t-SNARE Tlg2.	GO:0006914|autophagy;GO:0034329|cell junction assembly;GO:0098609|cell-cell adhesion;GO:0007566|embryo implantation;GO:0007029|endoplasmic reticulum organization;GO:0006887|exocytosis;GO:0007030|Golgi organization;	GO:0000421|autophagosome membrane;GO:0005783|endoplasmic reticulum;GO:0033116|endoplasmic reticulum-Golgi intermediate compartment membrane;GO:0016021|integral component of membrane;GO:0016020|membrane;GO:0005730|nucleolus;GO:0000407|pre-autophagosomal structure;GO:0005886|plasma membrane;	.	.	.
	Tb927.11.8740	1041	840	2011	1946	1910	1632.63	0.360438	-1.47218	1.01e-24	5.15e-23	Down	yes	Tb927.11.8740	protein_coding	chrTb927_11_v5.1:2406491-2407192:+	gi|788024891|ref|XP_011780122.1|	668	6e-86	hypothetical protein, conserved [Trypanosoma brucei gambiense DAL972]	gi|261333891|emb|FN554974.1|	690	0	Trypanosoma brucei gambiense DAL972 chromosome 11, complete sequence	Q9P7G8	60.1	2e-10	UPF0382 membrane protein C1782.12c	SPAC1782.12c	60.1	5e-11	COG2363	pfam04241	DUF423	Protein of unknown function (DUF423). This family of proteins with unknown function is a possible integral membrane protein from Caenorhabditis elegans. This family of proteins has GO references indicating the protein is involved in nematode larval development and is a positive regulator of growth rate.	.	GO:0005783|endoplasmic reticulum;GO:0005789|endoplasmic reticulum membrane;GO:0016021|integral component of membrane;	.	.	.
	Tb927.11.880	7371	9412	29299	27604	32725	23089.2	0.209487	-2.25507	4.71e-42	1.54e-39	Down	yes	Tb927.11.880	protein_coding	chrTb927_11_v5.1:224466-225235:+	gi|71754533|ref|XP_828181.1|	872	7e-116	cyclophilin A [Trypanosoma brucei brucei TREU927]	gi|261333891|emb|FN554974.1|	760	0	Trypanosoma brucei gambiense DAL972 chromosome 11, complete sequence	P14851	243	2e-79	Peptidyl-prolyl cis-trans isomerase A	SPBC28F2.03	222	1e-71	COG0652	pfam00160	Pro_isomerase	Cyclophilin type peptidyl-prolyl cis-trans isomerase/CLD. The peptidyl-prolyl cis-trans isomerases, also known as cyclophilins, share this domain of about 109 amino acids. Cyclophilins have been found in all organisms studied so far and catalyse peptidyl-prolyl isomerization during which the peptide bond preceding proline (the peptidyl-prolyl bond) is stabilized in the cis conformation. Mammalian…	GO:0006457|protein folding;GO:0000413|protein peptidyl-prolyl isomerization;GO:0045069|regulation of viral genome replication;	GO:0005829|cytosol;GO:0005576|extracellular region;GO:0030496|midbody;GO:0005634|nucleus;	GO:0016018|cyclosporin A binding;GO:0003755|peptidyl-prolyl cis-trans isomerase activity;	K03767	PPIA; peptidyl-prolyl cis-trans isomerase A (cyclophilin A) [EC:5.2.1.8]
	Tb927.11.890	4078	4579	9109	10182	9292	7862.94	0.341551	-1.54983	1.64e-33	1.9e-31	Down	yes	Tb927.11.890	protein_coding	chrTb927_11_v5.1:225706-229987:+	gi|71754535|ref|XP_828182.1|	6293	0	hypothetical protein [Trypanosoma brucei brucei TREU927]	gi|261333891|emb|FN554974.1|	4211	0	Trypanosoma brucei gambiense DAL972 chromosome 11, complete sequence	.	.	.	.	.	.	.	.	pfam13414	TPR_11	TPR repeat.	.	.	.	.	.
	Tb927.11.9000	82	136	203	302	180	188.12	0.364207	-1.45717	1.13e-08	9.8e-08	Down	yes	Tb927.11.9000	protein_coding	chrTb927_11_v5.1:2471208-2472484:+	gi|71756101|ref|XP_828965.1|	1622	0	cation transporter [Trypanosoma brucei brucei TREU927]	gi|261333891|emb|FN554974.1|	1262	0	Trypanosoma brucei gambiense DAL972 chromosome 11, complete sequence	O81123	105	7e-24	Zinc transporter 1	.	.	.	.	pfam02535	Zip	ZIP Zinc transporter. The ZIP family consists of zinc transport proteins and many putative metal transporters. The main contribution to this family is from the Arabidopsis thaliana ZIP protein family these proteins are responsible for zinc uptake in the plant. Also found within this family are C. elegans proteins of unknown function which are annotated as being similar to human growth arrest indu…	.	GO:0016021|integral component of membrane;GO:0005886|plasma membrane;	GO:0005385|zinc ion transmembrane transporter activity;	K14709	SLC39A1_2_3, ZIP1_2_3; solute carrier family 39 (zinc transporter), member 1/2/3
	Tb927.11.9920	997	1125	2182	2368	2925	2053.21	0.316312	-1.66058	7.09e-20	2.43e-18	Down	yes	Tb927.11.9920	protein_coding	chrTb927_11_v5.1:2675146-2678208:+	gi|74024980|ref|XP_829056.1|	3519	0	polyubiquitin [Trypanosoma brucei brucei TREU927]	gi|74024979|ref|XM_823963.1|	2055	0	Trypanosoma brucei brucei strain 927/4 GUTat10.1 polyubiquitin (Tb11.01.1680) partial mRNA	P0CG71	1313	0	Polyubiquitin-A	.	.	.	.	pfam00240	ubiquitin	Ubiquitin family. This family contains a number of ubiquitin-like proteins: SUMO (smt3 homologue) Nedd8, Elongin B, Rub1, and Parkin. A number of them are thought to carry a distinctive five-residue motif termed the proteasome-interacting motif (PIM), which may have a biologically significant role in protein delivery to proteasomes and recruitment of proteasomes to transcription sites.	.	GO:0005737|cytoplasm;GO:0005634|nucleus;	.	K08770	UBC; ubiquitin C
	Tb927.2.2770	646	1007	1949	1920	2132	1632.58	0.309237	-1.69321	3.32e-19	1.09e-17	Down	yes	Tb927.2.2770	protein_coding	chrTb927_02_v5.1:541129-542691:+	gi|84043546|ref|XP_951563.1|	657	2e-80	hypothetical protein [Trypanosoma brucei brucei TREU927]	gi|62358417|gb|AC007862.7|	1563	0	Trypanosoma brucei chromosome 2 clone RPCI93-10C8, complete sequence	.	.	.	.	.	.	.	.	pfam02326	YMF19	Plant ATP synthase F0. This family corresponds to subunit 8 (YMF19) of the F0 complex of plant and algae mitochondrial F-ATPases (EC:3.6.1.34).	.	.	.	.	.
	Tb927.2.6320	218	134	877	781	853	624.348	0.156953	-2.67159	4.42e-41	1.27e-38	Down	yes	Tb927.2.6320	protein_coding	chrTb927_02_v5.1:1157651-1162050:+	gi|84043932|ref|XP_951756.1|	2349	0	adenosine transporter 2 [Trypanosoma brucei brucei TREU927]	gi|62359893|gb|AC007866.11|	4400	0	Trypanosoma brucei chromosome 2 clone RPCI93-36E18, complete sequence	A1L272	62	3e-08	Equilibrative nucleoside transporter 4	.	.	.	.	pfam01733	Nucleoside_tran	Nucleoside transporter. This is a family of nucleoside transporters. In mammalian cells nucleoside transporters transport nucleoside across the plasma membrane and are essential for nucleotide synthesis via the salvage pathways for cells that lack their own de novo synthesis pathways. Also in this family is mouse and human nucleolar protein HNP36, a protein of unknown function; although it has be…	.	GO:0016021|integral component of membrane;	GO:0008504|monoamine transmembrane transporter activity;GO:0005337|nucleoside transmembrane transporter activity;	K03323	SLC29A4, ENT4; solute carrier family 29 (equilibrative nucleoside transporter), member 4
	Tb927.3.2310	1009	1229	3329	2655	3432	2508.31	0.265539	-1.913	6.72e-27	4.38e-25	Down	yes	Tb927.3.2310	protein_coding	chrTb927_03_v5.1:593403-594691:+	gi|72386801|ref|XP_843825.1|	1383	0	hypothetical protein [Trypanosoma brucei brucei TREU927]	gi|62360260|gb|AC091330.18|	1289	0	Trypanosoma brucei chromosome 3 clone RPCI93-48O8, complete sequence	Q9DAK2	232	8e-72	Parkin coregulated gene protein homolog	.	.	.	.	pfam10274	ParcG	Parkin co-regulated protein. This family of proteins is transcribed anti-sense along the DNA to the Parkin gene product and the two appear to be transcribed under the same promoter. The protein has predicted alpha-helical and beta-sheet domains which suggest its function is in the ubiquitin/proteasome system. Mutations in parkin are the genetic cause of early-onset and autosomal recessive juvenil…	GO:0034620|cellular response to unfolded protein;GO:0060548|negative regulation of cell death;GO:0007286|spermatid development;	GO:0044297|cell body;GO:0005929|cilium;GO:0005829|cytosol;GO:0005739|mitochondrion;GO:0043005|neuron projection;GO:0097225|sperm midpiece;GO:0031982|vesicle;	GO:0003779|actin binding;GO:0043014|alpha-tubulin binding;GO:0048487|beta-tubulin binding;GO:0051087|chaperone binding;GO:0001664|G-protein coupled receptor binding;GO:0031072|heat shock protein binding;GO:0030544|Hsp70 protein binding;GO:0051879|Hsp90 protein binding;GO:0031625|ubiquitin protein ligase binding;	.	.
	Tb927.3.2960	2813	4195	11751	11959	12888	9430.58	0.215069	-2.21713	8.09e-37	1.48e-34	Down	yes	Tb927.3.2960	protein_coding	chrTb927_03_v5.1:763029-764745:-	gi|529281110|pdb|4I71|A	1757	0	Chain A, Crystal Structure Of The Trypanosoma Brucei Inosine-adenosine- Guanosine Nucleoside Hydrolase In Complex With A Trypanocidal Compound	gi|62358996|gb|AC104642.11|	1717	0	Trypanosoma brucei chromosome 3 clone RPCI93-27C5, complete sequence	Q9P6J4	62.4	3e-09	Uncharacterized protein C1683.06c	alr3285	156	8e-42	COG1957	pfam01156	IU_nuc_hydro	Inosine-uridine preferring nucleoside hydrolase.	GO:0034356|NAD biosynthesis via nicotinamide riboside salvage pathway;GO:0019358|nicotinate nucleotide salvage;GO:0006152|purine nucleoside catabolic process;GO:0046135|pyrimidine nucleoside catabolic process;GO:0008655|pyrimidine-containing compound salvage;	GO:0005829|cytosol;GO:0005634|nucleus;	GO:0070635|nicotinamide riboside hydrolase activity;GO:0070636|nicotinic acid riboside hydrolase activity;GO:0008477|purine nucleosidase activity;GO:0045437|uridine nucleosidase activity;	.	.
	Tb927.3.3270	10045	14291	34637	35823	41020	29298.2	0.244445	-2.03242	1.45e-30	1.29e-28	Down	yes	Tb927.3.3270	protein_coding	chrTb927_03_v5.1:839799-842347:-	gi|72386991|ref|XP_843920.1|	2464	0	ATP-dependent phosphofructokinase [Trypanosoma brucei brucei TREU927]	gi|62176390|gb|AC159446.1|	2549	0	Trypanosoma brucei chromosome 3 clone RPCI93-3K10, complete sequence	O15648	949	0	ATP-dependent 6-phosphofructokinase	BB0727	303	1e-92	COG0205	pfam00365	PFK	Phosphofructokinase.	GO:0006002|fructose 6-phosphate metabolic process;GO:0006096|glycolytic process;	GO:0020015|glycosome;	GO:0003872|6-phosphofructokinase activity;GO:0005524|ATP binding;GO:0046872|metal ion binding;	.	.
	Tb927.3.3780	59	47	68	88	83	71.5223	0.498851	-1.00332	0.00134856	0.00446222	Down	yes	Tb927.3.3780	protein_coding	chrTb927_03_v5.1:1053516-1054471:+	gi|72387091|ref|XP_843970.1|	768	2e-99	tryparedoxin [Trypanosoma brucei brucei TREU927]	gi|62175954|gb|AC159430.1|	956	0	Trypanosoma brucei chromosome 3 clone RPCI93-28C22, complete sequence	O77404	300	5e-101	Tryparedoxin	aq_152	49.7	1e-06	COG0526	pfam13905	Thioredoxin_8	Thioredoxin-like. Thioredoxins are small enzymes that participate in redox reactions, via the reversible oxidation of an active centre disulfide bond.	GO:0045454|cell redox homeostasis;GO:0055114|oxidation-reduction process;	GO:0005623|cell;	.	.	.
	Tb927.3.4070	1723	2312	6981	6530	8093	5572.54	0.208655	-2.26081	1.8e-36	3.12e-34	Down	yes	Tb927.3.4070	protein_coding	chrTb927_03_v5.1:1147941-1150117:-	gi|788000520|ref|XP_011772396.1|	2654	0	hypothetical protein, conserved [Trypanosoma brucei gambiense DAL972]	gi|62358839|gb|AC096673.14|	2177	0	Trypanosoma brucei chromosome 3 clone RPCI93-26J7, complete sequence	.	.	.	.	.	.	.	.	pfam06813	Nodulin-like	Nodulin-like. This family represents a conserved region within plant nodulin-like proteins.	.	.	.	.	.
	Tb927.3.930	6991	8704	22199	21621	22234	17495.6	0.267231	-1.90384	1.71e-39	4.06e-37	Down	yes	Tb927.3.930	protein_coding	chrTb927_03_v5.1:217061-232068:+	gi|72386529|ref|XP_843689.1|	24134	0	dynein heavy chain [Trypanosoma brucei brucei TREU927]	gi|62175743|gb|AC159425.1|	15008	0	Trypanosoma brucei chromosome 3 clone RPCI93-27F10, complete sequence	Q39575	3392	0	Dynein gamma chain, flagellar outer arm	YKR054c	346	7e-94	COG5245	pfam03028	Dynein_heavy	Dynein heavy chain and region D6 of dynein motor. This family represents the C-terminal region of dynein heavy chain. The chain also contains ATPase activity and microtubule binding ability and acts as a motor for the movement of organelles and vesicles along microtubules. Dynein is also involved in cilia and flagella movement. The dynein subunit consists of at least two heavy chains and a number…	GO:0060294|cilium movement involved in cell motility;GO:0036158|outer dynein arm assembly;	GO:0005737|cytoplasm;GO:0030286|dynein complex;GO:0005874|microtubule;GO:0031514|motile cilium;	GO:0005524|ATP binding;GO:0016887|ATPase activity;GO:0003777|microtubule motor activity;	.	.
	Tb927.4.2740	1231	1903	4806	4925	5598	3991.61	0.229156	-2.1256	1.24e-29	1.05e-27	Down	yes	Tb927.4.2740	protein_coding	chrTb927_04_v5.1:722919-723868:+	gi|72388000|ref|XP_844424.1|	708	2e-90	hypothetical protein [Trypanosoma brucei brucei TREU927]	gi|62359360|gb|AC080131.9|	950	0	Trypanosoma brucei chromosome 4 clone RPCI93-2H8, complete sequence	.	.	.	.	.	.	.	.	pfam05517	p25-alpha	p25-alpha. This family encodes a 25 kDa protein that is phosphorylated by a Ser/Thr-Pro kinase. It has been described as a brain specific protein, but it is found in Tetrahymena thermophila.	.	.	.	.	.
	Tb927.5.4170	137	131	477	538	513	388.125	0.197396	-2.34083	5.68e-37	1.08e-34	Down	yes	Tb927.5.4170	protein_coding	chrTb927_05_v5.1:1328084-1328420:-	gi|788004781|ref|XP_011773720.1|	466	3e-57	histone H4, putative [Trypanosoma brucei gambiense DAL972]	gi|62360155|gb|AC116668.6|	337	4e-175	Trypanosoma brucei chromosome 5 clone RPCI93-45E22, complete sequence	P0CG89	119	8e-34	Histone H4	YNL030w	117	8e-34	COG2036	pfam00125	Histone	Core histone H2A/H2B/H3/H4.	GO:0006334|nucleosome assembly;GO:0009414|response to water deprivation;	GO:0009507|chloroplast;GO:0005829|cytosol;GO:0000788|nuclear nucleosome;GO:0005730|nucleolus;GO:0005886|plasma membrane;GO:0009506|plasmodesma;GO:0009579|thylakoid;GO:0005774|vacuolar membrane;	GO:0003677|DNA binding;GO:0042393|histone binding;GO:0046982|protein heterodimerization activity;	K11254	H4; histone H4
	Tb927.5.4180	499	506	1562	1520	1728	1255.01	0.233844	-2.09638	2.67e-38	5.77e-36	Down	yes	Tb927.5.4180	protein_coding	chrTb927_05_v5.1:1328642-1329156:-	gi|788004781|ref|XP_011773720.1|	466	3e-56	histone H4, putative [Trypanosoma brucei gambiense DAL972]	gi|62360155|gb|AC116668.6|	515	0	Trypanosoma brucei chromosome 5 clone RPCI93-45E22, complete sequence	P0CG89	119	6e-33	Histone H4	YNL030w	117	6e-33	COG2036	pfam00125	Histone	Core histone H2A/H2B/H3/H4.	GO:0006334|nucleosome assembly;GO:0009414|response to water deprivation;	GO:0009507|chloroplast;GO:0005829|cytosol;GO:0000788|nuclear nucleosome;GO:0005730|nucleolus;GO:0005886|plasma membrane;GO:0009506|plasmodesma;GO:0009579|thylakoid;GO:0005774|vacuolar membrane;	GO:0003677|DNA binding;GO:0042393|histone binding;GO:0046982|protein heterodimerization activity;	K11254	H4; histone H4
	Tb927.5.4260	53	78	285	371	290	233.06	0.157011	-2.67106	8.76e-31	7.86e-29	Down	yes	Tb927.5.4260	protein_coding	chrTb927_05_v5.1:1334551-1335044:-	gi|788004800|ref|XP_011773723.1|	462	3e-56	histone H4, putative [Trypanosoma brucei gambiense DAL972]	gi|62360155|gb|AC116668.6|	494	0	Trypanosoma brucei chromosome 5 clone RPCI93-45E22, complete sequence	P0CG89	119	4e-33	Histone H4	YNL030w	117	5e-33	COG2036	pfam00125	Histone	Core histone H2A/H2B/H3/H4.	GO:0006334|nucleosome assembly;GO:0009414|response to water deprivation;	GO:0009507|chloroplast;GO:0005829|cytosol;GO:0000788|nuclear nucleosome;GO:0005730|nucleolus;GO:0005886|plasma membrane;GO:0009506|plasmodesma;GO:0009579|thylakoid;GO:0005774|vacuolar membrane;	GO:0003677|DNA binding;GO:0042393|histone binding;GO:0046982|protein heterodimerization activity;	K11254	H4; histone H4
	Tb927.5.630	5302	5109	8828	8809	9835	7950.98	0.42401	-1.23783	2.22e-17	5.87e-16	Down	yes	Tb927.5.630	protein_coding	chrTb927_05_v5.1:265196-267524:-	gi|72388884|ref|XP_844737.1|	1954	0	acidic phosphatase [Trypanosoma brucei brucei TREU927]	gi|62176291|gb|AC159441.1|	2329	0	Trypanosoma brucei chromosome 5 clone RPCI93-30F7, complete sequence	.	.	.	.	.	.	.	.	pfam11727	ISG65-75	Invariant surface glycoprotein. This family is found in Trypanosome species, and appears to be one of two invariant surface glycoproteins, ISG65 and ISG75. that are found in the mammalian stage of the parasitic protozoan. the sequence suggests the two families are polypeptides with N-terminal signal sequences, hydrophilic extracellular domains, single trans-membrane alpha-helices and short cytopl…	.	.	.	.	.
	Tb927.6.2200	760	855	2726	2265	2699	2007.75	0.23517	-2.08822	3.64e-37	7.07e-35	Down	yes	Tb927.6.2200	protein_coding	chrTb927_06_v5.1:698465-699483:+	gi|72390093|ref|XP_845341.1|	960	2e-127	hypothetical protein [Trypanosoma brucei brucei TREU927]	gi|62360417|gb|AC074259.14|	1019	0	Trypanosoma brucei chromosome 6 clone RPCI93-4M18, complete sequence	Q9MAH3	114	3e-27	Protein DJ-1 homolog B	BB0621	107	2e-26	COG0693	pfam01965	DJ-1_PfpI	DJ-1/PfpI family. The family includes the protease PfpI. This domain is also found in transcriptional regulators such as Streptomyces coelicolor AraC. This N-terminal region of the full-length AdpA proteins is necessary for dimerization of the molecule.	.	GO:0009507|chloroplast;GO:0009570|chloroplast stroma;	GO:0019172|glyoxalase III activity;	K03152	thiJ; 4-methyl-5(b-hydroxyethyl)-thiazole monophosphate biosynthesis
	Tb927.6.3180	1762	1973	4457	4856	4754	3789.35	0.298668	-1.74339	1.92e-36	3.25e-34	Down	yes	Tb927.6.3180	protein_coding	chrTb927_06_v5.1:946315-949177:+	gi|72390289|ref|XP_845439.1|	2348	0	hypothetical protein [Trypanosoma brucei brucei TREU927]	gi|62359485|gb|AC074258.6|	2863	0	Trypanosoma brucei chromosome 6 clone RPCI93-2N9, complete sequence	.	.	.	.	.	.	.	.	pfam15304	AKAP2_C	A-kinase anchor protein 2 C-terminus. This family includes the C-terminus of A-kinase anchor protein 2 (AKAP2). It includes the site where the regulatory subunits (RII) of protein kinase AII binds.	.	.	.	.	.
	Tb927.6.3840	4550	4860	12153	12511	13543	10198	0.275978	-1.85737	6.03e-38	1.27e-35	Down	yes	Tb927.6.3840	protein_coding	chrTb927_06_v5.1:1137304-1140054:-	gi|72390415|ref|XP_845502.1|	934	2e-116	reticulon domain protein [Trypanosoma brucei brucei TREU927]	gi|62360318|gb|AC009259.8|	2751	0	Trypanosoma brucei chromosome 6 clone RPCI93-4F7, complete sequence	.	.	.	.	.	.	.	.	pfam02453	Reticulon	Reticulon. Reticulon, also know as neuroendocrine-specific protein (NSP), is a protein of unknown function which associates with the endoplasmic reticulum. This family represents the C-terminal domain of the three reticulon isoforms and their homologues.	.	.	.	.	.
	Tb927.6.4180	463	484	1343	1123	1152	971.266	0.294724	-1.76256	3.03e-30	2.65e-28	Down	yes	Tb927.6.4180	protein_coding	chrTb927_06_v5.1:1200861-1202011:-	gi|72390483|ref|XP_845536.1|	777	6e-100	hypothetical protein [Trypanosoma brucei brucei TREU927]	gi|62360318|gb|AC009259.8|	1151	0	Trypanosoma brucei chromosome 6 clone RPCI93-4F7, complete sequence	.	.	.	.	.	.	.	.	pfam04930	FUN14	FUN14 family. This family of short proteins are found in eukaryotes and some archaea. Although the function of these proteins is not known they may contain transmembrane helices.	.	.	.	.	.
	Tb927.6.4280	372	658	2167	2552	2722	1853.07	0.155425	-2.68571	1.08e-12	1.67e-11	Down	yes	Tb927.6.4280	protein_coding	chrTb927_06_v5.1:1218182-1219681:-	gi|72390503|ref|XP_845546.1|	2002	0	glyceraldehyde 3-phosphate dehydrogenase, glycosomal [Trypanosoma brucei brucei TREU927]	gi|62358777|gb|AC007863.15|	1500	0	Trypanosoma brucei chromosome 6 clone RPCI93-26G9, complete sequence	P22512	739	0	Glyceraldehyde-3-phosphate dehydrogenase, glycosomal	TP0844	471	9e-163	COG0057	pfam02800	Gp_dh_C	Glyceraldehyde 3-phosphate dehydrogenase, C-terminal domain. GAPDH is a tetrameric NAD-binding enzyme involved in glycolysis and glyconeogenesis. C-terminal domain is a mixed alpha/antiparallel beta fold.	GO:0006006|glucose metabolic process;GO:0006096|glycolytic process;	GO:0020015|glycosome;	GO:0004365|glyceraldehyde-3-phosphate dehydrogenase (NAD+) (phosphorylating) activity;GO:0051287|NAD binding;GO:0050661|NADP binding;	.	.
	Tb927.6.4300	97	167	647	544	784	493.984	0.148868	-2.7479	9.31e-29	7.26e-27	Down	yes	Tb927.6.4300	protein_coding	chrTb927_06_v5.1:1220705-1222283:-	gi|72390503|ref|XP_845546.1|	2002	0	glyceraldehyde 3-phosphate dehydrogenase, glycosomal [Trypanosoma brucei brucei TREU927]	gi|62358777|gb|AC007863.15|	1579	0	Trypanosoma brucei chromosome 6 clone RPCI93-26G9, complete sequence	P22512	739	0	Glyceraldehyde-3-phosphate dehydrogenase, glycosomal	TP0844	471	2e-162	COG0057	pfam02800	Gp_dh_C	Glyceraldehyde 3-phosphate dehydrogenase, C-terminal domain. GAPDH is a tetrameric NAD-binding enzyme involved in glycolysis and glyconeogenesis. C-terminal domain is a mixed alpha/antiparallel beta fold.	GO:0006006|glucose metabolic process;GO:0006096|glycolytic process;	GO:0020015|glycosome;	GO:0004365|glyceraldehyde-3-phosphate dehydrogenase (NAD+) (phosphorylating) activity;GO:0051287|NAD binding;GO:0050661|NADP binding;	.	.
	Tb927.7.1780	895	958	2445	2462	2422	1957.41	0.284544	-1.81328	2.8e-40	7.62e-38	Down	yes	Tb927.7.1780	protein_coding	chrTb927_07_v5.1:436677-438023:+	gi|72391016|ref|XP_845802.1|	1250	3e-169	adenine phosphoribosyltransferase [Trypanosoma brucei brucei TREU927]	gi|62176416|gb|AC159447.1|	1347	0	Trypanosoma brucei chromosome 7 clone RPCI93-43M14, complete sequence	A1WDB0	110	1e-26	Adenine phosphoribosyltransferase	NMB1662	102	3e-24	COG0503	pfam00156	Pribosyltran	Phosphoribosyl transferase domain. This family includes a range of diverse phosphoribosyl transferase enzymes. This family includes: Adenine phosphoribosyl-transferase EC:2.4.2.7. Hypoxanthine-guanine-xanthine phosphoribosyl-transferase. Hypoxanthine phosphoribosyl-transferase EC:2.4.2.8. Ribose-phosphate pyrophosphokinase i EC:2.7.6.1. Amidophosphoribosyltransferase EC:2.4.2.14. Orotate phosphor…	GO:0006168|adenine salvage;GO:0044209|AMP salvage;GO:0006166|purine ribonucleoside salvage;	GO:0005737|cytoplasm;	GO:0003999|adenine phosphoribosyltransferase activity;	K00759	APRT, apt; adenine phosphoribosyltransferase [EC:2.4.2.7]
	Tb927.7.2860	5841	6547	20315	18709	19412	15220.1	0.238341	-2.0689	1.45e-52	1.25e-49	Down	yes	Tb927.7.2860	protein_coding	chrTb927_07_v5.1:732554-733199:+	gi|788007795|ref|XP_011774660.1|	616	2e-78	histone H2A, putative [Trypanosoma brucei gambiense DAL972]	gi|62175237|gb|AC159408.1|	646	0	Trypanosoma brucei chromosome 7 clone RPCI93-13M20, complete sequence	P35066	172	7e-53	Histone H2A	YBL003c	115	5e-31	COG5262	pfam00125	Histone	Core histone H2A/H2B/H3/H4.	.	GO:0000786|nucleosome;GO:0005634|nucleus;	GO:0003677|DNA binding;GO:0046982|protein heterodimerization activity;	.	.
	Tb927.7.5790	1634	1863	4104	4394	4631	3547.02	0.298807	-1.74272	2.93e-31	2.79e-29	Down	yes	Tb927.7.5790	protein_coding	chrTb927_07_v5.1:1562282-1563816:+	gi|72391816|ref|XP_846202.1|	707	6e-88	protein disulfide isomerase [Trypanosoma brucei brucei TREU927]	gi|62358358|gb|AC091553.15|	1535	0	Trypanosoma brucei chromosome 7 clone RPCI93-10C21, complete sequence	O22263	117	1e-27	Protein disulfide-isomerase like 2-1	SPAC1F5.02	97.1	1e-20	COG0526	pfam00085	Thioredoxin	Thioredoxin. Thioredoxins are small enzymes that participate in redox reactions, via the reversible oxidation of an active centre disulfide bond. Some members with only the active site are not separated from the noise.	GO:0045454|cell redox homeostasis;GO:0009567|double fertilization forming a zygote and endosperm;GO:0009793|embryo development ending in seed dormancy;GO:0009553|embryo sac development;GO:0048868|pollen tube development;GO:0006457|protein folding;GO:0046686|response to cadmium ion;GO:0034976|response to endoplasmic reticulum stress;	GO:0005783|endoplasmic reticulum;GO:0009505|plant-type cell wall;GO:0005774|vacuolar membrane;	GO:0003756|protein disulfide isomerase activity;	K09584	PDIA6, TXNDC7; protein disulfide-isomerase A6 [EC:5.3.4.1]
	Tb927.7.610	880	933	2477	2598	2851	2093.55	0.25616	-1.96488	1.27e-36	2.24e-34	Down	yes	Tb927.7.610	protein_coding	chrTb927_07_v5.1:126093-127785:-	gi|72390782|ref|XP_845685.1|	2345	0	DNA ligase [Trypanosoma brucei brucei TREU927]	gi|62176149|gb|AC159437.1|	1693	0	Trypanosoma brucei chromosome 7 clone RPCI93-29K4, complete sequence	.	.	.	.	Cj1669c	61.6	1e-09	COG1793	pfam14743	DNA_ligase_OB_2	DNA ligase OB-like domain. This domain has an OB-like fold, but does not appear to be related to pfam03120. It is found at the C-terminus of the ATP dependent DNA ligase domain pfam01068.	.	.	.	.	.
	Tb927.7.6770	890	800	1982	1927	1916	1592.04	0.326208	-1.61614	1.6e-31	1.59e-29	Down	yes	Tb927.7.6770	protein_coding	chrTb927_07_v5.1:1872388-1873591:-	gi|72392006|ref|XP_846297.1|	500	6e-59	hypothetical protein [Trypanosoma brucei brucei TREU927]	gi|62175298|gb|AC159409.1|	1204	0	Trypanosoma brucei chromosome 7 clone RPCI93-15M23, complete sequence	Q5ZHQ6	77.4	5e-14	Acyl-CoA-binding domain-containing protein 5	.	.	.	.	pfam00887	ACBP	Acyl CoA binding protein.	GO:0030242|pexophagy;	GO:0016021|integral component of membrane;GO:0005778|peroxisomal membrane;	GO:0000062|fatty-acyl-CoA binding;GO:0008289|lipid binding;	.	.
	Tb927.7.6860	220	216	340	327	395	313.696	0.458923	-1.12368	2.77e-08	2.23e-07	Down	yes	Tb927.7.6860	protein_coding	chrTb927_07_v5.1:1929710-1931536:+	gi|72392024|ref|XP_846306.1|	2445	0	expression site-associated gene (ESAG) protein [Trypanosoma brucei brucei TREU927]	gi|62175538|gb|AC159415.1|	1827	0	Trypanosoma brucei chromosome 7 clone RPCI93-25D22, complete sequence	.	.	.	.	.	.	.	.	pfam14833	NAD_binding_11	NAD-binding of NADP-dependent 3-hydroxyisobutyrate dehydrogenase. 3-Hydroxyisobutyrate is a central metabolite in the valine catabolic pathway, and is reversibly oxidized to methylmalonate semi-aldehyde by a specific dehydrogenase belonging to the 3-hydroxyacid dehydrogenase family. The reaction is NADP-dependent and this region of the enzyme binds NAD. The NAD-binding domain of 6-phosphogluconat…	.	.	.	.	.
	Tb927.8.2070	552	654	1740	1694	1711	1359.06	0.26379	-1.92254	1.64e-37	3.32e-35	Down	yes	Tb927.8.2070	protein_coding	chrTb927_08_v5.1:654313-654964:+	gi|72392479|ref|XP_847040.1|	951	4e-128	hypothetical protein [Trypanosoma brucei brucei TREU927]	gi|62358942|gb|AC091701.3|	652	0	Trypanosoma brucei chromosome 8 clone RPCI93-26N11, complete sequence	.	.	.	.	.	.	.	.	pfam02133	Transp_cyt_pur	Permease for cytosine/purines, uracil, thiamine, allantoin.	.	.	.	.	.
	Tb927.8.2260	309	348	709	744	786	615.04	0.329401	-1.60208	6.72e-21	2.62e-19	Down	yes	Tb927.8.2260	protein_coding	chrTb927_08_v5.1:692107-693116:+	gi|72392517|ref|XP_847059.1|	948	9e-126	hypothetical protein [Trypanosoma brucei brucei TREU927]	gi|62175571|gb|AC159420.1|	1010	0	Trypanosoma brucei chromosome 8 clone RPCI93-26A17, complete sequence	.	.	.	.	.	.	.	.	pfam04724	Glyco_transf_17	Glycosyltransferase family 17. This family represents beta-1,4-mannosyl-glycoprotein beta-1,4-N-acetylglucosaminyltransferase (EC:2.4.1.144). This enzyme transfers the bisecting GlcNAc to the core mannose of complex N-glycans. The addition of this residue is regulated during development and has functional consequences for receptor signalling, cell adhesion, and tumor progression.	.	.	.	.	.
	Tb927.8.2280	71	50	118	81	140	97.7969	0.395221	-1.33927	4.11e-05	0.000193697	Down	yes	Tb927.8.2280	protein_coding	chrTb927_08_v5.1:695433-696930:+	gi|72392517|ref|XP_847059.1|	948	2e-123	hypothetical protein [Trypanosoma brucei brucei TREU927]	gi|62358942|gb|AC091701.3|	1498	0	Trypanosoma brucei chromosome 8 clone RPCI93-26N11, complete sequence	.	.	.	.	.	.	.	.	pfam03798	TRAM_LAG1_CLN8	TLC domain.	.	.	.	.	.
	Tb927.8.3530	5558	7379	25774	24627	30613	20534.2	0.178304	-2.48759	1.58e-44	6.85e-42	Down	yes	Tb927.8.3530	protein_coding	chrTb927_08_v5.1:1057219-1058646:-	gi|72392767|ref|XP_847184.1|	1872	0	glycerol-3-phosphate dehydrogenase [NAD+], glycosomal [Trypanosoma brucei brucei TREU927]	gi|62359201|gb|AC119406.6|	1428	0	Trypanosoma brucei chromosome 8 clone RPCI93-28L1, complete sequence	Q26756	721	0	Glycerol-3-phosphate dehydrogenase [NAD(+)], glycosomal	CC0070	213	4e-63	COG0240	pfam07479	NAD_Gly3P_dh_C	NAD-dependent glycerol-3-phosphate dehydrogenase C-terminus. NAD-dependent glycerol-3-phosphate dehydrogenase (GPDH) catalyses the interconversion of dihydroxyacetone phosphate and L-glycerol-3-phosphate. This family represents the C-terminal substrate-binding domain.	GO:0005975|carbohydrate metabolic process;GO:0046168|glycerol-3-phosphate catabolic process;	GO:0009331|glycerol-3-phosphate dehydrogenase complex;GO:0020015|glycosome;	GO:0004367|glycerol-3-phosphate dehydrogenase [NAD+] activity;GO:0051287|NAD binding;GO:0042803|protein homodimerization activity;	.	.
	Tb927.8.3790	327	309	956	831	848	698.425	0.271603	-1.88043	3.32e-32	3.44e-30	Down	yes	Tb927.8.3790	protein_coding	chrTb927_08_v5.1:1127411-1128678:-	gi|72392819|ref|XP_847210.1|	1042	3e-138	hypothetical protein [Trypanosoma brucei brucei TREU927]	gi|62358455|gb|AC092212.32|	1268	0	Trypanosoma brucei chromosome 8 clone RPCI93-10J17, complete sequence	F1MCA7	67	2e-10	Leucine-rich repeat-containing protein 7	MA2301_1	61.2	9e-10	COG4886	pfam13855	LRR_8	Leucine rich repeat.	GO:0010976|positive regulation of neuron projection development;GO:0007165|signal transduction;	GO:0030054|cell junction;GO:0005737|cytoplasm;GO:0043005|neuron projection;GO:0005886|plasma membrane;GO:0014069|postsynaptic density;GO:0045211|postsynaptic membrane;	.	.	.
	Tb927.8.4430	2829	3499	8930	9251	10645	7582.32	0.245563	-2.02584	1.75e-34	2.31e-32	Down	yes	Tb927.8.4430	protein_coding	chrTb927_08_v5.1:1315354-1316529:-	gi|163311122|pdb|3BJE|A	1826	0	Chain A, Crystal Structure Of Trypanosoma Brucei Nucleoside Phosphorylase Shows Uridine Phosphorylase Activity	gi|62176080|gb|AC159435.1|	1176	0	Trypanosoma brucei chromosome 8 clone RPCI93-29H22, complete sequence	Q02ZT0	61.2	2e-09	Purine nucleoside phosphorylase DeoD-type	VNG0893G	100	2e-23	COG2820	pfam01048	PNP_UDP_1	Phosphorylase superfamily. Members of this family include: purine nucleoside phosphorylase (PNP) Uridine phosphorylase (UdRPase) 5'-methylthioadenosine phosphorylase (MTA phosphorylase)	GO:0009116|nucleoside metabolic process;	.	GO:0004731|purine-nucleoside phosphorylase activity;	K03784	deoD; purine-nucleoside phosphorylase [EC:2.4.2.1]
	Tb927.8.4970	154	220	642	603	673	495.547	0.21893	-2.19146	2.67e-28	1.94e-26	Down	yes	Tb927.8.4970	protein_coding	chrTb927_08_v5.1:1474765-1476763:+	gi|72393053|ref|XP_847327.1|	3177	0	69 kDa paraflagellar rod protein [Trypanosoma brucei brucei TREU927]	gi|62176596|gb|AC159451.1|	1999	0	Trypanosoma brucei chromosome 8 clone RPCI93-5H5, complete sequence	P22225	1228	0	69 kDa paraflagellar rod protein	.	.	.	.	pfam05149	Flagellar_rod	Paraflagellar rod protein. This family consists of several eukaryotic paraflagellar rod component proteins. The eukaryotic flagellum represents one of the most complex macromolecular structures found in any organism and contains more than 250 proteins. In addition to its locomotive role, the flagellum is probably involved in nutrient uptake since receptors for host low-density lipoproteins are lo…	.	GO:0005737|cytoplasm;GO:0005856|cytoskeleton;GO:0031514|motile cilium;	GO:0005516|calmodulin binding;	.	.
	Tb927.8.5010	13	16	88	70	79	58.2323	0.137602	-2.86143	1.34e-12	2.06e-11	Down	yes	Tb927.8.5010	protein_coding	chrTb927_08_v5.1:1483370-1485373:+	gi|72393053|ref|XP_847327.1|	3177	0	69 kDa paraflagellar rod protein [Trypanosoma brucei brucei TREU927]	gi|62176596|gb|AC159451.1|	2004	0	Trypanosoma brucei chromosome 8 clone RPCI93-5H5, complete sequence	P22225	1228	0	69 kDa paraflagellar rod protein	.	.	.	.	pfam05149	Flagellar_rod	Paraflagellar rod protein. This family consists of several eukaryotic paraflagellar rod component proteins. The eukaryotic flagellum represents one of the most complex macromolecular structures found in any organism and contains more than 250 proteins. In addition to its locomotive role, the flagellum is probably involved in nutrient uptake since receptors for host low-density lipoproteins are lo…	.	GO:0005737|cytoplasm;GO:0005856|cytoskeleton;GO:0031514|motile cilium;	GO:0005516|calmodulin binding;	.	.
	Tb927.8.6240	1684	2028	5238	4944	5872	4254.84	0.258584	-1.9513	2.04e-32	2.18e-30	Down	yes	Tb927.8.6240	protein_coding	chrTb927_08_v5.1:1814207-1815148:+	gi|72393307|ref|XP_847454.1|	1415	0	hypothetical protein [Trypanosoma brucei brucei TREU927]	gi|62175120|gb|AC159405.1|	942	0	Trypanosoma brucei chromosome 8 clone RPCI93-11J15, complete sequence	.	.	.	.	.	.	.	.	pfam05217	STOP	STOP protein. Neurons contain abundant subsets of highly stable microtubules that resist de-polymerising conditions such as exposure to the cold. Stable microtubules are thought to be essential for neuronal development, maintenance, and function. STOP is a major factor responsible for the intriguing stability properties of neuronal microtubules and is important for synaptic plasticity. Additional…	.	.	.	.	.
	Tb927.8.6660	3135	3674	10221	9726	11800	8331.41	0.239566	-2.0615	6.44e-36	1e-33	Down	yes	Tb927.8.6660	protein_coding	chrTb927_08_v5.1:1927740-1930752:-	gi|72393391|ref|XP_847496.1|	3080	0	hypothetical protein [Trypanosoma brucei brucei TREU927]	gi|62359576|gb|AC159703.1|	3013	0	Trypanosoma brucei chromosome 8 clone RPCI93-30K1, complete sequence	.	.	.	.	.	.	.	.	pfam01528	Herpes_glycop	Herpesvirus glycoprotein M. The herpesvirus glycoprotein M (gM) is an integral membrane protein predicted to contain 8 transmembrane segments. Glycoprotein M is not essential for viral replication.	.	.	.	.	.
	Tb927.8.7880	55	70	123	146	133	111.198	0.350952	-1.51065	1.57e-08	1.33e-07	Down	yes	Tb927.8.7880	protein_coding	chrTb927_08_v5.1:2307930-2308464:+	gi|72393627|ref|XP_847614.1|	720	3e-85	receptor-type adenylate cyclase GRESAG 4 [Trypanosoma brucei brucei TREU927]	gi|62176752|gb|AC159456.1|	535	0	Trypanosoma brucei chromosome 8 clone RPCI93-6H23, complete sequence	P26338	114	2e-28	Receptor-type adenylate cyclase (Fragment)	.	.	.	.	pfam09250	Prim-Pol	Bifunctional DNA primase/polymerase, N-terminal. Members of this family adopt a structure consisting of a core of antiparallel beta sheets. They are found in various bacterial hypothetical proteins, and have been shown to harbour both primase and polymerase activities.	GO:0035556|intracellular signal transduction;	GO:0016021|integral component of membrane;GO:0005622|intracellular;GO:0005886|plasma membrane;	GO:0004016|adenylate cyclase activity;GO:0005524|ATP binding;GO:0046872|metal ion binding;	.	.
	Tb927.8.7890	409	334	946	925	910	749.04	0.30043	-1.7349	1.8e-28	1.36e-26	Down	yes	Tb927.8.7890	protein_coding	chrTb927_08_v5.1:2309188-2313444:+	gi|72393629|ref|XP_847615.1|	6594	0	receptor-type adenylate cyclase GRESAG 4 [Trypanosoma brucei brucei TREU927]	gi|62176752|gb|AC159456.1|	4257	0	Trypanosoma brucei chromosome 8 clone RPCI93-6H23, complete sequence	Q26721	1064	0	Receptor-type adenylate cyclase ESAG 4	YJL005w_3	93.2	4e-19	COG2114	pfam00211	Guanylate_cyc	Adenylate and Guanylate cyclase catalytic domain.	GO:0035556|intracellular signal transduction;	GO:0016021|integral component of membrane;GO:0005622|intracellular;	GO:0004016|adenylate cyclase activity;GO:0005524|ATP binding;GO:0046872|metal ion binding;	.	.
	Tb927.9.11600	571	769	1465	1662	1667	1304.52	0.314349	-1.66956	1.1e-22	4.91e-21	Down	yes	Tb927.9.11600	protein_coding	chrTb927_09_v5.1:1807957-1809659:+	gi|71745580|ref|XP_827420.1|	1267	7e-170	Gim5B protein [Trypanosoma brucei brucei TREU927]	gi|261330942|emb|FN554972.1|	1630	0	Trypanosoma brucei gambiense DAL972 chromosome 9, complete sequence	.	.	.	.	.	.	.	.	pfam05648	PEX11	Peroxisomal biogenesis factor 11 (PEX11). This family consists of several peroxisomal biogenesis factor 11 (PEX11) proteins from several eukaryotic species. The PEX11 peroxisomal membrane proteins promote peroxisome division in multiple eukaryotes.	.	.	.	.	.
	Tb927.9.12550	209	283	485	509	564	434.635	0.354208	-1.49733	5.32e-14	9.68e-13	Down	yes	Tb927.9.12550	protein_coding	chrTb927_09_v5.1:1968080-1970284:+	gi|71745734|ref|XP_827497.1|	2528	0	glycerol kinase glycosomal [Trypanosoma brucei brucei TREU927]	gi|261330942|emb|FN554972.1|	2164	0	Trypanosoma brucei gambiense DAL972 chromosome 9, complete sequence	Q9NJP9	975	0	Glycerol kinase, glycosomal	TM1430	399	1e-129	COG0554	pfam00370	FGGY_N	FGGY family of carbohydrate kinases, N-terminal domain. This domain adopts a ribonuclease H-like fold and is structurally related to the C-terminal domain.	GO:0019563|glycerol catabolic process;GO:0006072|glycerol-3-phosphate metabolic process;GO:0006096|glycolytic process;	GO:0020015|glycosome;	GO:0005524|ATP binding;GO:0004370|glycerol kinase activity;	.	.
	Tb927.9.12570	498	677	1196	1197	1259	1020.22	0.361699	-1.46714	1.52e-17	4.1e-16	Down	yes	Tb927.9.12570	protein_coding	chrTb927_09_v5.1:1971656-1973862:+	gi|71745736|ref|XP_827498.1|	2529	0	glycerol kinase glycosomal [Trypanosoma brucei brucei TREU927]	gi|261330942|emb|FN554972.1|	2177	0	Trypanosoma brucei gambiense DAL972 chromosome 9, complete sequence	Q9NJP9	976	0	Glycerol kinase, glycosomal	TM1430	399	1e-129	COG0554	pfam00370	FGGY_N	FGGY family of carbohydrate kinases, N-terminal domain. This domain adopts a ribonuclease H-like fold and is structurally related to the C-terminal domain.	GO:0019563|glycerol catabolic process;GO:0006072|glycerol-3-phosphate metabolic process;GO:0006096|glycolytic process;	GO:0020015|glycosome;	GO:0005524|ATP binding;GO:0004370|glycerol kinase activity;	.	.
	Tb927.9.12590	53	73	152	118	149	115.956	0.337186	-1.56838	3.11e-08	2.49e-07	Down	yes	Tb927.9.12590	protein_coding	chrTb927_09_v5.1:1975234-1977375:+	gi|71745738|ref|XP_827499.1|	2528	0	glycerol kinase glycosomal [Trypanosoma brucei brucei TREU927]	gi|261330942|emb|FN554972.1|	2089	0	Trypanosoma brucei gambiense DAL972 chromosome 9, complete sequence	Q9NJP9	974	0	Glycerol kinase, glycosomal	TM1430	399	8e-130	COG0554	pfam00370	FGGY_N	FGGY family of carbohydrate kinases, N-terminal domain. This domain adopts a ribonuclease H-like fold and is structurally related to the C-terminal domain.	GO:0019563|glycerol catabolic process;GO:0006072|glycerol-3-phosphate metabolic process;GO:0006096|glycolytic process;	GO:0020015|glycosome;	GO:0005524|ATP binding;GO:0004370|glycerol kinase activity;	.	.
	Tb927.9.12630	330	395	641	663	788	595.683	0.387405	-1.36809	7.1e-13	1.13e-11	Down	yes	Tb927.9.12630	protein_coding	chrTb927_09_v5.1:1982388-1984534:+	gi|71745738|ref|XP_827499.1|	2528	0	glycerol kinase glycosomal [Trypanosoma brucei brucei TREU927]	gi|261330942|emb|FN554972.1|	2098	0	Trypanosoma brucei gambiense DAL972 chromosome 9, complete sequence	Q9NJP9	974	0	Glycerol kinase, glycosomal	TM1430	399	9e-130	COG0554	pfam00370	FGGY_N	FGGY family of carbohydrate kinases, N-terminal domain. This domain adopts a ribonuclease H-like fold and is structurally related to the C-terminal domain.	GO:0019563|glycerol catabolic process;GO:0006072|glycerol-3-phosphate metabolic process;GO:0006096|glycolytic process;	GO:0020015|glycosome;	GO:0005524|ATP binding;GO:0004370|glycerol kinase activity;	.	.
	Tb927.9.13070	4917	4930	11030	11352	13309	9730.73	0.308004	-1.69898	3.86e-27	2.59e-25	Down	yes	Tb927.9.13070	protein_coding	chrTb927_09_v5.1:2068993-2070602:+	gi|71745814|ref|XP_827537.1|	390	5e-42	hypothetical protein [Trypanosoma brucei brucei TREU927]	gi|261330942|emb|FN554972.1|	1496	0	Trypanosoma brucei gambiense DAL972 chromosome 9, complete sequence	Q3ZC22	75.1	6e-15	Heat shock factor-binding protein 1	.	.	.	.	pfam06825	HSBP1	Heat shock factor binding protein 1. Heat shock factor binding protein 1 (HSBP1) appears to be a negative regulator of the heat shock response.	GO:0035987|endodermal cell differentiation;	GO:0005634|nucleus;	GO:0042802|identical protein binding;GO:0003714|transcription corepressor activity;	.	.
	Tb927.9.13650	43	40	94	83	99	76.3148	0.337	-1.56918	6.52e-07	4.26e-06	Down	yes	Tb927.9.13650	protein_coding	chrTb927_09_v5.1:2171161-2171934:-	gi|71745942|ref|XP_827585.1|	963	2e-129	ADP-ribosylation factor [Trypanosoma brucei brucei TREU927]	gi|261330942|emb|FN554972.1|	746	0	Trypanosoma brucei gambiense DAL972 chromosome 9, complete sequence	P61210	297	3e-100	ADP-ribosylation factor 1	.	.	.	.	pfam00025	Arf	ADP-ribosylation factor family. Pfam combines a number of different Prosite families together	GO:0015031|protein transport;GO:0016192|vesicle-mediated transport;	GO:0005794|Golgi apparatus;	GO:0005525|GTP binding;	.	.
	Tb927.9.1440	4707	5533	12562	12278	12608	10144.3	0.307439	-1.70163	3.08e-34	3.9e-32	Down	yes	Tb927.9.1440	protein_coding	chrTb927_09_v5.1:352475-355102:-	gi|71743944|ref|XP_803437.1|	4082	0	hypothetical protein [Trypanosoma brucei brucei TREU927]	gi|261330942|emb|FN554972.1|	2585	0	Trypanosoma brucei gambiense DAL972 chromosome 9, complete sequence	.	.	.	.	.	.	.	.	pfam04403	PqiA	Paraquat-inducible protein A. Paraquat is a superoxide radical-generating agent. The promoter for the pqiA gene is also inducible by other known superoxide generators. This is predicted to be a family of integral membrane proteins, possibly located in the inner membrane. This family is related to NADH dehydrogenase subunit 2 (pfam00361).	.	.	.	.	.
	Tb927.9.2800	670	699	1613	1817	1593	1354.3	0.307723	-1.7003	7.05e-37	1.31e-34	Down	yes	Tb927.9.2800	protein_coding	chrTb927_09_v5.1:607135-608468:-	gi|71744160|ref|XP_803590.1|	1138	1e-152	hypothetical protein [Trypanosoma brucei brucei TREU927]	gi|261330942|emb|FN554972.1|	1116	0	Trypanosoma brucei gambiense DAL972 chromosome 9, complete sequence	.	.	.	.	.	.	.	.	pfam01035	DNA_binding_1	6-O-methylguanine DNA methyltransferase, DNA binding domain. This domain is a 3 helical bundle.	.	.	.	.	.
	Tb927.9.6290	4577	6574	14076	14344	16819	12112.9	0.27581	-1.85825	9.99e-25	5.14e-23	Down	yes	Tb927.9.6290	protein_coding	chrTb927_09_v5.1:1033170-1035081:+	gi|71744742|ref|XP_827001.1|	1809	0	arginine kinase [Trypanosoma brucei brucei TREU927]	gi|261330942|emb|FN554972.1|	1813	0	Trypanosoma brucei gambiense DAL972 chromosome 9, complete sequence	O96507	607	0	Arginine kinase	CAC3190	110	2e-25	COG3869	pfam00217	ATP-gua_Ptrans	ATP:guanido phosphotransferase, C-terminal catalytic domain. The substrate binding site is located in the cleft between N and C-terminal domains, but most of the catalytic residues are found in the larger C-terminal domain.	.	.	GO:0004054|arginine kinase activity;GO:0005524|ATP binding;	.	.
	Tb927_08_v4.snoRNA.0043	12	28	76	68	68	54.3274	0.213178	-2.22987	2.61e-08	2.12e-07	Down	yes	Tb927_08_v4.snoRNA.0043	protein_coding	chrTb927_08_v5.1:693512-693576:+	.	.	.	.	gi|261330065|emb|FN554971.1|	65	8e-25	Trypanosoma brucei gambiense DAL972 chromosome 8, complete sequence	.	.	.	.	.	.	.	.	pfam01779	Ribosomal_L29e	Ribosomal L29e protein family.	.	.	.	.	.
	Tb927_08_v4.snoRNA.0044	19	13	46	60	64	43.7782	0.210759	-2.24633	2.08e-07	1.46e-06	Down	yes	Tb927_08_v4.snoRNA.0044	protein_coding	chrTb927_08_v5.1:695175-695239:+	.	.	.	.	gi|261330065|emb|FN554971.1|	65	8e-25	Trypanosoma brucei gambiense DAL972 chromosome 8, complete sequence	.	.	.	.	.	.	.	.	pfam01779	Ribosomal_L29e	Ribosomal L29e protein family.	.	.	.	.	.
	Tb09_tRNA_Gly_1	32	9	1	3	3	8.44064	6.54668	2.71076	0.00460062	0.0131745	Up	yes	Tb09_tRNA_Gly_1	protein_coding	chrTb927_09_v5.1:2087749-2087819:+	gi|788007034|ref|XP_011774423.1|	119	3e-07	hypothetical protein, unlikely [Trypanosoma brucei gambiense DAL972]	gi|928189523|emb|LN609232.1|	71	4e-28	Leishmania peruviana genome assembly Leishmania peruviana PAB-4377_V1, chromosome : 31	.	.	.	.	.	.	.	.	pfam05762	VWA_CoxE	VWA domain containing CoxE-like protein. This family is annotated by SMART as containing a VWA (von Willebrand factor type A) domain. The exact function of this family is unknown. It is found as part of a CO oxidizing (Cox) system operon is several bacteria.	.	.	.	.	.
	Tb11.02.5400	1455	1456	397	537	343	772.654	2.59743	1.37709	5.75e-19	1.85e-17	Up	yes	Tb11.02.5400	protein_coding	chrTb927_11_v5.1:2106628-2107839:+	gi|71755827|ref|XP_828828.1|	1654	0	cystathionine beta-synthase [Trypanosoma brucei brucei TREU927]	gi|261333891|emb|FN554974.1|	1194	0	Trypanosoma brucei gambiense DAL972 chromosome 11, complete sequence	P46794	306	2e-97	Cystathionine beta-synthase	YGR155w_1	265	2e-83	COG0031	pfam00291	PALP	Pyridoxal-phosphate dependent enzyme. Members of this family are all pyridoxal-phosphate dependent enzymes. This family includes: serine dehydratase EC:4.2.1.13 P20132, threonine dehydratase EC:4.2.1.16, tryptophan synthase beta chain EC:4.2.1.20, threonine synthase EC:4.2.99.2, cysteine synthase EC:4.2.99.8 P11096, cystathionine beta-synthase EC:4.2.1.22, 1-aminocyclopropane-1-carboxylate deamin…	GO:0006535|cysteine biosynthetic process from serine;GO:0019343|cysteine biosynthetic process via cystathionine;GO:0006534|cysteine metabolic process;	GO:0005737|cytoplasm;	GO:0004122|cystathionine beta-synthase activity;GO:0030170|pyridoxal phosphate binding;	K01697	E4.2.1.22, CBS; cystathionine beta-synthase [EC:4.2.1.22]
	Tb11.02.5400b	157	152	46	50	50	84.8303	2.38431	1.25357	6.83e-06	3.73e-05	Up	yes	Tb11.02.5400b	protein_coding	chrTb927_11_bin_v5.1:657385-659237:+	gi|71755827|ref|XP_828828.1|	1654	0	cystathionine beta-synthase [Trypanosoma brucei brucei TREU927]	gi|261333891|emb|FN554974.1|	1803	0	Trypanosoma brucei gambiense DAL972 chromosome 11, complete sequence	P46794	306	8e-95	Cystathionine beta-synthase	YGR155w_1	265	7e-81	COG0031	pfam00291	PALP	Pyridoxal-phosphate dependent enzyme. Members of this family are all pyridoxal-phosphate dependent enzymes. This family includes: serine dehydratase EC:4.2.1.13 P20132, threonine dehydratase EC:4.2.1.16, tryptophan synthase beta chain EC:4.2.1.20, threonine synthase EC:4.2.99.2, cysteine synthase EC:4.2.99.8 P11096, cystathionine beta-synthase EC:4.2.1.22, 1-aminocyclopropane-1-carboxylate deamin…	GO:0006535|cysteine biosynthetic process from serine;GO:0019343|cysteine biosynthetic process via cystathionine;GO:0006534|cysteine metabolic process;	GO:0005737|cytoplasm;	GO:0004122|cystathionine beta-synthase activity;GO:0030170|pyridoxal phosphate binding;	K01697	E4.2.1.22, CBS; cystathionine beta-synthase [EC:4.2.1.22]
	Tb11.v5.0176	200	231	73	69	54	116.204	2.49602	1.31963	9.99e-08	7.32e-07	Up	yes	Tb11.v5.0176	protein_coding	chrTb927_11_bin_v5.1:216747-218379:-	gi|72391648|ref|XP_846118.1|	1953	0	NAD(p)-dependent steroid dehydrogenase-like protein [Trypanosoma brucei brucei TREU927]	gi|62359039|gb|AC105378.10|	1633	0	Trypanosoma brucei chromosome 7 clone RPCI93-27E10, complete sequence	O43050	108	1e-24	Sterol-4-alpha-carboxylate 3-dehydrogenase, decarboxylating	XF1825	125	6e-31	COG0451	pfam01073	3Beta_HSD	3-beta hydroxysteroid dehydrogenase/isomerase family. The enzyme 3 beta-hydroxysteroid dehydrogenase/5-ene-4-ene isomerase (3 beta-HSD) catalyses the oxidation and isomerization of 5-ene-3 beta-hydroxypregnene and 5-ene-hydroxyandrostene steroid precursors into the corresponding 4-ene-ketosteroids necessary for the formation of all classes of steroid hormones.	GO:0006696|ergosterol biosynthetic process;	GO:0005783|endoplasmic reticulum;GO:0005789|endoplasmic reticulum membrane;GO:0005794|Golgi apparatus;	GO:0003854|3-beta-hydroxy-delta5-steroid dehydrogenase activity;GO:0000252|C-3 sterol dehydrogenase (C-4 sterol decarboxylase) activity;GO:0047012|sterol-4-alpha-carboxylate 3-dehydrogenase (decarboxylating) activity;	K07748	E1.1.1.170, NSDHL, ERG26; sterol-4alpha-carboxylate 3-dehydrogenase (decarboxylating) [EC:1.1.1.170]
	Tb11.v5.0178	456	453	142	148	104	240.357	2.62244	1.39091	1.97e-13	3.39e-12	Up	yes	Tb11.v5.0178	protein_coding	chrTb927_11_bin_v5.1:224813-231273:+	gi|72391652|ref|XP_846120.1|	2267	0	glutamine synthetase [Trypanosoma brucei brucei TREU927]	gi|62359039|gb|AC105378.10|	6461	0	Trypanosoma brucei chromosome 7 clone RPCI93-27E10, complete sequence	P16580	298	1e-87	Glutamine synthetase	YPR035w	287	2e-84	COG0174	pfam00120	Gln-synt_C	Glutamine synthetase, catalytic domain.	GO:0006542|glutamine biosynthetic process;	GO:0005739|mitochondrion;	GO:0005524|ATP binding;GO:0004351|glutamate decarboxylase activity;GO:0004356|glutamate-ammonia ligase activity;	K01915	glnA, GLUL; glutamine synthetase [EC:6.3.1.2]
	Tb11.v5.0223	50	43	5	12	8	21.2005	4.2155	2.0757	0.000178052	0.00072852	Up	yes	Tb11.v5.0223	protein_coding	chrTb927_11_bin_v5.1:413283-416126:+	gi|72388846|ref|XP_844718.1|	3465	0	hypothetical protein [Trypanosoma brucei brucei TREU927]	gi|188592987|emb|FM160648.1|	2844	0	Trypanosoma brucei TREU927 BAC26D11 sequence, strain TREU 927/4 GUTat10.1	P18269	136	2e-31	Sialidase 85-1.1	.	.	.	.	pfam13859	BNR_3	BNR repeat-like domain. This family of proteins contains BNR-like repeats suggesting these proteins may act as sialidases.	GO:0008152|metabolic process;GO:0009405|pathogenesis;	.	GO:0052794|exo-alpha-(2->3)-sialidase activity;GO:0052795|exo-alpha-(2->6)-sialidase activity;GO:0052796|exo-alpha-(2->8)-sialidase activity;	.	.
	Tb11.v5.0315	99	86	27	52	26	54.1836	2.01314	1.00944	0.00472919	0.0134899	Up	yes	Tb11.v5.0315	protein_coding	chrTb927_11_bin_v5.1:861265-864384:-	gi|115504113|ref|XP_001218849.1|	2984	0	hypothetical protein [Trypanosoma brucei brucei TREU927]	gi|83642236|emb|AL929603.2|	3097	0	Trypanosoma brucei brucei strain 927/4 GUTat10.1 chromosome 1, complete sequence	.	.	.	.	.	.	.	.	pfam07223	DUF1421	Protein of unknown function (DUF1421). This family represents a conserved region approximately 350 residues long within a number of plant proteins of unknown function.	.	.	.	.	.
	Tb11.v5.0332	63	66	21	37	7	35.6274	2.31105	1.20855	0.0109741	0.0281392	Up	yes	Tb11.v5.0332	protein_coding	chrTb927_11_bin_v5.1:937526-939928:+	gi|71748050|ref|XP_823080.1|	2800	0	glucose transporter [Trypanosoma brucei brucei TREU927]	gi|261331926|emb|FN554973.1|	1826	0	Trypanosoma brucei gambiense DAL972 chromosome 10, complete sequence	Q06222	1074	0	Glucose transporter 2A	.	.	.	.	pfam00083	Sugar_tr	Sugar (and other) transporter.	GO:0008645|hexose transport;	GO:0016021|integral component of membrane;	GO:0015149|hexose transmembrane transporter activity;	.	.
	Tb11.v5.0358	59	24	14	9	6	20.2913	3.24623	1.69876	0.00413877	0.0120294	Up	yes	Tb11.v5.0358	protein_coding	chrTb927_11_bin_v5.1:1136712-1150971:-	gi|70908201|emb|CAJ16907.1|	1686	0	hypothetical protein Tb10.v4.0196 [Trypanosoma brucei brucei TREU927]	gi|261331926|emb|FN554973.1|	2721	0	Trypanosoma brucei gambiense DAL972 chromosome 10, complete sequence	Q7ZTP2	213	1e-101	Actin-related protein 2-A	YDL029w	204	3e-93	COG5277	pfam00022	Actin	Actin.	GO:0034314|Arp2/3 complex-mediated actin nucleation;	GO:0005885|Arp2/3 protein complex;GO:0042995|cell projection;GO:0005737|cytoplasm;	GO:0003779|actin binding;GO:0005524|ATP binding;	K17260	ACTR2, ARP2; actin-related protein 2
	Tb11.v5.0481	214	259	84	95	58	132.029	2.27757	1.18749	1.04e-06	6.58e-06	Up	yes	Tb11.v5.0481	protein_coding	chrTb927_11_bin_v5.1:1956171-1957342:+	gi|71749340|ref|XP_828009.1|	1551	0	U3 snoRNA-associated protein UTP11 [Trypanosoma brucei brucei TREU927]	gi|261331926|emb|FN554973.1|	1154	0	Trypanosoma brucei gambiense DAL972 chromosome 10, complete sequence	Q9U178	333	1e-109	Probable U3 small nucleolar RNA-associated protein 11	SPAC18G6.06	61.6	5e-10	COG5223	pfam03998	Utp11	Utp11 protein. This protein is found to be part of a large ribonucleoprotein complex containing the U3 snoRNA. Depletion of the Utp proteins impedes production of the 18S rRNA, indicating that they are part of the active pre-rRNA processing complex. This large RNP complex has been termed the small subunit (SSU) processome.	GO:0042274|ribosomal small subunit biogenesis;GO:0006364|rRNA processing;	GO:0005730|nucleolus;GO:0032040|small-subunit processome;	.	.	.
	Tb11.v5.0496	99	106	27	33	26	53.6961	2.70065	1.43331	2.35e-05	0.00011579	Up	yes	Tb11.v5.0496	protein_coding	chrTb927_11_bin_v5.1:2024231-2026633:+	gi|71747750|ref|XP_822930.1|	1869	0	sterol 24-c-methyltransferase [Trypanosoma brucei brucei TREU927]	gi|261331926|emb|FN554973.1|	2372	0	Trypanosoma brucei gambiense DAL972 chromosome 10, complete sequence	Q9LM02	295	2e-90	Cycloartenol-C-24-methyltransferase	.	.	.	.	pfam08498	Sterol_MT_C	Sterol methyltransferase C-terminal. This domain is found to the C-terminus of a methyltransferase domain (pfam08241) in fungal and plant sterol methyltransferases.	GO:0009793|embryo development ending in seed dormancy;GO:0016126|sterol biosynthetic process;	GO:0005783|endoplasmic reticulum;GO:0009506|plasmodesma;GO:0005773|vacuole;	GO:0003838|sterol 24-C-methyltransferase activity;	K00559	E2.1.1.41, SMT1, ERG6; sterol 24-C-methyltransferase [EC:2.1.1.41]
	Tb11.v5.0509	50	55	18	20	21	30.9811	2.00378	1.00272	0.020323	0.0479019	Up	yes	Tb11.v5.0509	protein_coding	chrTb927_11_bin_v5.1:2105067-2111204:+	gi|71748146|ref|XP_823128.1|	2007	0	hypothetical protein [Trypanosoma brucei brucei TREU927]	gi|261331926|emb|FN554973.1|	2792	0	Trypanosoma brucei gambiense DAL972 chromosome 10, complete sequence	.	.	.	.	.	.	.	.	pfam00924	MS_channel	Mechanosensitive ion channel. Two members of this protein family from M. jannaschii have been functionally characterized. Both proteins form mechanosensitive (MS) ion channels upon reconstitution into liposomes and functional examination by the patch-clamp technique. Therefore this family are likely to also be MS channel proteins.	.	.	.	.	.
	Tb11.v5.0569	895	1108	287	347	252	534.511	2.57015	1.36185	2.21e-16	5.24e-15	Up	yes	Tb11.v5.0569	protein_coding	chrTb927_11_bin_v5.1:2588731-2594326:+	gi|788011416|ref|XP_011775788.1|	2337	0	amino acid transporter, putative [Trypanosoma brucei gambiense DAL972]	gi|83642236|emb|AL929603.2|	3274	0	Trypanosoma brucei brucei strain 927/4 GUTat10.1 chromosome 1, complete sequence	Q9H2H9	85.5	2e-15	Sodium-coupled neutral amino acid transporter 1	YER119c	73.2	3e-12	COG0814	pfam01490	Aa_trans	Transmembrane amino acid transporter protein. This transmembrane region is found in many amino acid transporters including UNC-47 and MTR. UNC-47 encodes a vesicular amino butyric acid (GABA) transporter, (VGAT). UNC-47 is predicted to have 10 transmembrane domains. MTR is a N system amino acid transporter system protein involved in methyltryptophan resistance. Other members of this family includ…	GO:0003333|amino acid transmembrane transport;GO:0006865|amino acid transport;GO:0001504|neurotransmitter uptake;GO:0015804|neutral amino acid transport;	GO:0070062|extracellular exosome;GO:0016021|integral component of membrane;GO:0005887|integral component of plasma membrane;GO:0005886|plasma membrane;	GO:0015171|amino acid transmembrane transporter activity;GO:0005283|sodium:amino acid symporter activity;GO:0015179|L-amino acid transmembrane transporter activity;GO:0015175|neutral amino acid transmembrane transporter activity;	K14990	SLC38A1, SNAT1, GLNT; solute carrier family 38 (sodium-coupled neutral amino acid transporter), member 1
	Tb11.v5.0590	135	140	47	53	42	77.9453	2.19428	1.13375	6.49e-05	0.000292053	Up	yes	Tb11.v5.0590	protein_coding	chrTb927_11_bin_v5.1:2741831-2743340:+	gi|788009004|ref|XP_011775038.1|	2145	0	hypothetical protein, conserved [Trypanosoma brucei gambiense DAL972]	gi|62358358|gb|AC091553.15|	1501	0	Trypanosoma brucei chromosome 7 clone RPCI93-10C21, complete sequence	Q9H7B4	62.4	4e-09	Histone-lysine N-methyltransferase SMYD3	SPBP8B7.07c	56.6	1e-07	COG2940	pfam00856	SET	SET domain. SET domains are protein lysine methyltransferase enzymes. SET domains appear to be protein-protein interaction domains. It has been demonstrated that SET domains mediate interactions with a family of proteins that display similarity with dual-specificity phosphatases (dsPTPases). A subset of SET domains have been called PR domains. These domains are divergent in sequence from other SE…	GO:0071549|cellular response to dexamethasone stimulus;GO:0045184|establishment of protein localization;GO:0014904|myotube cell development;GO:0006469|negative regulation of protein kinase activity;GO:0006334|nucleosome assembly;GO:0033138|positive regulation of peptidyl-serine phosphorylation;GO:0045944|positive regulation of transcription from RNA polymerase II promoter;	GO:0005829|cytosol;GO:0005654|nucleoplasm;GO:0005634|nucleus;	GO:0018024|histone-lysine N-methyltransferase activity;GO:0046872|metal ion binding;GO:0000993|RNA polymerase II core binding;GO:0001162|RNA polymerase II intronic transcription regulatory region sequence-specific DNA binding;GO:0000978|RNA polymerase II core promoter proximal region sequence-specific DNA binding;	K11426	SMYD; SET and MYND domain-containing protein
	Tb11.v5.0646	273	253	103	128	67	153.969	2.01888	1.01356	1.53e-05	7.85e-05	Up	yes	Tb11.v5.0646	protein_coding	chrTb927_11_bin_v5.1:3161524-3177692:+	gi|71748594|ref|XP_823352.1|	2325	0	CYC2-like cyclin [Trypanosoma brucei brucei TREU927]	gi|84794430|emb|CT009664.17|	2799	0	Pig DNA sequence from clone CH242-113D8 on chromosome 7, complete sequence	Q55DJ3	152	1e-37	Protein MAK16 homolog	SPAC222.06	146	4e-36	COG5129	pfam01778	Ribosomal_L28e	Ribosomal L28e protein family.	GO:0000460|maturation of 5.8S rRNA;GO:0000470|maturation of LSU-rRNA;GO:0042273|ribosomal large subunit biogenesis;	GO:0005730|nucleolus;GO:0030687|preribosome, large subunit precursor;	.	K14831	MAK16; protein MAK16
	Tb11.v5.0659	33	22	9	9	0	13.0329	3.56136	1.83243	0.0158292	0.03882	Up	yes	Tb11.v5.0659	protein_coding	chrTb927_11_bin_v5.1:3279035-3281364:+	gi|72393023|ref|XP_847312.1|	2591	0	hypothetical protein [Trypanosoma brucei brucei TREU927]	gi|62176464|gb|AC159448.1|	1940	0	Trypanosoma brucei chromosome 8 clone RPCI93-4A8, complete sequence	C7G046	72	2e-11	von Willebrand factor A domain-containing protein DDB_G0286969	.	.	.	.	pfam02854	MIF4G	MIF4G domain. MIF4G is named after Middle domain of eukaryotic initiation factor 4G (eIF4G). Also occurs in NMD2p and CBP80. The domain is rich in alpha-helices and may contain multiple alpha-helical repeats. In eIF4G, this domain binds eIF4A, eIF3, RNA and DNA.	.	.	GO:0003723|RNA binding;	K03260	EIF4G; translation initiation factor 4G
	Tb11.v5.0687	829	952	284	276	189	465.871	2.70971	1.43814	3.56e-17	9.08e-16	Up	yes	Tb11.v5.0687	protein_coding	chrTb927_11_bin_v5.1:3448613-3455610:+	gi|71745054|ref|XP_827157.1|	2579	0	hypothetical protein [Trypanosoma brucei brucei TREU927]	gi|261331926|emb|FN554973.1|	2463	0	Trypanosoma brucei gambiense DAL972 chromosome 10, complete sequence	O97209	714	0	Pescadillo homolog	YGR103w	123	8e-28	COG5163	pfam06732	Pescadillo_N	Pescadillo N-terminus. This family represents the N-terminal region of Pescadillo. Pescadillo protein localizes to distinct substructures of the interphase nucleus including nucleoli, the site of ribosome biogenesis. During mitosis pescadillo closely associates with the periphery of metaphase chromosomes and by late anaphase is associated with nucleolus-derived foci and prenucleolar bodies. Blast…	GO:0000463|maturation of LSU-rRNA from tricistronic rRNA transcript (SSU-rRNA, 5.8S rRNA, LSU-rRNA);	GO:0005654|nucleoplasm;GO:0070545|PeBoW complex;	GO:0003723|RNA binding;	K14843	PES1, NOP7; pescadillo
	Tb11.v5.0726	458	512	154	198	108	264.61	2.4131	1.27089	3.81e-10	4.21e-09	Up	yes	Tb11.v5.0726	protein_coding	chrTb927_11_bin_v5.1:3716975-3727977:-	gi|71754447|ref|XP_828138.1|	3341	0	hypothetical protein [Trypanosoma brucei brucei TREU927]	gi|62175470|gb|AC159413.1|	2364	0	Trypanosoma brucei chromosome 7 clone RPCI93-22O10, complete sequence	Q5U2W5	229	9e-60	Transducin beta-like protein 3	.	.	.	.	pfam08625	Utp13	Utp13 specific WD40 associated domain. Utp13 is a component of the five protein Pwp2 complex that forms part of a stable particle subunit independent of the U3 small nucleolar ribonucleoprotein that is essential for the initial assembly steps of the 90S pre-ribosome. Pwp2 is capable of interacting directly with the 35 S pre-rRNA 5' end.	GO:0000462|maturation of SSU-rRNA from tricistronic rRNA transcript (SSU-rRNA, 5.8S rRNA, LSU-rRNA);	GO:0034388|Pwp2p-containing subcomplex of 90S preribosome;GO:0032040|small-subunit processome;	GO:0030515|snoRNA binding;	K14555	UTP13, TBL3; U3 small nucleolar RNA-associated protein 13
	Tb11.v5.0854	160	107	33	32	34	67.1171	3.03057	1.59959	9.82e-07	6.24e-06	Up	yes	Tb11.v5.0854	protein_coding	chrTb927_11_bin_v5.1:4461920-4462784:+	gi|71744720|ref|XP_826990.1|	1103	9e-148	hypothetical protein [Trypanosoma brucei brucei TREU927]	gi|261330942|emb|FN554972.1|	825	0	Trypanosoma brucei gambiense DAL972 chromosome 9, complete sequence	Q07800	72.4	5e-13	Phosphatase PSR1	ECU10g1270	74.7	4e-15	COG5190	pfam03031	NIF	NLI interacting factor-like phosphatase. This family contains a number of NLI interacting factor isoforms and also an N-terminal regions of RNA polymerase II CTC phosphatase and FCP1 serine phosphatase. This region has been identified as the minimal phosphatase domain.	GO:0071472|cellular response to salt stress;GO:0006470|protein dephosphorylation;GO:0009408|response to heat;GO:0009651|response to salt stress;	GO:1903293|phosphatase complex;GO:0005886|plasma membrane;	GO:0004721|phosphoprotein phosphatase activity;	K15731	CTDSP; carboxy-terminal domain RNA polymerase II polypeptide A small phosphatase [EC:3.1.3.16]
	Tb11.v5.0858	299	336	77	131	91	173.458	2.41145	1.2699	5.38e-08	4.13e-07	Up	yes	Tb11.v5.0858	protein_coding	chrTb927_11_bin_v5.1:4473748-4478927:-	gi|342183858|emb|CCC93338.1|	1241	0	unnamed protein product [Trypanosoma congolense IL3000]	gi|393702205|gb|JQ917146.1|	1858	0	Trypanosoma brucei non-LTR retrotransposon Tbingi Tbingi protein gene, complete cds	Q5DM57	271	1e-120	Intraflagellar transport protein 172	.	.	.	.	pfam00078	RVT_1	Reverse transcriptase (RNA-dependent DNA polymerase). A reverse transcriptase gene is usually indicative of a mobile element such as a retrotransposon or retrovirus. Reverse transcriptases occur in a variety of mobile elements, including retrotransposons, retroviruses, group II introns, bacterial msDNAs, hepadnaviruses, and caulimoviruses.	GO:0060271|cilium morphogenesis;GO:0007275|multicellular organismal development;	GO:0005930|axoneme;GO:0036064|ciliary basal body;GO:0030992|intraciliary transport particle B;GO:0031514|motile cilium;	.	.	.
	Tb11.v5.0879	617	553	115	175	145	294.169	3.03597	1.60216	6.98e-16	1.57e-14	Up	yes	Tb11.v5.0879	protein_coding	chrTb927_11_bin_v5.1:4588696-4595865:+	gi|71746236|ref|XP_827675.1|	2904	0	hypothetical protein [Trypanosoma brucei brucei TREU927]	gi|71746235|ref|XM_822582.1|	1997	0	Trypanosoma brucei brucei strain 927/4 GUTat10.1 hypothetical protein (Tb09.244.2650) partial mRNA	P26331	114	8e-25	Variant surface glycoprotein MITAT 1.1	.	.	.	.	pfam00913	Trypan_glycop	Trypanosome variant surface glycoprotein (A-type). The trypanosome parasite expresses these proteins to evade the immune response. This family includes a variety of surface proteins such as Trypanosoma brucei VSGs such as expression site associated gene (ESAG) 6 and 7.	GO:0020012|evasion or tolerance of host immune response;	GO:0031225|anchored component of membrane;GO:0005886|plasma membrane;	.	.	.
	Tb11.v5.0882	41	26	7	12	3	15.9814	3.50526	1.80952	0.00475869	0.0135659	Up	yes	Tb11.v5.0882	protein_coding	chrTb927_11_bin_v5.1:4613355-4617361:+	gi|788020298|ref|XP_011778664.1|	1904	0	kinesin-like protein, putative [Trypanosoma brucei gambiense DAL972]	gi|261330065|emb|FN554971.1|	1522	0	Trypanosoma brucei gambiense DAL972 chromosome 8, complete sequence	O15066	138	7e-32	Kinesin-like protein KIF3B	.	.	.	.	pfam00225	Kinesin	Kinesin motor domain.	GO:0008089|anterograde axon cargo transport;GO:0019886|antigen processing and presentation of exogenous peptide antigen via MHC class II;GO:0007368|determination of left/right symmetry;GO:0035735|intraciliary transport involved in cilium morphogenesis;GO:0007018|microtubule-based movement;GO:0007100|mitotic centrosome separation;GO:0090307|mitotic spindle assembly;GO:0007052|mitotic spindle organ…	GO:1904115|axon cytoplasm;GO:0005813|centrosome;GO:0097542|ciliary tip;GO:0005929|cilium;GO:0005829|cytosol;GO:0070062|extracellular exosome;GO:0030990|intraciliary transport particle;GO:0016939|kinesin II complex;GO:0016020|membrane;GO:0005874|microtubule;GO:0015630|microtubule cytoskeleton;GO:0030496|midbody;GO:0005873|plus-end kinesin complex;GO:0005819|spindle;	GO:0005524|ATP binding;GO:0008574|ATP-dependent microtubule motor activity, plus-end-directed;GO:0008017|microtubule binding;GO:0003777|microtubule motor activity;GO:0017048|Rho GTPase binding;	.	.
	Tb11.v5.1015	539	508	168	264	152	305.047	2.04624	1.03298	2.18e-07	1.53e-06	Up	yes	Tb11.v5.1015	protein_coding	chrTb927_11_bin_v5.1:5323311-5325979:+	gi|788021826|ref|XP_011779150.1|	3795	0	expression site-associated gene (ESAG) [Trypanosoma brucei gambiense DAL972]	gi|788021825|ref|XM_011780848.1|	2228	0	Trypanosoma brucei gambiense DAL972 expression site-associated gene (ESAG) partial mRNA	Q99280	704	0	Receptor-type adenylate cyclase GRESAG 4.3	YJL005w_3	95.1	5e-20	COG2114	pfam00211	Guanylate_cyc	Adenylate and Guanylate cyclase catalytic domain.	GO:0035556|intracellular signal transduction;	GO:0016021|integral component of membrane;GO:0005622|intracellular;	GO:0004016|adenylate cyclase activity;GO:0005524|ATP binding;GO:0046872|metal ion binding;	.	.
	Tb11.v5.1063	1141	1380	440	504	372	717.375	2.17747	1.12265	2.3e-13	3.92e-12	Up	yes	Tb11.v5.1063	protein_coding	chrTb927_11_bin_v5.1:1834502-1839863:-	gi|71749204|ref|XP_827941.1|	1677	0	hypothetical protein [Trypanosoma brucei brucei TREU927]	gi|261333891|emb|FN554974.1|	2729	0	Trypanosoma brucei gambiense DAL972 chromosome 11, complete sequence	P22983	322	7e-91	Pyruvate, phosphate dikinase	TM0272	317	9e-90	COG0574	pfam01269	Fibrillarin	Fibrillarin.	GO:0006090|pyruvate metabolic process;	.	GO:0005524|ATP binding;GO:0016301|kinase activity;GO:0046872|metal ion binding;GO:0050242|pyruvate, phosphate dikinase activity;	.	.
	Tb9.NT.34	449	437	85	104	87	210.796	3.6299	1.85993	2.16e-20	7.92e-19	Up	yes	Tb9.NT.34	protein_coding	chrTb927_09_v5.1:1011756-1012061:+	.	.	.	.	gi|261330942|emb|FN554972.1|	247	4e-125	Trypanosoma brucei gambiense DAL972 chromosome 9, complete sequence	.	.	.	.	.	.	.	.	pfam13392	HNH_3	HNH endonuclease. This is a zinc-binding loop of Fold group 7 as found in endo-deoxy-ribonucleases and HNH nucleases.	.	.	.	.	.
	Tb927.1.1000	2434	2858	888	994	869	1507.07	2.17421	1.12049	5.82e-16	1.34e-14	Up	yes	Tb927.1.1000	protein_coding	chrTb927_01_v5.1:289878-291155:+	gi|115504021|ref|XP_001218803.1|	2259	0	developmentally regulated phosphoprotein [Trypanosoma brucei brucei TREU927]	gi|83642236|emb|AL929603.2|	1278	0	Trypanosoma brucei brucei strain 927/4 GUTat10.1 chromosome 1, complete sequence	Q9SBJ1	133	2e-33	[Pyruvate dehydrogenase (acetyl-transferring)] kinase, mitochondrial	SPAC644.11c	122	5e-30	COG0642	pfam10436	BCDHK_Adom3	Mitochondrial branched-chain alpha-ketoacid dehydrogenase kinase. Catabolism and synthesis of leucine, isoleucine and valine are finely balanced, allowing the body to make the most of dietary input but removing excesses to prevent toxic build-up of their corresponding keto-acids. This is the butyryl-CoA dehydrogenase, subunit A domain 3, a largely alpha-helical bundle of the enzyme BCDHK. This en…	GO:0046777|protein autophosphorylation;	GO:0005739|mitochondrion;	GO:0005524|ATP binding;GO:0009927|histidine phosphotransfer kinase activity;GO:0042803|protein homodimerization activity;GO:0004740|pyruvate dehydrogenase (acetyl-transferring) kinase activity;	K00898	PDK2_3_4; pyruvate dehydrogenase kinase 2/3/4 [EC:2.7.11.2]
	Tb927.1.1540	2089	2285	666	805	416	1151.03	2.6631	1.41311	4.97e-16	1.14e-14	Up	yes	Tb927.1.1540	protein_coding	chrTb927_01_v5.1:394770-397050:+	gi|115504127|ref|XP_001218856.1|	3274	0	hypothetical protein [Trypanosoma brucei brucei TREU927]	gi|83642236|emb|AL929603.2|	2281	0	Trypanosoma brucei brucei strain 927/4 GUTat10.1 chromosome 1, complete sequence	.	.	.	.	.	.	.	.	pfam14881	Tubulin_3	Tubulin domain. This family includes the tubulin alpha, beta and gamma chains, as well as the bacterial FtsZ family of proteins. Misato from Drosophila and Dml1p from fungi are descendants of an ancestral tubulin-like protein, and exhibit regions with similarity to members of a GTPase family that includes eukaryotic tubulin and prokaryotic FtsZ. Dml1p and Misato have been co-opted into a role in …	.	.	.	.	.
	Tb927.1.1620	1856	1932	623	706	392	1016.46	2.52265	1.33494	6.58e-16	1.49e-14	Up	yes	Tb927.1.1620	protein_coding	chrTb927_01_v5.1:412695-415370:+	gi|115504143|ref|XP_001218864.1|	3664	0	ATP-dependent DEAD/H RNA helicase [Trypanosoma brucei brucei TREU927]	gi|83642236|emb|AL929603.2|	2676	0	Trypanosoma brucei brucei strain 927/4 GUTat10.1 chromosome 1, complete sequence	P26802	75.1	2e-12	Probable ATP-dependent RNA helicase Dbp73D	VCA0768	63.9	1e-09	COG0513	pfam00270	DEAD	DEAD/DEAH box helicase. Members of this family include the DEAD and DEAH box helicases. Helicases are involved in unwinding nucleic acids. The DEAD box helicases are involved in various aspects of RNA metabolizm, including nuclear transcription, pre mRNA splicing, ribosome biogenesis, nucleocytoplasmic transport, translation, RNA decay and organellar gene expression.	GO:0010501|RNA secondary structure unwinding;GO:0006364|rRNA processing;	GO:0005737|cytoplasm;GO:0005730|nucleolus;	GO:0005524|ATP binding;GO:0004004|ATP-dependent RNA helicase activity;GO:0003723|RNA binding;	K14807	DDX51, DBP6; ATP-dependent RNA helicase DDX51/DBP6 [EC:3.6.4.13]
	Tb927.1.1700	1518	1297	539	610	264	781.899	2.2974	1.2	1.12e-08	9.72e-08	Up	yes	Tb927.1.1700	protein_coding	chrTb927_01_v5.1:428804-430357:+	gi|115504159|ref|XP_001218872.1|	2305	0	hypothetical protein [Trypanosoma brucei brucei TREU927]	gi|83642236|emb|AL929603.2|	1554	0	Trypanosoma brucei brucei strain 927/4 GUTat10.1 chromosome 1, complete sequence	.	.	.	.	.	.	.	.	pfam13339	AATF-Che1	Apoptosis antagonizing transcription factor. The N-terminal and leucine-zipper region of the apoptosis antagonizing transcription factor-Che1.	.	.	.	.	.
	Tb927.1.1860	80	68	32	32	20	43.4293	2.00557	1.00401	0.00695163	0.0189428	Up	yes	Tb927.1.1860	protein_coding	chrTb927_01_v5.1:482049-482222:+	gi|115504191|ref|XP_001218888.1|	293	3e-32	hypothetical protein [Trypanosoma brucei brucei TREU927]	gi|115504190|ref|XM_001218887.1|	174	8e-85	Trypanosoma brucei hypothetical protein, unlikely (Tb927.1.1860) partial mRNA	.	.	.	.	.	.	.	.	pfam14723	SSFA2_C	Sperm-specific antigen 2 C-terminus. This family includes the C-terminus of the actin-interacting protein sperm-specific antigen 2.	.	.	.	.	.
	Tb927.1.2000	264	240	55	71	73	129.667	2.84619	1.50903	1.26e-09	1.28e-08	Up	yes	Tb927.1.2000	protein_coding	chrTb927_01_v5.1:518621-519181:+	gi|115504219|ref|XP_001218902.1|	397	2e-46	hypothetical protein [Trypanosoma brucei brucei TREU927]	gi|83642236|emb|AL929603.2|	561	0	Trypanosoma brucei brucei strain 927/4 GUTat10.1 chromosome 1, complete sequence	.	.	.	.	.	.	.	.	pfam01575	MaoC_dehydratas	MaoC like domain. The maoC gene is part of a operon with maoA which is involved in the synthesis of monoamine oxidase. The MaoC protein is found to share similarity with a wide variety of enzymes; estradiol 17 beta-dehydrogenase 4, peroxisomal hydratase-dehydrogenase-epimerase, fatty acid synthase beta subunit. Several bacterial proteins that are composed solely of this domain have (R)-specific e…	.	.	.	.	.
	Tb927.1.3760	312	338	108	116	104	182.883	2.23946	1.16315	1.63e-08	1.37e-07	Up	yes	Tb927.1.3760	protein_coding	chrTb927_01_v5.1:805538-811654:-	gi|115504559|ref|XP_001219072.1|	1208	5e-149	hypothetical protein [Trypanosoma brucei brucei TREU927]	gi|83642236|emb|AL929603.2|	6117	0	Trypanosoma brucei brucei strain 927/4 GUTat10.1 chromosome 1, complete sequence	.	.	.	.	.	.	.	.	pfam06398	Pex24p	Integral peroxisomal membrane peroxin. Peroxisomes play diverse roles in the cell, compartmentalising many activities related to lipid metabolizm and functioning in the decomposition of toxic hydrogen peroxide. Sequence similarity was identified between two hypothetical proteins and the peroxin integral membrane protein Pex24p.	.	.	.	.	.
	Tb927.1.4420	3673	3421	1220	1619	878	2011.43	2.1876	1.12935	2.19e-12	3.27e-11	Up	yes	Tb927.1.4420	protein_coding	chrTb927_01_v5.1:912167-916224:+	gi|115504685|ref|XP_001219135.1|	4619	0	ABC transporter [Trypanosoma brucei brucei TREU927]	gi|83642236|emb|AL929603.2|	4058	0	Trypanosoma brucei brucei strain 927/4 GUTat10.1 chromosome 1, complete sequence	Q00449	80.1	1e-13	Multidrug resistance protein homolog 49	SPCC663.03	72.8	6e-12	COG1132	pfam00005	ABC_tran	ABC transporter. ABC transporters for a large family of proteins responsible for translocation of a variety of compounds across biological membranes. ABC transporters are the largest family of proteins in many completely sequenced bacteria. ABC transporters are composed of two copies of this domain and two copies of a transmembrane domain pfam00664. These four domains may belong to a single polyp…	GO:0006855|drug transmembrane transport;GO:0008354|germ cell migration;GO:0097254|renal tubular secretion;GO:0001666|response to hypoxia;GO:0017085|response to insecticide;GO:0009636|response to toxic substance;GO:0042908|xenobiotic transport;	GO:0043190|ATP-binding cassette (ABC) transporter complex;GO:0005887|integral component of plasma membrane;GO:0005886|plasma membrane;	GO:0005524|ATP binding;GO:0015238|drug transmembrane transporter activity;GO:0015562|efflux transmembrane transporter activity;GO:0008559|xenobiotic-transporting ATPase activity;	K05658	ABCB1; ATP-binding cassette, subfamily B (MDR/TAP), member 1 [EC:3.6.3.44]
	Tb927.1.4970	595	632	224	238	196	353.389	2.1118	1.07847	6.56e-11	8.02e-10	Up	yes	Tb927.1.4970	protein_coding	chrTb927_01_v5.1:1001645-1004159:+	gi|115504791|ref|XP_001219188.1|	709	8e-85	hypothetical protein [Trypanosoma brucei brucei TREU927]	gi|83642236|emb|AL929603.2|	2515	0	Trypanosoma brucei brucei strain 927/4 GUTat10.1 chromosome 1, complete sequence	.	.	.	.	.	.	.	.	pfam09265	Cytokin-bind	Cytokinin dehydrogenase 1, FAD and cytokinin binding. Members of this family adopt an alpha+beta sandwich structure with an antiparallel beta-sheet, in a ferredoxin-like fold. They are predominantly found in plant cytokinin dehydrogenase 1, where they are capable of binding both FAD and cytokinin substrates. The substrate displays a 'plug-into-socket' binding mode that seals the catalytic site an…	.	.	.	.	.
	Tb927.1.580	2714	3363	816	1145	811	1640.42	2.49322	1.31801	5.44e-17	1.36e-15	Up	yes	Tb927.1.580	protein_coding	chrTb927_01_v5.1:211572-214108:-	gi|115503937|ref|XP_001218761.1|	2309	0	phosphate-repressible phosphate permease [Trypanosoma brucei brucei TREU927]	gi|83642236|emb|AL929603.2|	2537	0	Trypanosoma brucei brucei strain 927/4 GUTat10.1 chromosome 1, complete sequence	Q6PFM1	151	9e-37	Sodium-dependent phosphate transporter 1-B	PM0249	127	3e-30	COG0306	pfam01384	PHO4	Phosphate transporter family. This family includes PHO-4 from Neurospora crassa which is a is a Na(+)-phosphate symporter. This family also contains the leukaemia virus receptor.	GO:0006817|phosphate ion transport;	GO:0005887|integral component of plasma membrane;	GO:0005315|inorganic phosphate transmembrane transporter activity;GO:0015319|sodium:inorganic phosphate symporter activity;	K14640	SLC20A, PIT; solute carrier family 20 (sodium-dependent phosphate transporter)
	Tb927.10.1000	1923	1889	372	567	459	954.193	3.08014	1.623	1.99e-22	8.75e-21	Up	yes	Tb927.10.1000	protein_coding	chrTb927_10_v5.1:273058-273858:+	gi|71746606|ref|XP_822358.1|	640	7e-81	hypothetical protein [Trypanosoma brucei brucei TREU927]	gi|261331926|emb|FN554973.1|	798	0	Trypanosoma brucei gambiense DAL972 chromosome 10, complete sequence	.	.	.	.	.	.	.	.	pfam11510	FA_FANCE	Fanconi Anaemia group E protein FANCE. Fanconi Anaemia (FA) is a cancer predisposition disorder. In response to DNA damage, the FA core complex monoubiquitinates the downatream FANCD2 protein. The protein FANCE has an important role in DNA repair as it is the FANCD2-binding protein in the FA core complex so it represents the link between the FA core complex and FANCD2. The sequence shown is the C…	.	.	.	.	.
	Tb927.10.10210	376	278	110	116	91	180.453	2.33488	1.22335	1.71e-08	1.43e-07	Up	yes	Tb927.10.10210	protein_coding	chrTb927_10_v5.1:2510573-2512823:-	gi|71748374|ref|XP_823242.1|	1850	0	procyclin-associated gene 4 (PAG4) polypeptide [Trypanosoma brucei brucei TREU927]	gi|261331926|emb|FN554973.1|	2100	0	Trypanosoma brucei gambiense DAL972 chromosome 10, complete sequence	Q01889	78.6	5e-14	Protein PAG1	.	.	.	.	pfam00913	Trypan_glycop	Trypanosome variant surface glycoprotein (A-type). The trypanosome parasite expresses these proteins to evade the immune response. This family includes a variety of surface proteins such as Trypanosoma brucei VSGs such as expression site associated gene (ESAG) 6 and 7.	GO:0020012|evasion or tolerance of host immune response;	GO:0031225|anchored component of membrane;GO:0005886|plasma membrane;	.	.	.
	Tb927.10.10230	231	173	72	87	35	110.159	2.39274	1.25867	1.6e-05	8.21e-05	Up	yes	Tb927.10.10230	protein_coding	chrTb927_10_v5.1:2514260-2515375:-	gi|71748378|ref|XP_823244.1|	1769	0	procyclin-associated gene 1 polypeptide [Trypanosoma brucei brucei TREU927]	gi|71748377|ref|XM_818151.1|	1113	0	Trypanosoma brucei brucei strain 927/4 GUTat10.1 procyclin-associated gene 1 polypeptide (Tb10.6k15.0050) partial mRNA	Q01889	111	6e-26	Protein PAG1	.	.	.	.	pfam00913	Trypan_glycop	Trypanosome variant surface glycoprotein (A-type). The trypanosome parasite expresses these proteins to evade the immune response. This family includes a variety of surface proteins such as Trypanosoma brucei VSGs such as expression site associated gene (ESAG) 6 and 7.	GO:0020012|evasion or tolerance of host immune response;	GO:0031225|anchored component of membrane;GO:0005886|plasma membrane;	.	.	.
	Tb927.10.10240	301	240	100	113	47	147.642	2.39166	1.25801	2.48e-06	1.46e-05	Up	yes	Tb927.10.10240	protein_coding	chrTb927_10_v5.1:2515454-2517926:-	gi|71748380|ref|XP_823245.1|	1908	0	procyclin-associated gene 1 polypeptide [Trypanosoma brucei brucei TREU927]	gi|11028|emb|X62148.1|	2312	0	T.brucei PAG1 mRNA	Q01889	727	0	Protein PAG1	.	.	.	.	pfam00913	Trypan_glycop	Trypanosome variant surface glycoprotein (A-type). The trypanosome parasite expresses these proteins to evade the immune response. This family includes a variety of surface proteins such as Trypanosoma brucei VSGs such as expression site associated gene (ESAG) 6 and 7.	GO:0020012|evasion or tolerance of host immune response;	GO:0031225|anchored component of membrane;GO:0005886|plasma membrane;	.	.	.
	Tb927.10.12210	1150	1312	379	505	288	673.094	2.40427	1.2656	1.73e-13	3e-12	Up	yes	Tb927.10.12210	protein_coding	chrTb927_10_v5.1:2971933-2972955:+	gi|71748742|ref|XP_823426.1|	1296	9e-178	ribulose-5-phosphate 3-epimerase [Trypanosoma brucei brucei TREU927]	gi|261331926|emb|FN554973.1|	1009	0	Trypanosoma brucei gambiense DAL972 chromosome 10, complete sequence	P46969	231	1e-72	Ribulose-phosphate 3-epimerase	YJL121c	231	4e-73	COG0036	pfam00834	Ribul_P_3_epim	Ribulose-phosphate 3 epimerase family. This enzyme catalyses the conversion of D-ribulose 5-phosphate into D-xylulose 5-phosphate.	GO:0044262|cellular carbohydrate metabolic process;GO:0019323|pentose catabolic process;GO:0006098|pentose-phosphate shunt;GO:0009052|pentose-phosphate shunt, non-oxidative branch;	GO:0005829|cytosol;	GO:0046872|metal ion binding;GO:0004750|ribulose-phosphate 3-epimerase activity;	K01783	rpe, RPE; ribulose-phosphate 3-epimerase [EC:5.1.3.1]
	Tb927.10.12240	2017	1777	684	808	555	1092.01	2.10751	1.07554	1.17e-14	2.26e-13	Up	yes	Tb927.10.12240	protein_coding	chrTb927_10_v5.1:2976178-2977519:+	gi|71748748|ref|XP_823429.1|	1516	0	short-chain dehydrogenase [Trypanosoma brucei brucei TREU927]	gi|261331926|emb|FN554973.1|	1282	0	Trypanosoma brucei gambiense DAL972 chromosome 10, complete sequence	Q9FYL6	77	3e-14	Very-long-chain 3-oxoacyl-CoA reductase-like protein At1g24470	all2891	94.4	5e-21	COG0300	pfam00106	adh_short	short chain dehydrogenase. This family contains a wide variety of dehydrogenases.	.	GO:0005783|endoplasmic reticulum;GO:0005789|endoplasmic reticulum membrane;GO:0016021|integral component of membrane;	GO:0045703|ketoreductase activity;	.	.
	Tb927.10.12370	3411	3494	1151	1346	1134	1973.85	2.1496	1.10407	2.09e-18	6.36e-17	Up	yes	Tb927.10.12370	protein_coding	chrTb927_10_v5.1:3000148-3002239:-	gi|71748774|ref|XP_823442.1|	3696	0	gamma-glutamylcysteine synthetase [Trypanosoma brucei brucei TREU927]	gi|1439563|gb|U56818.1|TBU56818	2083	0	Trypanosoma brucei subgroup gamma-glutamylcysteine synthetase (GCS) gene, complete cds	Q54PC2	410	8e-132	Glutamate--cysteine ligase	.	.	.	.	pfam03074	GCS	Glutamate-cysteine ligase. This family represents the catalytic subunit of glutamate-cysteine ligase (E.C. 6.3.2.2), also known as gamma-glutamylcysteine synthetase (GCS). This enzyme catalyses the rate limiting step in the biosynthesis of glutathione. The eukaryotic enzyme is a dimer of a heavy chain and a light chain with all the catalytic activity exhibited by the heavy chain (this family).	GO:0006750|glutathione biosynthetic process;GO:0007275|multicellular organismal development;GO:0010628|positive regulation of gene expression;GO:0007346|regulation of mitotic cell cycle;GO:0030587|sorocarp development;GO:0030435|sporulation resulting in formation of a cellular spore;	GO:0005737|cytoplasm;	GO:0005524|ATP binding;GO:0004357|glutamate-cysteine ligase activity;	K11204	GCLC; glutamate--cysteine ligase catalytic subunit [EC:6.3.2.2]
	Tb927.10.12580	39	26	7	8	4	15.0806	3.89677	1.96228	0.00220117	0.00686549	Up	yes	Tb927.10.12580	protein_coding	chrTb927_10_v5.1:3049737-3051258:+	gi|71748816|ref|XP_823463.1|	655	2e-80	hypothetical protein [Trypanosoma brucei brucei TREU927]	gi|261331926|emb|FN554973.1|	1409	0	Trypanosoma brucei gambiense DAL972 chromosome 10, complete sequence	.	.	.	.	.	.	.	.	pfam13764	E3_UbLigase_R4	E3 ubiquitin-protein ligase UBR4. This is a family of E## ubiquitin ligase enzymes.	.	.	.	.	.
	Tb927.10.13000	2449	2650	1002	947	703	1447.39	2.18714	1.12905	3.77e-16	8.79e-15	Up	yes	Tb927.10.13000	protein_coding	chrTb927_10_v5.1:3156582-3158767:-	gi|71748894|ref|XP_827786.1|	3364	0	3' 5'-cyclic nucleotide phosphodiesterase [Trypanosoma brucei brucei TREU927]	gi|261331926|emb|FN554973.1|	2151	0	Trypanosoma brucei gambiense DAL972 chromosome 10, complete sequence	Q14123	231	5e-64	Calcium/calmodulin-dependent 3',5'-cyclic nucleotide phosphodiesterase 1C	.	.	.	.	pfam00233	PDEase_I	3'5'-cyclic nucleotide phosphodiesterase.	GO:0007165|signal transduction;	GO:0005829|cytosol;	GO:0005516|calmodulin binding;GO:0004117|calmodulin-dependent cyclic-nucleotide phosphodiesterase activity;GO:0046872|metal ion binding;	K13755	PDE1; calcium/calmodulin-dependent 3',5'-cyclic nucleotide phosphodiesterase [EC:3.1.4.17]
	Tb927.10.13180	2980	3305	958	1021	602	1627.48	2.78883	1.47966	6.98e-21	2.7e-19	Up	yes	Tb927.10.13180	protein_coding	chrTb927_10_v5.1:3204646-3208384:-	gi|71748928|ref|XP_827803.1|	6401	0	hypothetical protein [Trypanosoma brucei brucei TREU927]	gi|71748927|ref|XM_822710.1|	3711	0	Trypanosoma brucei brucei strain 927/4 GUTat10.1 hypothetical protein (Tb10.389.0280) partial mRNA	Q9H6R4	87	8e-16	Nucleolar protein 6	.	.	.	.	pfam03813	Nrap	Nrap protein. Members of this family are nucleolar RNA-associated proteins (Nrap) which are highly conserved from yeast (Saccharomyces cerevisiae) to human. In the mouse, Nrap is ubiquitously expressed and is specifically localized in the nucleolus. Nrap is a large nucleolar protein (of more than 1000 amino acids). Nrap appears to be associated with ribosome biogenesis by interacting with pre-rRN…	GO:0006364|rRNA processing;GO:0006409|tRNA export from nucleus;	GO:0000794|condensed nuclear chromosome;GO:0032545|CURI complex;GO:0005739|mitochondrion;GO:0005730|nucleolus;GO:0005654|nucleoplasm;GO:0005634|nucleus;GO:0032040|small-subunit processome;GO:0034456|UTP-C complex;	GO:0003723|RNA binding;	K14544	UTP22, NOL6; U3 small nucleolar RNA-associated protein 22
	Tb927.10.13310	1042	957	325	308	207	522.117	2.71034	1.43847	4.07e-18	1.19e-16	Up	yes	Tb927.10.13310	protein_coding	chrTb927_10_v5.1:3249511-3250727:-	gi|71748954|ref|XP_827816.1|	1415	0	DNA-directed RNA polymerase II [Trypanosoma brucei brucei TREU927]	gi|261331926|emb|FN554973.1|	1202	0	Trypanosoma brucei gambiense DAL972 chromosome 10, complete sequence	Q09191	73.6	1e-13	DNA-directed RNA polymerases I, II, and III subunit RPABC1	SPAC23C4.15	73.6	3e-14	COG2012	pfam01191	RNA_pol_Rpb5_C	RNA polymerase Rpb5, C-terminal domain. The assembly domain of Rpb5. The archaeal equivalent to this domain is subunit H. Subunit H lacks the N-terminal domain.	GO:0006360|transcription from RNA polymerase I promoter;GO:0006366|transcription from RNA polymerase II promoter;GO:0006383|transcription from RNA polymerase III promoter;	GO:0005829|cytosol;GO:0005736|DNA-directed RNA polymerase I complex;GO:0005665|DNA-directed RNA polymerase II, core complex;GO:0005666|DNA-directed RNA polymerase III complex;GO:0005634|nucleus;	GO:0003677|DNA binding;GO:0003899|DNA-directed RNA polymerase activity;	K03013	RPB5, POLR2E; DNA-directed RNA polymerases I, II, and III subunit RPABC1
	Tb927.10.14000	6552	7312	1803	2324	1891	3679.37	2.60653	1.38213	2.98e-24	1.49e-22	Up	yes	Tb927.10.14000	protein_coding	chrTb927_10_v5.1:3407645-3412427:-	gi|71749088|ref|XP_827883.1|	4707	0	aconitase [Trypanosoma brucei brucei TREU927]	gi|261331926|emb|FN554973.1|	4679	0	Trypanosoma brucei gambiense DAL972 chromosome 10, complete sequence	Q42560	1086	0	Aconitate hydratase 1	BS_citB	948	0	COG1048	pfam00330	Aconitase	Aconitase family (aconitate hydratase).	GO:0006101|citrate metabolic process;GO:0006102|isocitrate metabolic process;GO:1990641|response to iron ion starvation;GO:0009651|response to salt stress;GO:0006099|tricarboxylic acid cycle;	GO:0048046|apoplast;GO:0005829|cytosol;GO:0005739|mitochondrion;GO:0005886|plasma membrane;GO:0009506|plasmodesma;GO:0005773|vacuole;	GO:0051539|4 iron, 4 sulfur cluster binding;GO:0003994|aconitate hydratase activity;GO:0005507|copper ion binding;GO:0048027|mRNA 5'-UTR binding;	K01681	ACO, acnA; aconitate hydratase [EC:4.2.1.3]
	Tb927.10.14870	728	786	218	252	154	392.734	2.76922	1.46948	5.45e-17	1.36e-15	Up	yes	Tb927.10.14870	protein_coding	chrTb927_10_v5.1:3627305-3629491:+	gi|788021273|ref|XP_011778965.1|	3178	0	hypothetical protein, conserved [Trypanosoma brucei gambiense DAL972]	gi|261331926|emb|FN554973.1|	2123	0	Trypanosoma brucei gambiense DAL972 chromosome 10, complete sequence	.	.	.	.	.	.	.	.	pfam13493	DUF4118	Domain of unknown function (DUF4118). This domain is found in a wide variety of bacterial signalling proteins. It is likely to be a transmembrane domain involved in ligand sensing.	.	.	.	.	.
	Tb927.10.15420	1907	1589	602	697	427	968.892	2.31099	1.20851	1.11e-14	2.15e-13	Up	yes	Tb927.10.15420	protein_coding	chrTb927_10_v5.1:3788452-3789824:+	gi|71749348|ref|XP_828013.1|	2100	0	hypothetical protein [Trypanosoma brucei brucei TREU927]	gi|261331926|emb|FN554973.1|	1348	0	Trypanosoma brucei gambiense DAL972 chromosome 10, complete sequence	B2GV71	196	1e-56	Arginine-hydroxylase NDUFAF5, mitochondrial	CC0831	162	1e-44	COG0500	pfam08241	Methyltransf_11	Methyltransferase domain. Members of this family are SAM dependent methyltransferases.	GO:0032981|mitochondrial respiratory chain complex I assembly;GO:0030961|peptidyl-arginine hydroxylation;	GO:0031314|extrinsic component of mitochondrial inner membrane;GO:0005739|mitochondrion;	GO:0008168|methyltransferase activity;GO:0016491|oxidoreductase activity;	K18162	NDUFAF5; NADH dehydrogenase [ubiquinone] 1 alpha subcomplex assembly factor 5 [EC:2.1.1.-]
	Tb927.10.1560	2757	2926	1035	932	636	1532.83	2.49096	1.3167	8.09e-18	2.3e-16	Up	yes	Tb927.10.1560	protein_coding	chrTb927_10_v5.1:428177-431351:-	gi|71746716|ref|XP_822413.1|	3975	0	hypothetical protein [Trypanosoma brucei brucei TREU927]	gi|261331926|emb|FN554973.1|	3136	0	Trypanosoma brucei gambiense DAL972 chromosome 10, complete sequence	.	.	.	.	.	.	.	.	pfam10334	DUF2421	Protein of unknown function (DUF2421). This is a family of proteins conserved in fungi. The function is not known.	.	.	.	.	.
	Tb927.10.16010	442	292	103	105	105	193.561	2.63506	1.39783	1.09e-09	1.12e-08	Up	yes	Tb927.10.16010	protein_coding	chrTb927_10_v5.1:3943034-3947473:+	gi|71749462|ref|XP_828070.1|	953	9e-116	hypothetical protein [Trypanosoma brucei brucei TREU927]	gi|261331926|emb|FN554973.1|	4092	0	Trypanosoma brucei gambiense DAL972 chromosome 10, complete sequence	.	.	.	.	.	.	.	.	pfam11847	DUF3367	Domain of unknown function (DUF3367). This domain is functionally uncharacterized. This domain is found in bacteria and archaea. This presumed domain is typically between 667 to 694 amino acids in length.	.	.	.	.	.
	Tb927.10.16190	821	792	290	294	258	459.643	2.165	1.11437	3.78e-13	6.24e-12	Up	yes	Tb927.10.16190	protein_coding	chrTb927_10_v5.1:3977566-3981372:+	gi|71749498|ref|XP_828088.1|	6618	0	expression site-associated gene 4 (ESAG4) protein [Trypanosoma brucei brucei TREU927]	gi|71749497|ref|XM_822995.1|	3762	0	Trypanosoma brucei brucei strain 927/4 GUTat10.1 expression site-associated gene 4 (ESAG4) protein (Tb10.61.0060) partial mRNA	Q26721	1985	0	Receptor-type adenylate cyclase ESAG 4	SPBC19C7.03_3	92	8e-19	COG2114	pfam00211	Guanylate_cyc	Adenylate and Guanylate cyclase catalytic domain.	GO:0035556|intracellular signal transduction;	GO:0016021|integral component of membrane;GO:0005622|intracellular;	GO:0004016|adenylate cyclase activity;GO:0005524|ATP binding;GO:0046872|metal ion binding;	.	.
	Tb927.10.1720	1174	1201	439	449	284	658.687	2.31322	1.2099	4.12e-14	7.6e-13	Up	yes	Tb927.10.1720	protein_coding	chrTb927_10_v5.1:459557-461364:+	gi|788016250|ref|XP_011777389.1|	2995	0	ATP-dependent DEAD/H RNA helicase, putative [Trypanosoma brucei gambiense DAL972]	gi|71746745|ref|XM_817335.1|	1791	0	Trypanosoma brucei brucei strain 927/4 GUTat10.1 ATP-dependent DEAD/H RNA helicase (Tb10.70.6180) partial mRNA	A1C5V3	61.2	2e-08	ATP-dependent RNA helicase dbp3	BH3348	57.8	4e-08	COG0513	pfam00270	DEAD	DEAD/DEAH box helicase. Members of this family include the DEAD and DEAH box helicases. Helicases are involved in unwinding nucleic acids. The DEAD box helicases are involved in various aspects of RNA metabolizm, including nuclear transcription, pre mRNA splicing, ribosome biogenesis, nucleocytoplasmic transport, translation, RNA decay and organellar gene expression.	GO:0000464|endonucleolytic cleavage in ITS1 upstream of 5.8S rRNA from tricistronic rRNA transcript (SSU-rRNA, 5.8S rRNA, LSU-rRNA);	GO:0005730|nucleolus;GO:0030687|preribosome, large subunit precursor;	GO:0005524|ATP binding;GO:0004004|ATP-dependent RNA helicase activity;GO:0003723|RNA binding;	K14811	DBP3; ATP-dependent RNA helicase DBP3 [EC:3.6.4.13]
	Tb927.10.2060	2189	1872	829	896	447	1159.09	2.14867	1.10344	3.34e-09	3.11e-08	Up	yes	Tb927.10.2060	protein_coding	chrTb927_10_v5.1:539539-542718:+	gi|71746812|ref|XP_822461.1|	4706	0	hypothetical protein [Trypanosoma brucei brucei TREU927]	gi|261331926|emb|FN554973.1|	3105	0	Trypanosoma brucei gambiense DAL972 chromosome 10, complete sequence	.	.	.	.	.	.	.	.	pfam12467	CMV_1a	Cucumber mosaic virus 1a protein family. This domain family is found in viruses, and is typically between 156 and 171 amino acids in length. The family is found in association with pfam01443, pfam01660. 1a protein is the major virulence factor of the cucumber mosaic virus (CMV). The Ns strain of CMV causes necrotic lesions to Nicotiana spp. while other strains cause systemic mosaic. The determina…	.	.	.	.	.
	Tb927.10.2210	3134	3240	741	1030	839	1656.47	2.76035	1.46485	4.42e-23	2.02e-21	Up	yes	Tb927.10.2210	protein_coding	chrTb927_10_v5.1:567198-570662:+	gi|71746840|ref|XP_822475.1|	3452	0	ubiquitin carboxyl-terminal hydrolase [Trypanosoma brucei brucei TREU927]	gi|261331926|emb|FN554973.1|	3285	0	Trypanosoma brucei gambiense DAL972 chromosome 10, complete sequence	P34547	124	1e-28	Ubiquitin carboxyl-terminal hydrolase 46	.	.	.	.	pfam00443	UCH	Ubiquitin carboxyl-terminal hydrolase.	GO:0008595|anterior/posterior axis specification, embryo;GO:0010628|positive regulation of gene expression;GO:0090326|positive regulation of locomotion involved in locomotory behavior;GO:0071947|protein deubiquitination involved in ubiquitin-dependent protein catabolic process;GO:2000311|regulation of alpha-amino-3-hydroxy-5-methyl-4-isoxazole propionate selective glutamate receptor activity;	GO:0005737|cytoplasm;GO:0005768|endosome;GO:0043025|neuronal cell body;GO:0043204|perikaryon;	GO:0035255|ionotropic glutamate receptor binding;GO:0004843|ubiquitin-specific protease activity;	K11842	USP12_46; ubiquitin carboxyl-terminal hydrolase 12/46 [EC:3.4.19.12]
	Tb927.10.2310	1278	1104	423	543	349	691.619	2.06246	1.04437	2.84e-11	3.68e-10	Up	yes	Tb927.10.2310	protein_coding	chrTb927_10_v5.1:597906-599530:+	gi|71746860|ref|XP_822485.1|	2231	0	hypothetical protein [Trypanosoma brucei brucei TREU927]	gi|261331926|emb|FN554973.1|	1574	0	Trypanosoma brucei gambiense DAL972 chromosome 10, complete sequence	.	.	.	.	.	.	.	.	pfam13388	DUF4106	Protein of unknown function (DUF4106). This family of proteins are found in large numbers in the Trichomonas vaginalis proteome. The function of this protein is unknown.	.	.	.	.	.
	Tb927.10.2350	1954	2071	678	735	586	1123.19	2.28224	1.19045	5.76e-20	1.99e-18	Up	yes	Tb927.10.2350	protein_coding	chrTb927_10_v5.1:604810-606087:+	gi|71746868|ref|XP_822489.1|	1271	3e-172	dihydrolipoamide acetyltransferase [Trypanosoma brucei brucei TREU927]	gi|261331926|emb|FN554973.1|	1201	0	Trypanosoma brucei gambiense DAL972 chromosome 10, complete sequence	O59816	82.4	1e-15	Dihydrolipoyllysine-residue acetyltransferase component of pyruvate dehydrogenase complex, mitochondrial	SPCC794.07	82.4	4e-16	COG0508	pfam00364	Biotin_lipoyl	Biotin-requiring enzyme. This family covers two Prosite entries, the conserved lysine residue binds biotin in one group and lipoic acid in the other. Note that the HMM does not currently recognize the Glycine cleavage system H proteins.	GO:0006086|acetyl-CoA biosynthetic process from pyruvate;	GO:0005967|mitochondrial pyruvate dehydrogenase complex;GO:0005739|mitochondrion;	GO:0004742|dihydrolipoyllysine-residue acetyltransferase activity;	K00627	DLAT, aceF, pdhC; pyruvate dehydrogenase E2 component (dihydrolipoamide acetyltransferase) [EC:2.3.1.12]
	Tb927.10.2560	2678	2446	789	1016	892	1466.23	2.14113	1.09837	3.82e-14	7.09e-13	Up	yes	Tb927.10.2560	protein_coding	chrTb927_10_v5.1:663121-664710:+	gi|71746908|ref|XP_822509.1|	1593	0	mitochondrial malate dehydrogenase [Trypanosoma brucei brucei TREU927]	gi|2605781|gb|AF027739.1|AF027739	1553	0	Trypanosoma brucei malate dehydrogenase (mMDH) mRNA, nuclear gene encoding mitochondrial protein, complete cds	O02640	327	9e-106	Probable malate dehydrogenase, mitochondrial	SPCC306.08c	307	1e-98	COG0039	pfam02866	Ldh_1_C	lactate/malate dehydrogenase, alpha/beta C-terminal domain. L-lactate dehydrogenases are metabolic enzymes which catalyse the conversion of L-lactate to pyruvate, the last step in anaerobic glycolysis. L-2-hydroxyisocaproate dehydrogenases are also members of the family. Malate dehydrogenases catalyse the interconversion of malate to oxaloacetate. The enzyme participates in the citric acid cycle.…	GO:0005975|carbohydrate metabolic process;GO:0006108|malate metabolic process;GO:0006099|tricarboxylic acid cycle;	GO:0005759|mitochondrial matrix;GO:0005739|mitochondrion;	GO:0030060|L-malate dehydrogenase activity;	K00026	MDH2; malate dehydrogenase [EC:1.1.1.37]
	Tb927.10.2700	2436	2506	796	933	526	1328.54	2.5107	1.32809	5.44e-17	1.36e-15	Up	yes	Tb927.10.2700	protein_coding	chrTb927_10_v5.1:696014-698114:+	gi|71746936|ref|XP_822523.1|	3023	0	hypothetical protein [Trypanosoma brucei brucei TREU927]	gi|71746935|ref|XM_817430.1|	2091	0	Trypanosoma brucei brucei strain 927/4 GUTat10.1 hypothetical protein (Tb10.70.4960) partial mRNA	O43818	145	4e-36	U3 small nucleolar RNA-interacting protein 2	.	.	.	.	pfam00400	WD40	WD domain, G-beta repeat.	GO:0006364|rRNA processing;	GO:0031428|box C/D snoRNP complex;GO:0005730|nucleolus;GO:0005654|nucleoplasm;GO:0032040|small-subunit processome;	GO:0003723|RNA binding;	K14793	RRP9; ribosomal RNA-processing protein 9
	Tb927.10.2710	178	218	74	73	52	110.865	2.26398	1.17886	3.93e-06	2.25e-05	Up	yes	Tb927.10.2710	protein_coding	chrTb927_10_v5.1:698291-698485:+	gi|71746938|ref|XP_822524.1|	332	9e-39	hypothetical protein [Trypanosoma brucei brucei TREU927]	gi|261331926|emb|FN554973.1|	195	2e-96	Trypanosoma brucei gambiense DAL972 chromosome 10, complete sequence	.	.	.	.	.	.	.	.	pfam09859	Oxygenase-NA	Oxygenase, catalyzing oxidative methylation of damaged DNA. This family of bacterial sequences is predicted to catalyse oxidative de-methylation of damaged bases in DNA.	.	.	.	.	.
	Tb927.10.280	1796	1965	563	738	605	1059.32	2.23174	1.15817	5.19e-15	1.04e-13	Up	yes	Tb927.10.280	protein_coding	chrTb927_10_v5.1:83997-84699:+	gi|71746466|ref|XP_822288.1|	850	4e-113	cytochrome C oxidase subunit VI [Trypanosoma brucei brucei TREU927]	gi|2961204|gb|AF051327.1|AF051327	700	0	Trypanosoma brucei rhodesiense putative cytochrome c oxidase subunit VI (coxVI) mRNA, nuclear gene encoding mitochondrial protein, complete cds	.	.	.	.	.	.	.	.	pfam15319	RHINO	RAD9, RAD1, HUS1-interacting nuclear orphan protein. RHINO, or RAD9, RAD1, HUS1-interacting nuclear orphan, is a family of eukaryotic proteins. Under genotoxic stresses such as ionizing radiation during the S phase, RHINO plays a role in DNA damage response signalling. It is recruited to sites of DNA damage through interaction with the 9-1-1 cell-cycle checkpoint response complex and TOPBP1 in a …	.	.	.	.	.
	Tb927.10.3120	1341	1573	485	538	382	802.767	2.36042	1.23904	1.08e-16	2.64e-15	Up	yes	Tb927.10.3120	protein_coding	chrTb927_10_v5.1:815459-816401:+	gi|71747018|ref|XP_822564.1|	1165	2e-158	cytochrome C oxidase assembly protein [Trypanosoma brucei brucei TREU927]	gi|261331926|emb|FN554973.1|	934	0	Trypanosoma brucei gambiense DAL972 chromosome 10, complete sequence	O21243	161	1e-46	Cytochrome c oxidase assembly protein ctaG	YPL132w	152	3e-42	COG3175	pfam04442	CtaG_Cox11	Cytochrome c oxidase assembly protein CtaG/Cox11. Cytochrome c oxidase assembly protein is essential for the assembly of functional cytochrome oxidase protein. In eukaryotes it is an integral protein of the mitochondrial inner membrane. Cox11 is essential for the insertion of Cu(I) ions to form the CuB site. This is essential for the stability of other structures in subunit I, for example haems a…	.	GO:0016021|integral component of membrane;GO:0005743|mitochondrial inner membrane;	GO:0005507|copper ion binding;	.	.
	Tb927.10.3490	5960	5935	2210	2203	2019	3441.99	2.08647	1.06107	5.25e-19	1.7e-17	Up	yes	Tb927.10.3490	protein_coding	chrTb927_10_v5.1:896727-899278:+	gi|71747086|ref|XP_822598.1|	2989	0	hypothetical protein [Trypanosoma brucei brucei TREU927]	gi|261331926|emb|FN554973.1|	2474	0	Trypanosoma brucei gambiense DAL972 chromosome 10, complete sequence	.	.	.	.	.	.	.	.	pfam00782	DSPc	Dual specificity phosphatase, catalytic domain. Ser/Thr and Tyr protein phosphatases. The enzyme's tertiary fold is highly similar to that of tyrosine-specific phosphatases, except for a "recognition" region.	.	.	.	.	.
	Tb927.10.3540	65	59	19	29	18	35.463	2.13646	1.09522	0.00740363	0.0200144	Up	yes	Tb927.10.3540	protein_coding	chrTb927_10_v5.1:915310-916342:+	gi|71747096|ref|XP_822603.1|	804	2e-103	hypothetical protein [Trypanosoma brucei brucei TREU927]	gi|261331926|emb|FN554973.1|	967	0	Trypanosoma brucei gambiense DAL972 chromosome 10, complete sequence	.	.	.	.	.	.	.	.	pfam06978	POP1	Ribonucleases P/MRP protein subunit POP1. This family represents a conserved region approximately 150 residues long located towards the N-terminus of the POP1 subunit that is common to both the RNase MRP and RNase P ribonucleoproteins (EC:3.1.26.5). These RNA-containing enzymes generate mature tRNA molecules by cleaving their 5' ends.	.	.	.	.	.
	Tb927.10.3770	3526	3694	918	1058	731	1815.94	3.03612	1.60223	1.31e-34	1.75e-32	Up	yes	Tb927.10.3770	protein_coding	chrTb927_10_v5.1:978068-980616:-	gi|71747142|ref|XP_822626.1|	3376	0	hypothetical protein [Trypanosoma brucei brucei TREU927]	gi|261331926|emb|FN554973.1|	2479	0	Trypanosoma brucei gambiense DAL972 chromosome 10, complete sequence	.	.	.	.	MA0188	62	6e-09	COG0457	pfam13424	TPR_12	Tetratricopeptide repeat.	.	.	.	.	.
	Tb927.10.4280	649	603	243	212	233	365.531	2.04462	1.03183	5.76e-09	5.19e-08	Up	yes	Tb927.10.4280	protein_coding	chrTb927_10_v5.1:1116307-1117323:+	gi|71747242|ref|XP_822676.1|	1088	6e-147	hypothetical protein [Trypanosoma brucei brucei TREU927]	gi|261331926|emb|FN554973.1|	999	0	Trypanosoma brucei gambiense DAL972 chromosome 10, complete sequence	.	.	.	.	.	.	.	.	pfam02271	UCR_14kD	Ubiquinol-cytochrome C reductase complex 14kD subunit. The ubiquinol-cytochrome C reductase complex (cytochrome bc1 complex) is a respiratory multienzyme complex. This Pfam family represents the 14kD (or VI) subunit of the complex which is not directly involved in electron transfer, but has a role in assembly of the complex.	.	.	.	.	.
	Tb927.10.4380	268	250	71	112	74	144.167	2.28979	1.19522	4.64e-07	3.12e-06	Up	yes	Tb927.10.4380	protein_coding	chrTb927_10_v5.1:1134811-1135562:-	gi|71747262|ref|XP_822686.1|	921	2e-122	hypothetical protein [Trypanosoma brucei brucei TREU927]	gi|71747261|ref|XM_817593.1|	741	0	Trypanosoma brucei brucei strain 927/4 GUTat10.1 hypothetical protein (Tb10.70.2850) partial mRNA	.	.	.	.	.	.	.	.	pfam00759	Glyco_hydro_9	Glycosyl hydrolase family 9.	.	.	.	.	.
	Tb927.10.5420	4147	3674	1233	1719	975	2181.09	2.27829	1.18795	5.7e-14	1.03e-12	Up	yes	Tb927.10.5420	protein_coding	chrTb927_10_v5.1:1362431-1366659:+	gi|71747462|ref|XP_822786.1|	6806	0	hypothetical protein [Trypanosoma brucei brucei TREU927]	gi|71747461|ref|XM_817693.1|	4086	0	Trypanosoma brucei brucei strain 927/4 GUTat10.1 hypothetical protein (Tb10.70.1620) partial mRNA	.	.	.	.	.	.	.	.	pfam09792	But2	Ubiquitin 3 binding protein But2 C-terminal domain. This family is of proteins conserved in yeasts. It binds to Uba3 and is involved in the NEDD8 signalling pathway. This family represents a presumed C-terminal domain.	.	.	.	.	.
	Tb927.10.5500	3529	3599	1046	1185	740	1856.32	2.7403	1.45433	8.87e-25	4.59e-23	Up	yes	Tb927.10.5500	protein_coding	chrTb927_10_v5.1:1380024-1381980:+	gi|71747478|ref|XP_822794.1|	1876	0	hypothetical protein [Trypanosoma brucei brucei TREU927]	gi|261331926|emb|FN554973.1|	1936	0	Trypanosoma brucei gambiense DAL972 chromosome 10, complete sequence	.	.	.	.	.	.	.	.	pfam12351	Fig1	Ca2+ regulator and membrane fusion protein Fig1. During the mating process of yeast cells, two Ca2+ influx pathways become activated. The resulting elevation of cytosolic free Ca2+ activates downstream signaling factors that promote long term survival of unmated cells. Fig1 is a regulator of the low affinity Ca2+ influx system (LACS), and is also required for efficient membrane fusion during yeas…	.	.	.	.	.
	Tb927.10.5600	1229	1109	425	508	350	677.835	2.07151	1.05068	1.22e-12	1.88e-11	Up	yes	Tb927.10.5600	protein_coding	chrTb927_10_v5.1:1400566-1402685:+	gi|71747498|ref|XP_822804.1|	3030	0	hypothetical protein [Trypanosoma brucei brucei TREU927]	gi|261331926|emb|FN554973.1|	2020	0	Trypanosoma brucei gambiense DAL972 chromosome 10, complete sequence	.	.	.	.	.	.	.	.	pfam05569	Peptidase_M56	BlaR1 peptidase M56. Production of beta-Lactamase and penicillin-binding protein 2a (which mediate staphylococcal resistance to beta-lactam antibiotics) is regulated by a signal-transducing integral membrane protein and a transcriptional repressor. The signal transducer is a fusion protein with penicillin-binding and zinc metalloprotease domains. The signal for protein expression is transmitted b…	.	.	.	.	.
	Tb927.10.5780	1667	1529	593	687	433	916.283	2.12783	1.08939	2.4e-13	4.07e-12	Up	yes	Tb927.10.5780	protein_coding	chrTb927_10_v5.1:1434640-1436599:-	gi|71747534|ref|XP_822822.1|	2977	0	amino acid tansporter [Trypanosoma brucei brucei TREU927]	gi|261331926|emb|FN554973.1|	1915	0	Trypanosoma brucei gambiense DAL972 chromosome 10, complete sequence	Q4KL91	95.5	2e-19	Proton-coupled amino acid transporter 4	SPAC3H1.09c	112	5e-25	COG0814	pfam01490	Aa_trans	Transmembrane amino acid transporter protein. This transmembrane region is found in many amino acid transporters including UNC-47 and MTR. UNC-47 encodes a vesicular amino butyric acid (GABA) transporter, (VGAT). UNC-47 is predicted to have 10 transmembrane domains. MTR is a N system amino acid transporter system protein involved in methyltryptophan resistance. Other members of this family includ…	GO:0006865|amino acid transport;	GO:0016021|integral component of membrane;	GO:0015293|symporter activity;	K14209	SLC36A, PAT; solute carrier family 36 (proton-coupled amino acid transporter)
	Tb927.10.5920	2089	2107	690	828	518	1156.31	2.35218	1.234	1.94e-17	5.19e-16	Up	yes	Tb927.10.5920	protein_coding	chrTb927_10_v5.1:1482999-1486032:-	gi|71747562|ref|XP_822836.1|	3933	0	hypothetical protein [Trypanosoma brucei brucei TREU927]	gi|261331926|emb|FN554973.1|	2885	0	Trypanosoma brucei gambiense DAL972 chromosome 10, complete sequence	.	.	.	.	.	.	.	.	pfam05802	EspB	Enterobacterial EspB protein. EspB is a type-III-secreted pore-forming protein of enteropathogenic Escherichia coli (EPEC) which is essential for EPEC pathogenesis. EspB is also found in Citrobacter rodentium.	.	.	.	.	.
	Tb927.10.6630	2171	2415	613	594	500	1153.21	3.04339	1.60568	3.13e-32	3.27e-30	Up	yes	Tb927.10.6630	protein_coding	chrTb927_10_v5.1:1678676-1680382:+	gi|71747700|ref|XP_822905.1|	2891	0	ATP-dependent DEAD/H RNA helicase HEL64 [Trypanosoma brucei brucei TREU927]	gi|71747699|ref|XM_817812.1|	1707	0	Trypanosoma brucei brucei strain 927/4 GUTat10.1 ATP-dependent DEAD/H RNA helicase HEL64 (Tb10.70.0140) partial mRNA	Q26696	1104	0	Putative DEAD-box RNA helicase HEL64	.	.	.	.	pfam00270	DEAD	DEAD/DEAH box helicase. Members of this family include the DEAD and DEAH box helicases. Helicases are involved in unwinding nucleic acids. The DEAD box helicases are involved in various aspects of RNA metabolizm, including nuclear transcription, pre mRNA splicing, ribosome biogenesis, nucleocytoplasmic transport, translation, RNA decay and organellar gene expression.	GO:0006139|nucleobase-containing compound metabolic process;	GO:0005829|cytosol;GO:0005634|nucleus;	GO:0005524|ATP binding;GO:0008026|ATP-dependent helicase activity;GO:0003723|RNA binding;	.	.
	Tb927.10.7180	2230	2394	734	981	667	1307.12	2.20933	1.14361	2.24e-15	4.67e-14	Up	yes	Tb927.10.7180	protein_coding	chrTb927_10_v5.1:1805343-1808920:-	gi|71747796|ref|XP_822953.1|	4790	0	cysteine-rich acidic integral membrane protein precursor [Trypanosoma brucei brucei TREU927]	gi|71747795|ref|XM_817860.1|	3444	0	Trypanosoma brucei brucei strain 927/4 GUTat10.1 cysteine-rich acidic integral membrane protein precursor (Tb10.6k15.3510) partial mRNA	Q03650	1370	0	Cysteine-rich, acidic integral membrane protein	.	.	.	.	pfam09606	Med15	ARC105 or Med15 subunit of Mediator complex non-fungal. The approx. 70 residue Med15 domain of the ARC-Mediator co-activator is a three-helix bundle with marked similarity to the KIX domain. The sterol regulatory element binding protein (SREBP) family of transcription activators use the ARC105 subunit to activate target genes in the regulation of cholesterol and fatty acid homeostasis. In additio…	GO:0006897|endocytosis;	GO:0020016|ciliary pocket;GO:0016021|integral component of membrane;GO:0005886|plasma membrane;	.	.	.
	Tb927.10.7410	20517	21852	7610	7439	7716	12254.8	2.09051	1.06386	1.26e-15	2.73e-14	Up	yes	Tb927.10.7410	protein_coding	chrTb927_10_v5.1:1868838-1871292:-	gi|71747842|ref|XP_822976.1|	2353	0	succinyl-CoA ligase [GDP-forming] beta-chain [Trypanosoma brucei brucei TREU927]	gi|261331926|emb|FN554973.1|	2384	0	Trypanosoma brucei gambiense DAL972 chromosome 10, complete sequence	Q6K9N6	395	2e-127	Succinate--CoA ligase [ADP-forming] subunit beta, mitochondrial	BMEI0138	372	2e-119	COG0045	pfam08442	ATP-grasp_2	ATP-grasp domain.	GO:0046686|response to cadmium ion;GO:0006099|tricarboxylic acid cycle;	GO:0005739|mitochondrion;	GO:0005524|ATP binding;GO:0005507|copper ion binding;GO:0004775|succinate-CoA ligase (ADP-forming) activity;	K01900	LSC2; succinyl-CoA synthetase beta subunit [EC:6.2.1.4 6.2.1.5]
	Tb927.10.7700	4026	4192	1395	1758	1184	2345.06	2.15805	1.10973	7.75e-17	1.91e-15	Up	yes	Tb927.10.7700	protein_coding	chrTb927_10_v5.1:1938537-1940663:-	gi|71747898|ref|XP_823004.1|	3593	0	ABC transporter [Trypanosoma brucei brucei TREU927]	gi|261331926|emb|FN554973.1|	2109	0	Trypanosoma brucei gambiense DAL972 chromosome 10, complete sequence	Q9UNQ0	253	3e-72	ATP-binding cassette sub-family G member 2	.	.	.	.	pfam01061	ABC2_membrane	ABC-2 type transporter.	GO:0006879|cellular iron ion homeostasis;GO:0033344|cholesterol efflux;GO:0042493|response to drug;GO:0046415|urate metabolic process;	GO:0016324|apical plasma membrane;GO:0016021|integral component of membrane;GO:0031966|mitochondrial membrane;GO:0005634|nucleus;GO:0005886|plasma membrane;GO:0043235|receptor complex;	GO:0005524|ATP binding;GO:0042626|ATPase activity, coupled to transmembrane movement of substances;GO:0015232|heme transporter activity;GO:0042802|identical protein binding;GO:0042803|protein homodimerization activity;GO:0005215|transporter activity;GO:0008559|xenobiotic-transporting ATPase activity;	K05681	ABCG2; ATP-binding cassette, subfamily G (WHITE), member 2
	Tb927.10.7925	703	662	249	257	234	395.345	2.08191	1.05791	5.02e-11	6.27e-10	Up	yes	Tb927.10.7925	protein_coding	chrTb927_10_v5.1:1979747-1980324:-	gi|686630105|ref|XP_009307498.1|	201	3e-17	hypothetical protein DQ04_00541230 [Trypanosoma grayi]	gi|261331926|emb|FN554973.1|	554	0	Trypanosoma brucei gambiense DAL972 chromosome 10, complete sequence	.	.	.	.	.	.	.	.	pfam06755	DUF1219	Protein of unknown function (DUF1219). This family consists of several hypothetical proteins which seem to be specific to the Enterobacteria Escherichia coli and Shigella flexneri. Family members are often known as YeeV proteins and are around 125 residues in length. The function of this family is unknown.	.	.	.	.	.
	Tb927.10.8050	2882	2676	783	1039	702	1494.9	2.50463	1.3246	4.2e-21	1.65e-19	Up	yes	Tb927.10.8050	protein_coding	chrTb927_10_v5.1:2006049-2008878:-	gi|71747968|ref|XP_823039.1|	1419	0	hypothetical protein [Trypanosoma brucei brucei TREU927]	gi|261331926|emb|FN554973.1|	2615	0	Trypanosoma brucei gambiense DAL972 chromosome 10, complete sequence	Q9GZU7	78.6	2e-14	Carboxy-terminal domain RNA polymerase II polypeptide A small phosphatase 1	ECU10g1270	74.7	8e-14	COG5190	pfam03031	NIF	NLI interacting factor-like phosphatase. This family contains a number of NLI interacting factor isoforms and also an N-terminal regions of RNA polymerase II CTC phosphatase and FCP1 serine phosphatase. This region has been identified as the minimal phosphatase domain.	GO:2000134|negative regulation of G1/S transition of mitotic cell cycle;GO:0045665|negative regulation of neuron differentiation;GO:0001933|negative regulation of protein phosphorylation;GO:0006470|protein dephosphorylation;GO:0006357|regulation of transcription from RNA polymerase II promoter;	GO:0070062|extracellular exosome;GO:0005654|nucleoplasm;GO:0005634|nucleus;	GO:0008420|CTD phosphatase activity;GO:0046872|metal ion binding;	K15731	CTDSP; carboxy-terminal domain RNA polymerase II polypeptide A small phosphatase [EC:3.1.3.16]
	Tb927.10.8510	145	170	52	25	61	84.8493	2.52738	1.33764	0.000131671	0.000554701	Up	yes	Tb927.10.8510	protein_coding	chrTb927_10_v5.1:2110665-2112975:+	gi|71748050|ref|XP_823080.1|	2796	0	glucose transporter [Trypanosoma brucei brucei TREU927]	gi|312950|emb|X69091.1|	2278	0	T.brucei genes for hexose transporters	Q06222	1075	0	Glucose transporter 2A	.	.	.	.	pfam00083	Sugar_tr	Sugar (and other) transporter.	GO:0008645|hexose transport;	GO:0016021|integral component of membrane;	GO:0015149|hexose transmembrane transporter activity;	.	.
	Tb927.10.9130	2911	2756	903	949	607	1497	2.62987	1.39499	3.11e-22	1.34e-20	Up	yes	Tb927.10.9130	protein_coding	chrTb927_10_v5.1:2261972-2264365:+	gi|788019103|ref|XP_011778287.1|	3738	0	pre-mRNA splicing factor ATP-dependent RNA helicase, putative [Trypanosoma brucei gambiense DAL972]	gi|261331926|emb|FN554973.1|	2373	0	Trypanosoma brucei gambiense DAL972 chromosome 10, complete sequence	Q14562	516	9e-165	ATP-dependent RNA helicase DHX8	SPAC10F6.02c_2	489	2e-160	COG1643	pfam07717	OB_NTP_bind	Oligonucleotide/oligosaccharide-binding (OB)-fold. This family is found towards the C-terminus of the DEAD-box helicases (pfam00270). In these helicases it is apparently always found in association with pfam04408. There do seem to be a couple of instances where it occurs by itself. The structure PDB:3i4u adopts an OB-fold. helicases (pfam00270). In these helicases it is apparently always found in…	GO:0000398|mRNA splicing, via spliceosome;GO:0006396|RNA processing;GO:0008380|RNA splicing;	GO:0071013|catalytic step 2 spliceosome;GO:0005737|cytoplasm;GO:0016604|nuclear body;GO:0005654|nucleoplasm;GO:0005634|nucleus;GO:0005681|spliceosomal complex;GO:0071007|U2-type catalytic step 2 spliceosome;	GO:0005524|ATP binding;GO:0004004|ATP-dependent RNA helicase activity;GO:0042802|identical protein binding;GO:0003723|RNA binding;	K12818	DHX8, PRP22; ATP-dependent RNA helicase DHX8/PRP22 [EC:3.6.4.13]
	Tb927.10.9530	146	171	32	30	39	76.3311	3.52222	1.81648	5.14e-09	4.67e-08	Up	yes	Tb927.10.9530	protein_coding	chrTb927_10_v5.1:2350953-2355709:-	gi|71748240|ref|XP_823175.1|	652	3e-75	hypothetical protein [Trypanosoma brucei brucei TREU927]	gi|261331926|emb|FN554973.1|	4595	0	Trypanosoma brucei gambiense DAL972 chromosome 10, complete sequence	.	.	.	.	.	.	.	.	pfam03219	TLC	TLC ATP/ADP transporter.	.	.	.	.	.
	Tb927.10.9920	1401	1405	354	375	189	673.644	3.51026	1.81158	5.63e-22	2.36e-20	Up	yes	Tb927.10.9920	protein_coding	chrTb927_10_v5.1:2451296-2453380:+	gi|71748318|ref|XP_823214.1|	1944	0	hypothetical protein [Trypanosoma brucei brucei TREU927]	gi|261331926|emb|FN554973.1|	1986	0	Trypanosoma brucei gambiense DAL972 chromosome 10, complete sequence	.	.	.	.	.	.	.	.	pfam11361	DUF3159	Protein of unknown function (DUF3159). Some members in this family of proteins with unknown function are annotated as membrane proteins however this cannot be confirmed. Currently this family of proteins has no known function.	.	.	.	.	.
	Tb927.11.10370	4388	4588	1720	1872	1066	2536.88	2.20923	1.14355	3.26e-13	5.43e-12	Up	yes	Tb927.11.10370	protein_coding	chrTb927_11_v5.1:2764437-2767791:+	gi|74025070|ref|XP_829101.1|	5494	0	glycosyl hydrolase [Trypanosoma brucei brucei TREU927]	gi|261333891|emb|FN554974.1|	3289	0	Trypanosoma brucei gambiense DAL972 chromosome 11, complete sequence	Q9BE70	256	1e-70	Neutral alpha-glucosidase C (Fragment)	SPAC1002.03c	208	1e-54	COG1501	pfam01055	Glyco_hydro_31	Glycosyl hydrolases family 31. Glycosyl hydrolases are key enzymes of carbohydrate metabolizm. Family 31 comprises of enzymes that are, or similar to, alpha- galactosidases.	.	.	GO:0004558|alpha-1,4-glucosidase activity;GO:0030246|carbohydrate binding;GO:0032450|maltose alpha-glucosidase activity;	.	.
	Tb927.11.10480	3776	3714	975	1077	619	1848.95	3.21108	1.68306	1.5e-27	1.02e-25	Up	yes	Tb927.11.10480	protein_coding	chrTb927_11_v5.1:2789105-2792492:+	gi|788025640|ref|XP_011780320.1|	5295	0	hypothetical protein, conserved [Trypanosoma brucei gambiense DAL972]	gi|261333891|emb|FN554974.1|	3299	0	Trypanosoma brucei gambiense DAL972 chromosome 11, complete sequence	O14053	280	5e-78	U3 small nucleolar RNA-associated protein 21 homolog	.	.	.	.	pfam04192	Utp21	Utp21 specific WD40 associated putative domain. Utp21 is a subunit of U3 snoRNP, which is essential for synthesis of 18S rRNA.	GO:0006364|rRNA processing;	GO:0032153|cell division site;GO:0005829|cytosol;GO:0072686|mitotic spindle;GO:0005730|nucleolus;GO:0005634|nucleus;GO:0034388|Pwp2p-containing subcomplex of 90S preribosome;GO:0032040|small-subunit processome;	.	K14554	UTP21, WDR36; U3 small nucleolar RNA-associated protein 21
	Tb927.11.10840	1486	1352	529	623	349	807.862	2.16391	1.11364	1.97e-11	2.6e-10	Up	yes	Tb927.11.10840	protein_coding	chrTb927_11_v5.1:2897046-2898691:+	gi|74025164|ref|XP_829148.1|	2587	0	hypothetical protein [Trypanosoma brucei brucei TREU927]	gi|261333891|emb|FN554974.1|	1592	0	Trypanosoma brucei gambiense DAL972 chromosome 11, complete sequence	.	.	.	.	.	.	.	.	pfam06788	UPF0257	Uncharacterized protein family (UPF0257).	.	.	.	.	.
	Tb927.11.10860	2379	2755	930	1161	813	1509.62	2.01196	1.0086	1.02e-12	1.58e-11	Up	yes	Tb927.11.10860	protein_coding	chrTb927_11_v5.1:2900723-2902058:+	gi|74025168|ref|XP_829150.1|	2029	0	hypothetical protein [Trypanosoma brucei brucei TREU927]	gi|261333891|emb|FN554974.1|	1321	0	Trypanosoma brucei gambiense DAL972 chromosome 11, complete sequence	Q9UTK0	136	3e-34	20S-pre-rRNA D-site endonuclease nob1	SPAC1486.09	136	8e-35	COG1439	pfam08772	NOB1_Zn_bind	Nin one binding (NOB1) Zn-ribbon like. This domain corresponds to a zinc ribbon and is found on the RNA binding protein NOB1 (Nin one binding).	GO:0000469|cleavage involved in rRNA processing;GO:0000478|endonucleolytic cleavage involved in rRNA processing;GO:0030490|maturation of SSU-rRNA;	GO:0005737|cytoplasm;GO:0005730|nucleolus;GO:0005634|nucleus;GO:0030688|preribosome, small subunit precursor;	GO:0004521|endoribonuclease activity;GO:0046872|metal ion binding;GO:0003723|RNA binding;	K11883	NOB1; RNA-binding protein NOB1
	Tb927.11.11060	415	428	136	141	177	244.932	2.07525	1.05329	9.42e-07	6e-06	Up	yes	Tb927.11.11060	protein_coding	chrTb927_11_v5.1:2954820-2957251:+	gi|74025210|ref|XP_829171.1|	1000	1e-126	hypothetical protein [Trypanosoma brucei brucei TREU927]	gi|261333891|emb|FN554974.1|	1380	0	Trypanosoma brucei gambiense DAL972 chromosome 11, complete sequence	.	.	.	.	.	.	.	.	pfam01214	CK_II_beta	Casein kinase II regulatory subunit.	.	.	.	.	.
	Tb927.11.11380	2284	2394	746	791	438	1222.05	2.71646	1.44173	9.59e-18	2.68e-16	Up	yes	Tb927.11.11380	protein_coding	chrTb927_11_v5.1:3038602-3040295:+	gi|74025274|ref|XP_829203.1|	2701	0	hypothetical protein [Trypanosoma brucei brucei TREU927]	gi|261333891|emb|FN554974.1|	1682	0	Trypanosoma brucei gambiense DAL972 chromosome 11, complete sequence	.	.	.	.	.	.	.	.	pfam03251	Tymo_45kd_70kd	Tymovirus 45/70Kd protein. Tymoviruses are single stranded RNA viruses. This family includes a protein of unknown function that has been named based on its molecular weight. Tymoviruses such as the ononis yellow mosaic tymovirus encode only three proteins. Of these two are overlapping this protein overlaps a larger ORF that is thought to be the polymerase.	.	.	.	.	.
	Tb927.11.11750	1359	1594	427	521	410	800.323	2.46519	1.3017	4.51e-18	1.3e-16	Up	yes	Tb927.11.11750	protein_coding	chrTb927_11_v5.1:3150456-3153474:+	gi|74025342|ref|XP_829237.1|	2661	0	membrane-bound acid phosphatase [Trypanosoma brucei brucei TREU927]	gi|261333891|emb|FN554974.1|	2880	0	Trypanosoma brucei gambiense DAL972 chromosome 11, complete sequence	.	.	.	.	.	.	.	.	pfam00328	His_Phos_2	Histidine phosphatase superfamily (branch 2). The histidine phosphatase superfamily is so named because catalysis centres on a conserved His residue that is transiently phosphorylated during the catalytic cycle. Other conserved residues contribute to a 'phosphate pocket' and interact with the phospho group of substrate before, during and after its transfer to the His residue. Structure and sequen…	.	.	.	.	.
	Tb927.11.11950	679	584	230	270	142	353.431	2.25229	1.17139	2.14e-09	2.06e-08	Up	yes	Tb927.11.11950	protein_coding	chrTb927_11_v5.1:3198697-3199995:+	gi|74025382|ref|XP_829257.1|	1995	0	cytochrome oxidase assembly protein [Trypanosoma brucei brucei TREU927]	gi|261333891|emb|FN554974.1|	1275	0	Trypanosoma brucei gambiense DAL972 chromosome 11, complete sequence	Q10361	227	1e-65	Electron transfer protein 1, mitochondrial	SPAC22E12.10c_1	228	9e-68	COG1612	pfam02628	COX15-CtaA	Cytochrome oxidase assembly protein. This is a family of integral membrane proteins. CtaA is required for cytochrome aa3 oxidase assembly in Bacillus subtilis. COX15 is required for cytochrome c oxidase assembly in yeast.	GO:0044571|[2Fe-2S] cluster assembly;GO:0006784|heme a biosynthetic process;GO:0055114|oxidation-reduction process;GO:0022904|respiratory electron transport chain;	GO:0031305|integral component of mitochondrial inner membrane;GO:0005743|mitochondrial inner membrane;GO:0005739|mitochondrion;	GO:0051537|2 iron, 2 sulfur cluster binding;GO:0009055|electron carrier activity;GO:0051536|iron-sulfur cluster binding;GO:0046872|metal ion binding;GO:0016627|oxidoreductase activity, acting on the CH-CH group of donors;	K02259	COX15; cytochrome c oxidase assembly protein subunit 15
	Tb927.11.12700	229	214	59	84	62	120.181	2.44877	1.29206	1.5e-07	1.07e-06	Up	yes	Tb927.11.12700	protein_coding	chrTb927_11_v5.1:3399306-3399798:+	gi|74025532|ref|XP_829332.1|	798	1e-106	hypothetical protein [Trypanosoma brucei brucei TREU927]	gi|261333891|emb|FN554974.1|	481	0	Trypanosoma brucei gambiense DAL972 chromosome 11, complete sequence	.	.	.	.	.	.	.	.	pfam12751	Vac7	Vacuolar segregation subunit 7. Vac7 is localized at the vacuole membrane, a location which is consistent with its involvement in vacuole morphology and inheritance. Vac7 has been shown to function as an upstream regulator of the Fab1 lipid kinase pathway. The Fab1 lipid pathway is important for correct regulation of membrane trafficking events.	.	.	.	.	.
	Tb927.11.130	525	497	123	158	122	261.788	2.87204	1.52207	3.2e-16	7.49e-15	Up	yes	Tb927.11.130	protein_coding	chrTb927_11_v5.1:20124-24190:-	gi|4151111|emb|CAA09953.1|	1047	2e-128	ESAG9, putative [Trypanosoma brucei]	gi|4456876|emb|AJ012199.2|	3464	0	Trypanosoma brucei GRESAG4 genes, ESAG9 gene, ESAG9 pseudogene, ESAG1 pseudogene and ILTat 1.61 metacyclic VSG genes, stock EATRO 795	.	.	.	.	.	.	.	.	pfam09309	FCP1_C	FCP1, C-terminal. The C-terminal domain of FCP-1 is required for interaction with the carboxy terminal domain of RAP74. Interaction relies extensively on van der Waals contacts between hydrophobic residues situated within alpha-helices in both domains.	.	.	.	.	.
	Tb927.11.13160	163	145	66	41	56	88.6386	2.11918	1.0835	0.000226498	0.000900033	Up	yes	Tb927.11.13160	protein_coding	chrTb927_11_v5.1:3526845-3530469:+	gi|74025614|ref|XP_829373.1|	1213	3e-154	hypothetical protein [Trypanosoma brucei brucei TREU927]	gi|261333891|emb|FN554974.1|	3317	0	Trypanosoma brucei gambiense DAL972 chromosome 11, complete sequence	.	.	.	.	.	.	.	.	pfam04685	DUF608	Protein of unknown function, DUF608. This family represents a conserved region with a pankaryotic distribution in a number of uncharacterized proteins.	.	.	.	.	.
	Tb927.11.13710	788	896	263	249	247	454.029	2.50188	1.32301	1.72e-15	3.65e-14	Up	yes	Tb927.11.13710	protein_coding	chrTb927_11_v5.1:3650892-3651499:-	gi|74025722|ref|XP_829427.1|	982	7e-133	hypothetical protein [Trypanosoma brucei brucei TREU927]	gi|261333891|emb|FN554974.1|	602	0	Trypanosoma brucei gambiense DAL972 chromosome 11, complete sequence	.	.	.	.	.	.	.	.	pfam01988	VIT1	VIT family. This family includes the vacuolar Fe2+/Mn2+ uptake transporter, Ccc1 and the vacuolar iron transporter VIT1.	.	.	.	.	.
	Tb927.11.13930	701	599	224	236	179	360.691	2.30651	1.20571	7.5e-13	1.18e-11	Up	yes	Tb927.11.13930	protein_coding	chrTb927_11_v5.1:3697427-3698587:+	gi|74025766|ref|XP_829449.1|	1209	4e-164	U3 small nucleolar ribonucleoprotein IMP3 [Trypanosoma brucei brucei TREU927]	gi|261333891|emb|FN554974.1|	1126	0	Trypanosoma brucei gambiense DAL972 chromosome 11, complete sequence	Q9NV31	161	1e-45	U3 small nucleolar ribonucleoprotein protein IMP3	YHR148w	153	3e-43	COG0522	pfam01479	S4	S4 domain. The S4 domain is a small domain consisting of 60-65 amino acid residues that was detected in the bacterial ribosomal protein S4, eukaryotic ribosomal S9, two families of pseudouridine synthases, a novel family of predicted RNA methylases, a yeast protein containing a pseudouridine synthetase and a deaminase domain, bacterial tyrosyl-tRNA synthetases, and a number of uncharacterized, sm…	GO:0006364|rRNA processing;	GO:0034457|Mpp10 complex;GO:0005730|nucleolus;GO:0005654|nucleoplasm;GO:0005634|nucleus;GO:0030684|preribosome;GO:0032040|small-subunit processome;	GO:0003723|RNA binding;GO:0030515|snoRNA binding;	K14560	IMP3; U3 small nucleolar ribonucleoprotein protein IMP3
	Tb927.11.140	1194	1118	354	544	273	646.137	2.26524	1.17967	4.42e-10	4.83e-09	Up	yes	Tb927.11.140	protein_coding	chrTb927_11_v5.1:21233-28872:-	gi|71754385|ref|XP_828107.1|	6042	0	expression site-associated gene 4 (ESAG4) protein [Trypanosoma brucei brucei TREU927]	gi|4456876|emb|AJ012199.2|	6579	0	Trypanosoma brucei GRESAG4 genes, ESAG9 gene, ESAG9 pseudogene, ESAG1 pseudogene and ILTat 1.61 metacyclic VSG genes, stock EATRO 795	Q99279	1082	0	Receptor-type adenylate cyclase GRESAG 4.1	YJL005w_3	96.3	1e-19	COG2114	pfam00211	Guanylate_cyc	Adenylate and Guanylate cyclase catalytic domain.	GO:0035556|intracellular signal transduction;	GO:0016021|integral component of membrane;GO:0005622|intracellular;	GO:0004016|adenylate cyclase activity;GO:0005524|ATP binding;GO:0046872|metal ion binding;	.	.
	Tb927.11.1450	19665	20833	5830	7865	5574	11101.1	2.38896	1.25638	2.28e-21	9.25e-20	Up	yes	Tb927.11.1450	protein_coding	chrTb927_11_v5.1:426533-431257:+	gi|71754643|ref|XP_828236.1|	5449	0	2-oxoglutarate dehydrogenase subunit [Trypanosoma brucei brucei TREU927]	gi|261333891|emb|FN554974.1|	4522	0	Trypanosoma brucei gambiense DAL972 chromosome 11, complete sequence	Q54JE4	674	0	2-oxoglutarate dehydrogenase, mitochondrial	YIL125w	670	0	COG0567	pfam00676	E1_dh	Dehydrogenase E1 component. This family uses thiamine pyrophosphate as a cofactor. This family includes pyruvate dehydrogenase, 2-oxoglutarate dehydrogenase and 2-oxoisovalerate dehydrogenase.	GO:0006096|glycolytic process;GO:0006099|tricarboxylic acid cycle;	GO:0009353|mitochondrial oxoglutarate dehydrogenase complex;GO:0005739|mitochondrion;GO:0045252|oxoglutarate dehydrogenase complex;	GO:0004591|oxoglutarate dehydrogenase (succinyl-transferring) activity;GO:0030976|thiamine pyrophosphate binding;	K00164	OGDH, sucA; 2-oxoglutarate dehydrogenase E1 component [EC:1.2.4.2]
	Tb927.11.14660	547	570	198	232	176	322.935	2.09075	1.06402	4.3e-10	4.72e-09	Up	yes	Tb927.11.14660	protein_coding	chrTb927_11_v5.1:3897762-3898240:-	gi|788027523|ref|XP_011780789.1|	675	5e-88	hypothetical protein, conserved [Trypanosoma brucei gambiense DAL972]	gi|261333891|emb|FN554974.1|	470	0	Trypanosoma brucei gambiense DAL972 chromosome 11, complete sequence	.	.	.	.	.	.	.	.	pfam05999	Herpes_U5	Herpesvirus U5-like family. This family of Herpesvirus includes U4, U5 and UL27.	.	.	.	.	.
	Tb927.11.14700	1770	1701	393	518	298	850.671	3.28132	1.71428	1.67e-26	1.01e-24	Up	yes	Tb927.11.14700	protein_coding	chrTb927_11_v5.1:3909474-3911287:-	gi|74025924|ref|XP_829528.1|	2946	0	hypothetical protein [Trypanosoma brucei brucei TREU927]	gi|261333891|emb|FN554974.1|	1787	0	Trypanosoma brucei gambiense DAL972 chromosome 11, complete sequence	.	.	.	.	.	.	.	.	pfam03011	PFEMP	PFEMP DBL domain. PfEMP1 (Plasmodium falciparum erythrocyte membrane protein) has been identified as the rosetting ligand of the malaria parasite P. falciparum. Rosetting is the adhesion of infected erythrocytes with uninfected erythrocytes in the vasculature of the infected organ, and is associated with severe malaria. PfEMP1 interacts with Complement Receptor One on uninfected erythrocytes to f…	.	.	.	.	.
	Tb927.11.14960	2284	2375	638	738	541	1210.46	2.76061	1.46499	1.01e-28	7.84e-27	Up	yes	Tb927.11.14960	protein_coding	chrTb927_11_v5.1:3978780-3982037:-	gi|74025976|ref|XP_829554.1|	3773	0	hypothetical protein [Trypanosoma brucei brucei TREU927]	gi|261333891|emb|FN554974.1|	3150	0	Trypanosoma brucei gambiense DAL972 chromosome 11, complete sequence	.	.	.	.	.	.	.	.	pfam01706	FliG_C	FliG C-terminal domain. FliG is a component of the flageller rotor, present in about 25 copies per flagellum. This domain functions specifically in motor rotation.	.	.	.	.	.
	Tb927.11.150	1043	983	277	444	240	552.505	2.41228	1.2704	1.36e-11	1.84e-10	Up	yes	Tb927.11.150	protein_coding	chrTb927_11_v5.1:31850-35635:-	gi|788021826|ref|XP_011779150.1|	6218	0	expression site-associated gene (ESAG) [Trypanosoma brucei gambiense DAL972]	gi|261333891|emb|FN554974.1|	3584	0	Trypanosoma brucei gambiense DAL972 chromosome 11, complete sequence	Q99279	1074	0	Receptor-type adenylate cyclase GRESAG 4.1	YJL005w_3	100	2e-21	COG2114	pfam00211	Guanylate_cyc	Adenylate and Guanylate cyclase catalytic domain.	GO:0035556|intracellular signal transduction;	GO:0016021|integral component of membrane;GO:0005622|intracellular;	GO:0004016|adenylate cyclase activity;GO:0005524|ATP binding;GO:0046872|metal ion binding;	.	.
	Tb927.11.15590	1161	1388	395	508	378	714.632	2.25943	1.17596	8.44e-14	1.5e-12	Up	yes	Tb927.11.15590	protein_coding	chrTb927_11_v5.1:4136223-4137148:-	gi|74026100|ref|XP_829616.1|	1457	0	hypothetical protein [Trypanosoma brucei brucei TREU927]	gi|261333891|emb|FN554974.1|	905	0	Trypanosoma brucei gambiense DAL972 chromosome 11, complete sequence	.	.	.	.	.	.	.	.	pfam13419	HAD_2	Haloacid dehalogenase-like hydrolase.	.	.	.	.	.
	Tb927.11.15780	148	128	58	53	42	80.4469	2.04427	1.03159	0.000263671	0.00102968	Up	yes	Tb927.11.15780	protein_coding	chrTb927_11_v5.1:4177904-4178317:-	gi|788028027|ref|XP_011780914.1|	633	2e-81	hypothetical protein, conserved [Trypanosoma brucei gambiense DAL972]	gi|788028026|ref|XM_011782612.1|	408	0	Trypanosoma brucei gambiense DAL972 hypothetical protein, conserved partial mRNA	.	.	.	.	.	.	.	.	pfam06747	CHCH	CHCH domain. we have identified a conserved motif in the LOC118487 protein that we have called the CHCH motif. Alignment of this protein with related members showed the presence of three subgroups of proteins, which are called the S (Small), N (N-terminal extended) and C (C-terminal extended) subgroups. All three sub-groups of proteins have in common that they contain a predicted conserved [coile…	.	.	.	.	.
	Tb927.11.16420	929	896	367	439	232	535.211	2.01539	1.01106	2.18e-08	1.79e-07	Up	yes	Tb927.11.16420	protein_coding	chrTb927_11_v5.1:4355639-4356680:-	gi|74026266|ref|XP_829699.1|	1580	0	hypothetical protein [Trypanosoma brucei brucei TREU927]	gi|261333891|emb|FN554974.1|	1018	0	Trypanosoma brucei gambiense DAL972 chromosome 11, complete sequence	Q8W4K1	77.4	4e-14	tRNA wybutosine-synthesizing protein 2/3/4	YGL050w	56.6	3e-08	COG1590	pfam02676	TYW3	Methyltransferase TYW3. The methyltransferase TYW3 (tRNA-yW- synthesising protein 3) has been identified in yeast to be involved in wybutosine (yW) biosynthesis. yW is a complexly modified guanosine residue that contains a tricyclic base and is found at the 3' position adjacent the anticodon of phenylalanine tRNA. TYW3 is an N-4 methylase that methylates yW-86 to yield yW-72 in an Ado-Met-depende…	GO:0031591|wybutosine biosynthetic process;	.	GO:0008168|methyltransferase activity;	K15450	TYW3; tRNA wybutosine-synthesizing protein 3 [EC:2.1.1.282]
	Tb927.11.16480	1911	1515	464	552	467	907.348	2.60702	1.3824	5.03e-20	1.74e-18	Up	yes	Tb927.11.16480	protein_coding	chrTb927_11_v5.1:4368002-4370677:-	gi|74026278|ref|XP_829705.1|	1941	0	enoyl-CoA hydratase/isomerase family protein [Trypanosoma brucei brucei TREU927]	gi|261333891|emb|FN554974.1|	2501	0	Trypanosoma brucei gambiense DAL972 chromosome 11, complete sequence	Q58EB4	251	4e-73	3-hydroxyisobutyryl-CoA hydrolase, mitochondrial	BMEI1196	207	1e-58	COG1024	pfam13766	ECH_C	2-enoyl-CoA Hydratase C-terminal region. This is the C-terminal region of enoyl-CoA hydratase.	GO:0006574|valine catabolic process;	GO:0005739|mitochondrion;	GO:0003860|3-hydroxyisobutyryl-CoA hydrolase activity;	K05605	HIBCH; 3-hydroxyisobutyryl-CoA hydrolase [EC:3.1.2.4]
	Tb927.11.16575	250	241	79	101	68	137.609	2.25005	1.16995	3.53e-07	2.41e-06	Up	yes	Tb927.11.16575	protein_coding	chrTb927_11_v5.1:4402841-4403343:-	.	.	.	.	gi|261333891|emb|FN554974.1|	476	0	Trypanosoma brucei gambiense DAL972 chromosome 11, complete sequence	.	.	.	.	.	.	.	.	pfam09815	XK-related	XK-related protein. Members of this family comprise various XK-related proteins, that are involved in sodium-dependent transport of neutral amino acids or oligopeptides. These proteins are responsible for the Kx blood group system - defects results in McLeod syndrome, an X-linked multi-system disorder characterized by late onset abnormalities in the neuromuscular and hematopoietic systems.	.	.	.	.	.
	Tb927.11.16710	347	267	107	107	89	170.758	2.29115	1.19607	3.81e-08	2.98e-07	Up	yes	Tb927.11.16710	protein_coding	chrTb927_11_v5.1:4444816-4445626:-	gi|788028511|ref|XP_011781027.1|	696	5e-88	hypothetical protein, conserved [Trypanosoma brucei gambiense DAL972]	gi|261333891|emb|FN554974.1|	711	0	Trypanosoma brucei gambiense DAL972 chromosome 11, complete sequence	.	.	.	.	.	.	.	.	pfam15369	KIAA1328	Uncharacterized protein KIAA1328. This function of this protein family remains uncharacterized. This family of proteins is found in eukaryotes.	.	.	.	.	.
	Tb927.11.17830	48	39	9	12	15	22.8172	2.7035	1.43483	0.00547684	0.01541	Up	yes	Tb927.11.17830	protein_coding	chrTb927_11_v5.1:4828700-4829176:-	gi|74026406|ref|XP_829769.1|	629	2e-81	hypothetical protein [Trypanosoma brucei brucei TREU927]	gi|62359977|gb|AC079606.6|	400	0	Trypanosoma brucei chromosome 2 clone RPCI93-3B10, complete sequence	.	.	.	.	.	.	.	.	pfam03595	SLAC1	Voltage-dependent anion channel. This family of transporters has ten alpha helical transmembrane segments. The structure of a bacterial homologue of SLAC1 shows it to have a trimeric arrangement. The pore is composed of five helices with a conserved Phe residue involved in gating. One homologue, Mae1 from the yeast Schizosaccharomyces pombe, functions as a malate uptake transporter; another, Ssu1…	.	.	.	.	.
	Tb927.11.2160	688	583	238	255	210	370.545	2.04478	1.03195	4.94e-10	5.37e-09	Up	yes	Tb927.11.2160	protein_coding	chrTb927_11_v5.1:614404-615198:+	gi|71754771|ref|XP_828300.1|	828	2e-109	hypothetical protein [Trypanosoma brucei brucei TREU927]	gi|261333891|emb|FN554974.1|	778	0	Trypanosoma brucei gambiense DAL972 chromosome 11, complete sequence	.	.	.	.	.	.	.	.	pfam07136	DUF1385	Protein of unknown function (DUF1385). This family contains a number of hypothetical bacterial proteins of unknown function approximately 300 residues in length. Some family members are predicted to be metal-dependent.	.	.	.	.	.
	Tb927.11.2410	3831	3537	641	897	683	1734.67	3.75619	1.90927	9.7e-40	2.43e-37	Up	yes	Tb927.11.2410	protein_coding	chrTb927_11_v5.1:700927-701841:-	gi|788022635|ref|XP_011779413.1|	1175	3e-160	hypothetical protein, conserved [Trypanosoma brucei gambiense DAL972]	gi|261333891|emb|FN554974.1|	913	0	Trypanosoma brucei gambiense DAL972 chromosome 11, complete sequence	.	.	.	.	.	.	.	.	pfam04633	Herpes_BMRF2	Herpesvirus BMRF2 protein.	.	.	.	.	.
	Tb927.11.2465	726	695	254	307	215	411.345	2.0806	1.057	6.39e-11	7.86e-10	Up	yes	Tb927.11.2465	protein_coding	chrTb927_11_v5.1:723992-724802:-	gi|157875237|ref|XP_001686019.1|	380	1e-42	conserved hypothetical protein [Leishmania major strain Friedlin]	gi|261333891|emb|FN554974.1|	750	0	Trypanosoma brucei gambiense DAL972 chromosome 11, complete sequence	.	.	.	.	.	.	.	.	pfam00784	MyTH4	MyTH4 domain. Domain in myosin and kinesin tails, present twice in myosin-VIIa, and also present in 3 other myosins.	.	.	.	.	.
	Tb927.11.2510	3990	3685	1024	1225	728	1948.01	2.94681	1.55915	3.13e-26	1.82e-24	Up	yes	Tb927.11.2510	protein_coding	chrTb927_11_v5.1:738111-742354:-	gi|71754839|ref|XP_828334.1|	6436	0	hypothetical protein [Trypanosoma brucei brucei TREU927]	gi|261333891|emb|FN554974.1|	4156	0	Trypanosoma brucei gambiense DAL972 chromosome 11, complete sequence	.	.	.	.	.	.	.	.	pfam08161	NUC173	NUC173 domain. This is the central domain of of novel family of hypothetical nucleolar proteins.	.	.	.	.	.
	Tb927.11.2630	2145	2079	688	727	540	1145.24	2.45363	1.29492	3.17e-23	1.46e-21	Up	yes	Tb927.11.2630	protein_coding	chrTb927_11_v5.1:772393-774489:-	gi|71754863|ref|XP_828346.1|	3132	0	hypothetical protein [Trypanosoma brucei brucei TREU927]	gi|261333891|emb|FN554974.1|	2052	0	Trypanosoma brucei gambiense DAL972 chromosome 11, complete sequence	A7SKJ3	87	1e-16	2-(3-amino-3-carboxypropyl)histidine synthase subunit 2	YKL191w	64.3	7e-10	COG1736	pfam01866	Diphthamide_syn	Putative diphthamide synthesis protein. Human DPH1 is a candidate tumor suppressor gene. DPH2 from yeast, which confers resistance to diphtheria toxin has been found to be involved in diphthamide synthesis. Diphtheria toxin inhibits eukaryotic protein synthesis by ADP-ribosylating diphthamide, a posttranslationally modified histidine residue present in EF2. The exact function of the members of th…	GO:0017183|peptidyl-diphthamide biosynthetic process from peptidyl-histidine;	.	GO:0016740|transferase activity;	K17866	DPH2; diphthamide biosynthesis protein 2
	Tb927.11.2640	1287	1121	491	514	277	686.68	2.15265	1.10611	1.28e-09	1.3e-08	Up	yes	Tb927.11.2640	protein_coding	chrTb927_11_v5.1:774650-776503:-	gi|71754865|ref|XP_828347.1|	2351	0	GTP-binding protein [Trypanosoma brucei brucei TREU927]	gi|261333891|emb|FN554974.1|	1783	0	Trypanosoma brucei gambiense DAL972 chromosome 11, complete sequence	Q9M8Z5	189	2e-50	Guanine nucleotide-binding protein-like NSN1	SPBC26H8.08c	158	4e-41	COG1161	pfam01926	MMR_HSR1	50S ribosome-binding GTPase. The full-length GTPase protein is required for the complete activity of the protein of interacting with the 50S ribosome and binding of both adenine and guanine nucleotides, with a preference for guanine nucleotide.	GO:0048825|cotyledon development;GO:0048444|floral organ morphogenesis;GO:0010077|maintenance of inflorescence meristem identity;GO:0045892|negative regulation of transcription, DNA-templated;GO:0045995|regulation of embryonic development;GO:0045604|regulation of epidermal cell differentiation;GO:2000024|regulation of leaf development;GO:0042254|ribosome biogenesis;	GO:0005730|nucleolus;GO:0009506|plasmodesma;	GO:0005525|GTP binding;GO:0003924|GTPase activity;	K14538	NUG1, GNL3; nuclear GTP-binding protein
	Tb927.11.270	536	530	179	240	183	313.571	2.0062	1.00446	1.75e-08	1.46e-07	Up	yes	Tb927.11.270	protein_coding	chrTb927_11_v5.1:62818-63870:-	gi|71754409|ref|XP_828119.1|	1649	0	mitochondrial carrier protein [Trypanosoma brucei brucei TREU927]	gi|261333891|emb|FN554974.1|	1024	0	Trypanosoma brucei gambiense DAL972 chromosome 11, complete sequence	Q54FE6	169	4e-48	Mitochondrial substrate carrier family protein S	.	.	.	.	pfam00153	Mito_carr	Mitochondrial carrier protein.	GO:0006839|mitochondrial transport;	GO:0016021|integral component of membrane;GO:0005743|mitochondrial inner membrane;	GO:0000064|L-ornithine transmembrane transporter activity;	K15109	SLC25A20_29, CACT, CACL, CRC1; solute carrier family 25 (mitochondrial carnitine/acylcarnitine transporter), member 20/29
	Tb927.11.2930	2431	2322	737	956	681	1327.31	2.27374	1.18507	5.57e-18	1.59e-16	Up	yes	Tb927.11.2930	protein_coding	chrTb927_11_v5.1:855492-856874:-	gi|71754921|ref|XP_828375.1|	601	6e-73	hypothetical protein [Trypanosoma brucei brucei TREU927]	gi|261333891|emb|FN554974.1|	1334	0	Trypanosoma brucei gambiense DAL972 chromosome 11, complete sequence	.	.	.	.	.	.	.	.	pfam13447	Multi-haem_cyto	Seven times multi-haem cytochrome CxxCH. This domain carries up to seven CxxCH repeated sequence motifs, characteristic of multi-haem cytochromes.	.	.	.	.	.
	Tb927.11.3120	4041	4495	1343	1275	920	2222.37	2.74777	1.45826	9.42e-26	5.3e-24	Up	yes	Tb927.11.3120	protein_coding	chrTb927_11_v5.1:887964-890303:-	gi|71754959|ref|XP_828394.1|	3543	0	nucleolar GTP-binding protein 1 [Trypanosoma brucei brucei TREU927]	gi|261333891|emb|FN554974.1|	2295	0	Trypanosoma brucei gambiense DAL972 chromosome 11, complete sequence	Q9U6A9	1365	0	Nucleolar GTP-binding protein 1	YPL093w	512	1e-170	COG1084	pfam06858	NOG1	Nucleolar GTP-binding protein 1 (NOG1). This family represents a conserved region of approximately 60 residues in length within nucleolar GTP-binding protein 1 (NOG1). In S. cerevisiae, the NOG1 gene has been shown to be essential for cell viability, suggesting that NOG1 may play an important role in nucleolar functions. Family members include eukaryotic, bacterial and archaeal proteins.	GO:0042254|ribosome biogenesis;	GO:0005730|nucleolus;	GO:0005525|GTP binding;	.	.
	Tb927.11.3890	1561	1533	623	679	364	886.833	2.13046	1.09117	3.69e-10	4.08e-09	Up	yes	Tb927.11.3890	protein_coding	chrTb927_11_v5.1:1139592-1141960:+	gi|71755107|ref|XP_828468.1|	3755	0	N(2) N(2)-dimethylguanosine tRNA methyltransferase [Trypanosoma brucei brucei TREU927]	gi|261333891|emb|FN554974.1|	2330	0	Trypanosoma brucei gambiense DAL972 chromosome 11, complete sequence	Q9VK89	193	3e-51	Probable tRNA (guanine(26)-N(2))-dimethyltransferase	YDR120c	178	8e-47	COG1867	pfam02005	TRM	N2,N2-dimethylguanosine tRNA methyltransferase. This enzyme EC:2.1.1.32 used S-AdoMet to methylate tRNA. The TRM1 gene of Saccharomyces cerevisiae is necessary for the N2,N2-dimethylguanosine modification of both mitochondrial and cytoplasmic tRNAs. The enzyme is found in both eukaryotes and archaebacteria	GO:0002940|tRNA N2-guanine methylation;	GO:0005739|mitochondrion;GO:0005634|nucleus;	GO:0004809|tRNA (guanine-N2-)-methyltransferase activity;GO:0000049|tRNA binding;	K00555	TRMT1, trm1; tRNA (guanine26-N2/guanine27-N2)-dimethyltransferase [EC:2.1.1.215 2.1.1.216]
	Tb927.11.460	650	643	286	286	153	376.868	2.0445	1.03175	1.9e-07	1.35e-06	Up	yes	Tb927.11.460	protein_coding	chrTb927_11_v5.1:102990-106002:-	gi|71754447|ref|XP_828138.1|	4970	0	hypothetical protein [Trypanosoma brucei brucei TREU927]	gi|261333891|emb|FN554974.1|	2923	0	Trypanosoma brucei gambiense DAL972 chromosome 11, complete sequence	Q5U2W5	258	2e-71	Transducin beta-like protein 3	.	.	.	.	pfam08625	Utp13	Utp13 specific WD40 associated domain. Utp13 is a component of the five protein Pwp2 complex that forms part of a stable particle subunit independent of the U3 small nucleolar ribonucleoprotein that is essential for the initial assembly steps of the 90S pre-ribosome. Pwp2 is capable of interacting directly with the 35 S pre-rRNA 5' end.	GO:0000462|maturation of SSU-rRNA from tricistronic rRNA transcript (SSU-rRNA, 5.8S rRNA, LSU-rRNA);	GO:0034388|Pwp2p-containing subcomplex of 90S preribosome;GO:0032040|small-subunit processome;	GO:0030515|snoRNA binding;	K14555	UTP13, TBL3; U3 small nucleolar RNA-associated protein 13
	Tb927.11.5060	3194	3095	1148	1182	802	1751.86	2.28797	1.19407	1.19e-18	3.71e-17	Up	yes	Tb927.11.5060	protein_coding	chrTb927_11_v5.1:1444612-1448048:+	gi|71755333|ref|XP_828581.1|	4949	0	hypothetical protein [Trypanosoma brucei brucei TREU927]	gi|261333891|emb|FN554974.1|	3325	0	Trypanosoma brucei gambiense DAL972 chromosome 11, complete sequence	Q2TBP8	88.6	9e-17	Methyltransferase-like protein 17, mitochondrial	SPAC1420.04c_1	63.5	2e-09	COG5459	pfam09243	Rsm22	Mitochondrial small ribosomal subunit Rsm22. Rsm22 has been identified as a mitochondrial small ribosomal subunit and is a methyltransferase. In Schizosaccharomyces pombe, Rsm22 is tandemly fused to Cox11 (a factor required for copper insertion into cytochrome oxidase) and the two proteins are proteolytically cleaved after import into the mitochondria.	GO:0006412|translation;	GO:0005739|mitochondrion;GO:0005840|ribosome;	GO:0008168|methyltransferase activity;	.	.
	Tb927.11.5250	4648	4080	1417	1676	929	2353.08	2.48611	1.31389	1.26e-16	3.08e-15	Up	yes	Tb927.11.5250	protein_coding	chrTb927_11_v5.1:1494627-1499496:+	gi|71755371|ref|XP_828600.1|	8065	0	hypothetical protein [Trypanosoma brucei brucei TREU927]	gi|71755370|ref|XM_823507.1|	4749	0	Trypanosoma brucei brucei strain 927/4 GUTat10.1 hypothetical protein (Tb11.02.2920) partial mRNA	.	.	.	.	.	.	.	.	pfam11707	Npa1	Ribosome 60S biogenesis N-terminal. Npa1p is required for ribosome biogenesis and operates in the same functional environment as Rsa3p and Dbp6p during early maturation of 60S ribosomal subunits. The protein partners of Npa1p include eight putative helicases as well as the novel Npa2p factor. Npa1p can also associate with a subset of H/ACA and C/D small nucleolar RNPs (snoRNPs) involved in the ch…	.	.	.	.	.
	Tb927.11.5720	4219	4520	1319	1959	1341	2497.33	2.15187	1.10559	2.4e-13	4.07e-12	Up	yes	Tb927.11.5720	protein_coding	chrTb927_11_v5.1:1616571-1619474:+	gi|71755465|ref|XP_828647.1|	2371	0	hypothetical protein [Trypanosoma brucei brucei TREU927]	gi|261333891|emb|FN554974.1|	2700	0	Trypanosoma brucei gambiense DAL972 chromosome 11, complete sequence	.	.	.	.	.	.	.	.	pfam00892	EamA	EamA-like transporter family. This family includes many hypothetical membrane proteins of unknown function. Many of the proteins contain two copies of the aligned region. The family used to be known as DUF6.	.	.	.	.	.
	Tb927.11.5860	2477	2159	705	829	602	1254.28	2.46337	1.30063	4.49e-22	1.9e-20	Up	yes	Tb927.11.5860	protein_coding	chrTb927_11_v5.1:1661803-1663649:+	gi|71755493|ref|XP_828661.1|	1839	0	protein kinase [Trypanosoma brucei brucei TREU927]	gi|261333891|emb|FN554974.1|	1790	0	Trypanosoma brucei gambiense DAL972 chromosome 11, complete sequence	Q62074	63.9	2e-09	Protein kinase C iota type	.	.	.	.	pfam00069	Pkinase	Protein kinase domain.	GO:0007015|actin filament organization;GO:0016477|cell migration;GO:0045216|cell-cell junction organization;GO:0034613|cellular protein localization;GO:0032869|cellular response to insulin stimulus;GO:0035089|establishment of apical/basal cell polarity;GO:0042462|eye photoreceptor cell development;GO:0048194|Golgi vesicle budding;GO:0035556|intracellular signal transduction;GO:0034351|negative re…	GO:0045177|apical part of cell;GO:0016324|apical plasma membrane;GO:0005923|bicellular tight junction;GO:0031252|cell leading edge;GO:0005737|cytoplasm;GO:0005829|cytosol;GO:0005768|endosome;GO:0000139|Golgi membrane;GO:0045171|intercellular bridge;GO:0015630|microtubule cytoskeleton;GO:0005634|nucleus;GO:0005886|plasma membrane;GO:0032991|macromolecular complex;GO:0043220|Schmidt-Lanterman incis…	GO:0005524|ATP binding;GO:0046872|metal ion binding;GO:0005543|phospholipid binding;GO:0019904|protein domain specific binding;GO:0004672|protein kinase activity;GO:0004697|protein kinase C activity;GO:0004674|protein serine/threonine kinase activity;	K06069	PRKCI; atypical protein kinase C iota type [EC:2.7.11.13]
	Tb927.11.630	4985	5413	2174	1937	1269	2939.68	2.20932	1.14361	4.04e-13	6.64e-12	Up	yes	Tb927.11.630	protein_coding	chrTb927_11_v5.1:154047-158869:-	gi|71754481|ref|XP_828155.1|	8239	0	RNA polymerase I second largest subunit [Trypanosoma brucei brucei TREU927]	gi|71754480|ref|XM_823062.1|	4791	0	Trypanosoma brucei brucei strain 927/4 GUTat10.1 RNA polymerase I second largest subunit (Tb11.03.0450) partial mRNA	O74633	449	2e-132	DNA-directed RNA polymerase I subunit RPA2	YPR010c	412	4e-120	COG0085	pfam00562	RNA_pol_Rpb2_6	RNA polymerase Rpb2, domain 6. RNA polymerases catalyse the DNA dependent polymerization of RNA. Prokaryotes contain a single RNA polymerase compared to three in eukaryotes (not including mitochondrial. and chloroplast polymerases). This domain represents the hybrid binding domain and the wall domain. The hybrid binding domain binds the nascent RNA strand / template DNA strand in the Pol II trans…	GO:0006360|transcription from RNA polymerase I promoter;	GO:0005736|DNA-directed RNA polymerase I complex;	GO:0003677|DNA binding;GO:0003899|DNA-directed RNA polymerase activity;GO:0046872|metal ion binding;GO:0032549|ribonucleoside binding;	K03002	RPA2, POLR1B; DNA-directed RNA polymerase I subunit RPA2 [EC:2.7.7.6]
	Tb927.11.6740	2758	2735	811	755	611	1409.25	2.86086	1.51645	5.29e-31	4.89e-29	Up	yes	Tb927.11.6740	protein_coding	chrTb927_11_v5.1:1903707-1905769:-	gi|71755665|ref|XP_828747.1|	3230	0	pumilio-repeat RNA-binding protein [Trypanosoma brucei brucei TREU927]	gi|71755664|ref|XM_823654.1|	2052	0	Trypanosoma brucei brucei strain 927/4 GUTat10.1 pumilio-repeat RNA-binding protein (Tb11.02.4570) partial mRNA	.	.	.	.	.	.	.	.	pfam13017	Maelstrom	piRNA pathway germ-plasm component. Maelstrom is a germ-plasm component protein, that is shown to be functionally involved in the piRNA pathway. It is conserved throughout Eukaryota, though it appears to have been lost from all examined teleost fish species. The domain architecture shows that it is coupled with several DNA- and RNA- related domains such as HMG box, SR-25-like and HDAC_interact do…	.	.	.	.	.
	Tb927.11.6790	3612	3991	1351	1388	956	2099.13	2.34558	1.22994	2.43e-19	8.04e-18	Up	yes	Tb927.11.6790	protein_coding	chrTb927_11_v5.1:1915589-1917943:-	gi|71755675|ref|XP_828752.1|	3832	0	hypothetical protein [Trypanosoma brucei brucei TREU927]	gi|71755674|ref|XM_823659.1|	2346	0	Trypanosoma brucei brucei strain 927/4 GUTat10.1 hypothetical protein (Tb11.02.4620) partial mRNA	Q4QH39	1115	0	Ribosome biogenesis protein BOP1 homolog	.	.	.	.	pfam08145	BOP1NT	BOP1NT (NUC169) domain. This N terminal domain is found in BOP1-like WD40 proteins.	GO:0000463|maturation of LSU-rRNA from tricistronic rRNA transcript (SSU-rRNA, 5.8S rRNA, LSU-rRNA);	GO:0005654|nucleoplasm;GO:0070545|PeBoW complex;GO:0030687|preribosome, large subunit precursor;	GO:0043021|ribonucleoprotein complex binding;	K14824	ERB1, BOP1; ribosome biogenesis protein ERB1
	Tb927.11.7390	1529	1452	640	580	394	858.65	2.10533	1.07405	1.2e-11	1.64e-10	Up	yes	Tb927.11.7390	protein_coding	chrTb927_11_v5.1:2081516-2083281:+	gi|71755805|ref|XP_828817.1|	1577	0	hypothetical protein [Trypanosoma brucei brucei TREU927]	gi|261333891|emb|FN554974.1|	1715	0	Trypanosoma brucei gambiense DAL972 chromosome 11, complete sequence	.	.	.	.	.	.	.	.	pfam10785	NADH-u_ox-rdase	NADH-ubiquinone oxidoreductase complex I, 21 kDa subunit. This family is the N-terminal domain of NADH-ubiquinone oxidoreductase 21 kDa subunits from fungi, lower metazoa and plants.	.	.	.	.	.
	Tb927.11.7450	599	615	214	208	180	338.805	2.28162	1.19006	1.25e-12	1.93e-11	Up	yes	Tb927.11.7450	protein_coding	chrTb927_11_v5.1:2093827-2096147:+	gi|71755817|ref|XP_828823.1|	2932	0	hypothetical protein [Trypanosoma brucei brucei TREU927]	gi|261333891|emb|FN554974.1|	2247	0	Trypanosoma brucei gambiense DAL972 chromosome 11, complete sequence	Q3UFB2	88.6	4e-17	Box C/D snoRNA protein 1	.	.	.	.	pfam04438	zf-HIT	HIT zinc finger. This presumed zinc finger contains up to 6 cysteine residues that could coordinate zinc. The domain is named after the HIT protein. This domain is also found in the Thyroid receptor interacting protein 3 (TRIP-3), which specifically interacts with the ligand binding domain of the thyroid receptor.	GO:0000492|box C/D snoRNP assembly;GO:0051259|protein oligomerization;GO:0042254|ribosome biogenesis;GO:0048254|snoRNA localization;	GO:0070761|pre-snoRNP complex;	GO:0051117|ATPase binding;GO:0019899|enzyme binding;GO:0042802|identical protein binding;GO:0046872|metal ion binding;GO:0001094|TFIID-class transcription factor binding;	.	.
	Tb927.11.790	1933	2123	797	814	615	1177.88	2.07031	1.04985	6.4e-15	1.27e-13	Up	yes	Tb927.11.790	protein_coding	chrTb927_11_v5.1:201139-202949:+	gi|71754515|ref|XP_828172.1|	2945	0	protein kinase [Trypanosoma brucei brucei TREU927]	gi|261333891|emb|FN554974.1|	1779	0	Trypanosoma brucei gambiense DAL972 chromosome 11, complete sequence	Q559T8	103	2e-21	Probable serine/threonine-protein kinase DDB_G0272282	.	.	.	.	pfam00069	Pkinase	Protein kinase domain.	GO:0035556|intracellular signal transduction;GO:0018105|peptidyl-serine phosphorylation;	GO:0005622|intracellular;	GO:0005524|ATP binding;GO:0035091|phosphatidylinositol binding;GO:0004674|protein serine/threonine kinase activity;	.	.
	Tb927.11.8270	2200	2080	855	905	603	1243.15	2.06401	1.04545	8.02e-14	1.43e-12	Up	yes	Tb927.11.8270	protein_coding	chrTb927_11_v5.1:2322699-2325047:+	gi|71755973|ref|XP_828901.1|	4087	0	hypothetical protein [Trypanosoma brucei brucei TREU927]	gi|71755972|ref|XM_823808.1|	2349	0	Trypanosoma brucei brucei strain 927/4 GUTat10.1 hypothetical protein (Tb11.01.0280) partial mRNA	.	.	.	.	.	.	.	.	pfam00400	WD40	WD domain, G-beta repeat.	.	.	.	.	.
	Tb927.11.8990	3600	3880	1074	1469	1130	2078.57	2.30752	1.20634	2.33e-17	6.07e-16	Up	yes	Tb927.11.8990	protein_coding	chrTb927_11_v5.1:2466772-2468238:+	gi|71756099|ref|XP_828964.1|	1668	0	cation transporter [Trypanosoma brucei brucei TREU927]	gi|261333891|emb|FN554974.1|	1455	0	Trypanosoma brucei gambiense DAL972 chromosome 11, complete sequence	A3BI11	72.8	2e-12	Zinc transporter 8	.	.	.	.	pfam02535	Zip	ZIP Zinc transporter. The ZIP family consists of zinc transport proteins and many putative metal transporters. The main contribution to this family is from the Arabidopsis thaliana ZIP protein family these proteins are responsible for zinc uptake in the plant. Also found within this family are C. elegans proteins of unknown function which are annotated as being similar to human growth arrest indu…	GO:0071577|zinc II ion transmembrane transport;GO:0006829|zinc II ion transport;	GO:0016021|integral component of membrane;GO:0005886|plasma membrane;	GO:0005385|zinc ion transmembrane transporter activity;	K14709	SLC39A1_2_3, ZIP1_2_3; solute carrier family 39 (zinc transporter), member 1/2/3
	Tb927.11.9210	2340	2577	928	965	737	1413.03	2.12336	1.08635	9.64e-17	2.36e-15	Up	yes	Tb927.11.9210	protein_coding	chrTb927_11_v5.1:2525049-2527328:+	gi|71756143|ref|XP_828986.1|	2921	0	hypothetical protein [Trypanosoma brucei brucei TREU927]	gi|261333891|emb|FN554974.1|	2251	0	Trypanosoma brucei gambiense DAL972 chromosome 11, complete sequence	Q96P11	159	7e-41	Probable 28S rRNA (cytosine-C(5))-methyltransferase	SPAC2C4.06c	139	2e-34	COG0144	pfam01189	Nol1_Nop2_Fmu	NOL1/NOP2/sun family.	GO:0070475|rRNA base methylation;	GO:0005730|nucleolus;GO:0005634|nucleus;	GO:0003723|RNA binding;GO:0008173|RNA methyltransferase activity;GO:0008757|S-adenosylmethionine-dependent methyltransferase activity;	K15264	NSUN5, WBSCR20; putative methyltransferase [EC:2.1.1.-]
	Tb927.2.1120	633	317	149	227	148	275.398	2.05527	1.03933	4.25e-05	0.000199473	Up	yes	Tb927.2.1120	protein_coding	chrTb927_02_v5.1:190725-192910:-	gi|84043386|ref|XP_951483.1|	2734	0	retrotransposon hot spot (RHS) protein [Trypanosoma brucei brucei TREU927]	gi|62358728|gb|AC073246.5|	2186	0	Trypanosoma brucei chromosome 2 clone RPCI93-25N24, complete sequence	.	.	.	.	.	.	.	.	pfam07999	RHSP	Retrotransposon hot spot protein. Members of this family are retrotransposon hot spot proteins. They are associated with polymorphic subtelomeric regions in Trypanosoma. These proteins contain a P-loop motif.	.	.	.	.	.
	Tb927.2.2140	280	305	80	76	90	154.136	2.66992	1.4168	1.23e-09	1.25e-08	Up	yes	Tb927.2.2140	protein_coding	chrTb927_02_v5.1:408834-409571:-	gi|84043472|ref|XP_951526.1|	415	5e-48	hypothetical protein [Trypanosoma brucei brucei TREU927]	gi|62358691|gb|AC008031.6|	738	0	Trypanosoma brucei chromosome 2 clone RPCI93-25N14, complete sequence	.	.	.	.	.	.	.	.	pfam14367	DUF4411	Domain of unknown function (DUF4411). This family of proteins is functionally uncharacterized. This family of proteins is found in bacteria and archaea. Proteins in this family are typically between 153 and 170 amino acids in length. There is a single completely conserved residue D that may be functionally important.	.	.	.	.	.
	Tb927.2.2950	2671	2228	889	933	686	1380.69	2.21742	1.14888	3.29e-17	8.49e-16	Up	yes	Tb927.2.2950	protein_coding	chrTb927_02_v5.1:560866-564116:+	gi|84043562|ref|XP_951571.1|	4325	0	hypothetical protein [Trypanosoma brucei brucei TREU927]	gi|62358417|gb|AC007862.7|	3251	0	Trypanosoma brucei chromosome 2 clone RPCI93-10C8, complete sequence	.	.	.	.	.	.	.	.	pfam04147	Nop14	Nop14-like family. Emg1 and Nop14 are novel proteins whose interaction is required for the maturation of the 18S rRNA and for 40S ribosome production.	.	.	.	.	.
	Tb927.2.4550	2997	2914	1073	1232	848	1693.84	2.13356	1.09326	3.31e-17	8.51e-16	Up	yes	Tb927.2.4550	protein_coding	chrTb927_02_v5.1:808398-811509:-	gi|84043710|ref|XP_951645.1|	4210	0	cell division protein [Trypanosoma brucei brucei TREU927]	gi|62359709|gb|AC007865.8|	3112	0	Trypanosoma brucei chromosome 2 clone RPCI93-30M24, complete sequence	Q4WVH3	308	1e-88	AdoMet-dependent rRNA methyltransferase spb1	SPAC1687.11	308	4e-89	COG0293	pfam01728	FtsJ	FtsJ-like methyltransferase. This family consists of FtsJ from various bacterial and archaeal sources FtsJ is a methyltransferase, but actually has no effect on cell division. FtsJ's substrate is the 23S rRNA. The 1.5 A crystal structure of FtsJ in complex with its cofactor S-adenosylmethionine revealed that FtsJ has a methyltransferase fold. This family also includes the N terminus of flaviviral…	GO:0000466|maturation of 5.8S rRNA from tricistronic rRNA transcript (SSU-rRNA, 5.8S rRNA, LSU-rRNA);GO:0000463|maturation of LSU-rRNA from tricistronic rRNA transcript (SSU-rRNA, 5.8S rRNA, LSU-rRNA);	GO:0005730|nucleolus;GO:0030687|preribosome, large subunit precursor;	GO:0016435|rRNA (guanine) methyltransferase activity;GO:0008650|rRNA (uridine-2'-O-)-methyltransferase activity;	K14857	SPB1, FTSJ3; AdoMet-dependent rRNA methyltransferase SPB1 [EC:2.1.1.-]
	Tb927.3.1350	1201	1114	420	495	267	649.376	2.24367	1.16586	2.37e-11	3.1e-10	Up	yes	Tb927.3.1350	protein_coding	chrTb927_03_v5.1:338139-341161:+	gi|72386609|ref|XP_843729.1|	4134	0	hypothetical protein [Trypanosoma brucei brucei TREU927]	gi|62175385|gb|AC159411.1|	3023	0	Trypanosoma brucei chromosome 3 clone RPCI93-1J15, complete sequence	.	.	.	.	.	.	.	.	pfam09534	Trp_oprn_chp	Tryptophan-associated transmembrane protein (Trp_oprn_chp). Members of this family are predicted transmembrane proteins with four membrane-spanning helices. Members are found in the Actinobacteria (Mycobacterium, Corynebacterium, Streptomyces), always associated with genes for tryptophan biosynthesis.	.	.	.	.	.
	Tb927.3.1580	1752	1714	679	789	503	1019.15	2.00575	1.00414	3.83e-12	5.57e-11	Up	yes	Tb927.3.1580	protein_coding	chrTb927_03_v5.1:412885-414608:-	gi|72386655|ref|XP_843752.1|	2651	0	hypothetical protein [Trypanosoma brucei brucei TREU927]	gi|62359779|gb|AC105379.11|	1724	0	Trypanosoma brucei chromosome 3 clone RPCI93-30P12, complete sequence	.	.	.	.	.	.	.	.	pfam02949	7tm_6	7tm Odorant receptor. This family is composed of 7 transmembrane receptors, that are probably drosophila odorant receptors.	.	.	.	.	.
	Tb927.3.2150	847	810	356	353	201	479.092	2.08408	1.05941	8.19e-09	7.21e-08	Up	yes	Tb927.3.2150	protein_coding	chrTb927_03_v5.1:566516-567960:-	gi|72386769|ref|XP_843809.1|	1717	0	protein phosphatase 2C [Trypanosoma brucei brucei TREU927]	gi|62359779|gb|AC105379.11|	1445	0	Trypanosoma brucei chromosome 3 clone RPCI93-30P12, complete sequence	Q6GR25	150	1e-39	Protein phosphatase PTC7 homolog	YHR076w	105	3e-24	COG0631	pfam07228	SpoIIE	Stage II sporulation protein E (SpoIIE). This family contains a number of bacterial stage II sporulation E proteins (EC:3.1.3.16). These are required for formation of a normal polar septum during sporulation. The N-terminal region is hydrophobic and is expected to contain up to 12 membrane-spanning segments.	.	.	GO:0046872|metal ion binding;GO:0004721|phosphoprotein phosphatase activity;	.	.
	Tb927.3.2470	1488	1571	587	548	429	862.875	2.22057	1.15093	6.52e-16	1.48e-14	Up	yes	Tb927.3.2470	protein_coding	chrTb927_03_v5.1:619537-622242:+	gi|72386833|ref|XP_843841.1|	2995	0	pumilio/PUF RNA binding protein 8 [Trypanosoma brucei brucei TREU927]	gi|62360260|gb|AC091330.18|	2706	0	Trypanosoma brucei chromosome 3 clone RPCI93-48O8, complete sequence	Q562C7	88.2	1e-16	Pumilio homolog 3	.	.	.	.	pfam12018	DUF3508	Domain of unknown function (DUF3508). This presumed domain is functionally uncharacterized. This domain is found in eukaryotes. This domain is about 280 amino acids in length. This domain has two conserved sequence motifs: GFC and GLL. This family is also known as UPF0704.	GO:0010835|regulation of protein ADP-ribosylation;GO:0006417|regulation of translation;	GO:0005694|chromosome;GO:0005730|nucleolus;GO:0005654|nucleoplasm;	GO:0003677|DNA binding;GO:0003729|mRNA binding;	K14844	PUF6; pumilio homology domain family member 6
	Tb927.3.2650	1838	1805	587	761	631	1055.5	2.07997	1.05656	2.12e-13	3.65e-12	Up	yes	Tb927.3.2650	protein_coding	chrTb927_03_v5.1:674328-674967:-	gi|72386867|ref|XP_843858.1|	272	1e-27	cytochrome c oxidase copper chaperone [Trypanosoma brucei brucei TREU927]	gi|62360260|gb|AC091330.18|	640	0	Trypanosoma brucei chromosome 3 clone RPCI93-48O8, complete sequence	.	.	.	.	.	.	.	.	pfam05051	COX17	Cytochrome C oxidase copper chaperone (COX17). Cox17 is essential for the assembly of functional cytochrome c oxidase (CCO) and for delivery of copper ions to the mitochondrion for insertion into the enzyme in yeast. The structure of Cox17 shows the protein to have an unstructured N-terminal region followed by two helices and several unstructured C-terminal residues. The Cu(I) binding site has be…	.	.	.	.	.
	Tb927.3.2750	2437	2427	602	639	332	1164	3.55099	1.82822	5.6e-25	2.94e-23	Up	yes	Tb927.3.2750	protein_coding	chrTb927_03_v5.1:702954-706131:-	gi|72386887|ref|XP_843868.1|	3981	0	hypothetical protein [Trypanosoma brucei brucei TREU927]	gi|62358996|gb|AC104642.11|	3178	0	Trypanosoma brucei chromosome 3 clone RPCI93-27C5, complete sequence	.	.	.	.	.	.	.	.	pfam01753	zf-MYND	MYND finger.	.	.	.	.	.
	Tb927.3.2830	1387	1267	499	606	377	773.978	2.04246	1.03031	1.82e-11	2.41e-10	Up	yes	Tb927.3.2830	protein_coding	chrTb927_03_v5.1:734301-735634:-	gi|72386903|ref|XP_843876.1|	1669	0	peter pan protein [Trypanosoma brucei brucei TREU927]	gi|62358996|gb|AC104642.11|	1334	0	Trypanosoma brucei chromosome 3 clone RPCI93-27C5, complete sequence	Q91YU8	155	2e-40	Suppressor of SWI4 1 homolog	.	.	.	.	pfam04427	Brix	Brix domain.	GO:0001560|regulation of cell growth by extracellular stimulus;GO:0000027|ribosomal large subunit assembly;	GO:0005730|nucleolus;GO:0005634|nucleus;GO:0030687|preribosome, large subunit precursor;	GO:0019843|rRNA binding;	K14859	SSF1_2; ribosome biogenesis protein SSF1/2
	Tb927.3.3510	785	710	329	296	192	431.929	2.08691	1.06137	4.5e-09	4.12e-08	Up	yes	Tb927.3.3510	protein_coding	chrTb927_03_v5.1:989171-990675:+	gi|72387037|ref|XP_843943.1|	2013	0	hypothetical protein [Trypanosoma brucei brucei TREU927]	gi|62175522|gb|AC159414.1|	1505	0	Trypanosoma brucei chromosome 3 clone RPCI93-25B21, complete sequence	.	.	.	.	.	.	.	.	pfam09770	PAT1	Topoisomerase II-associated protein PAT1. Members of this family are necessary for accurate chromosome transmission during cell division.	.	.	.	.	.
	Tb927.3.3630	1027	975	401	426	218	566.148	2.19918	1.13697	2.21e-09	2.12e-08	Up	yes	Tb927.3.3630	protein_coding	chrTb927_03_v5.1:1018237-1019582:+	gi|72387061|ref|XP_843955.1|	1351	0	elongation factor Ts [Trypanosoma brucei brucei TREU927]	gi|62175954|gb|AC159430.1|	1346	0	Trypanosoma brucei chromosome 3 clone RPCI93-28C22, complete sequence	Q4D248	337	9e-112	Elongation factor Ts 1, mitochondrial	jhp1444	86.3	1e-17	COG0264	pfam00889	EF_TS	Elongation factor TS.	.	GO:0005739|mitochondrion;	GO:0003746|translation elongation factor activity;	K02357	tsf, TSFM; elongation factor Ts
	Tb927.3.5400	1810	1620	606	661	517	974.209	2.17829	1.1232	3.43e-17	8.78e-16	Up	yes	Tb927.3.5400	protein_coding	chrTb927_03_v5.1:1512077-1514072:+	gi|72387411|ref|XP_844130.1|	2629	0	hypothetical protein [Trypanosoma brucei brucei TREU927]	gi|62360607|gb|AC093543.8|	1996	0	Trypanosoma brucei chromosome 3 clone RPCI93-5L5, complete sequence	Q54VD8	304	1e-92	Serine/threonine-protein kinase rio1	SPAC10F6.10	278	1e-83	COG1718	pfam01163	RIO1	RIO1 family. This is a family of atypical serine kinases which are found in archaea, bacteria and eukaryotes. Activity of Rio1 is vital in Saccharomyces cerevisiae for the processing of ribosomal RNA, as well as for proper cell cycle progression and chromosome maintenance. The structure of RIO1 has been determined.	GO:0006468|protein phosphorylation;GO:0042254|ribosome biogenesis;	GO:0005737|cytoplasm;	GO:0005524|ATP binding;GO:0016787|hydrolase activity;GO:0046872|metal ion binding;GO:0004672|protein kinase activity;GO:0004674|protein serine/threonine kinase activity;	K07178	RIOK1; RIO kinase 1 [EC:2.7.11.1]
	Tb927.3.5790	842	761	209	260	196	417.689	2.73161	1.44975	7.3e-19	2.31e-17	Up	yes	Tb927.3.5790	protein_coding	chrTb927_03_v5.1:1620335-1622149:+	gi|72390694|ref|XP_845641.1|	153	2e-08	expression site-associated gene (ESAG) protein [Trypanosoma brucei brucei TREU927]	gi|62176275|gb|AC159440.1|	1815	0	Trypanosoma brucei chromosome 3 clone RPCI93-2H15, complete sequence	.	.	.	.	.	.	.	.	pfam05642	Sporozoite_P67	Sporozoite P67 surface antigen. This family consists of several Theileria P67 surface antigens. A stage specific surface antigen of Theileria parva, p67, is the basis for the development of an anti-sporozoite vaccine for the control of East Coast fever (ECF) in cattle. The antigen has been shown to contain five distinct linear peptide sequences recognized by sporozoite-neutralizing murine monoclo…	.	.	.	.	.
	Tb927.4.1390	5982	5831	2078	2696	1761	3435.4	2.06002	1.04266	7.78e-15	1.53e-13	Up	yes	Tb927.4.1390	protein_coding	chrTb927_04_v5.1:359384-363350:-	gi|72387730|ref|XP_844289.1|	4953	0	hypothetical protein [Trypanosoma brucei brucei TREU927]	gi|62359426|gb|AC091702.3|	3967	0	Trypanosoma brucei chromosome 4 clone RPCI93-2L9, complete sequence	.	.	.	.	.	.	.	.	pfam02028	BCCT	BCCT family transporter.	.	.	.	.	.
	Tb927.4.1670	792	816	279	364	249	468.616	2.04994	1.03558	1.71e-10	1.99e-09	Up	yes	Tb927.4.1670	protein_coding	chrTb927_04_v5.1:428389-428890:-	gi|72387786|ref|XP_844317.1|	605	3e-77	hypothetical protein [Trypanosoma brucei brucei TREU927]	gi|62359426|gb|AC091702.3|	502	0	Trypanosoma brucei chromosome 4 clone RPCI93-2L9, complete sequence	Q5ZKN2	53.1	6e-08	Membrane-associated progesterone receptor component 1	.	.	.	.	pfam08426	ICE2	ICE2. ICE2 is a fungal ER protein which has been shown to play an important role in forming/maintaining the cortical ER. It has also bee identified as a protein which is necessary for nuclear inner membrane targeting.	.	GO:0012505|endomembrane system;GO:0016021|integral component of membrane;GO:0016020|membrane;GO:0030868|smooth endoplasmic reticulum membrane;	GO:0020037|heme binding;GO:0005496|steroid binding;	K17278	PGRMC1_2; membrane-associated progesterone receptor component
	Tb927.4.2410	3303	3298	1115	1347	907	1857.71	2.23125	1.15785	1.65e-18	5.11e-17	Up	yes	Tb927.4.2410	protein_coding	chrTb927_04_v5.1:624159-628051:+	gi|72387934|ref|XP_844391.1|	5833	0	hypothetical protein [Trypanosoma brucei brucei TREU927]	gi|62358555|gb|AC079933.3|	3893	0	Trypanosoma brucei chromosome 4 clone RPCI93-1H19, complete sequence	Q8L164	184	2e-46	Alpha,alpha-trehalose phosphorylase	lin2226	132	2e-30	COG1554	pfam03632	Glyco_hydro_65m	Glycosyl hydrolase family 65 central catalytic domain. This family of glycosyl hydrolases contains vacuolar acid trehalase and maltose phosphorylase.Maltose phosphorylase (MP) is a dimeric enzyme that catalyses the conversion of maltose and inorganic phosphate into beta-D-glucose-1-phosphate and glucose. The central domain is the catalytic domain, which binds a phosphate ion that is proximal the …	GO:0005993|trehalose catabolic process;	.	GO:0047656|alpha,alpha-trehalose phosphorylase activity;GO:0030246|carbohydrate binding;	.	.
	Tb927.4.2580	624	593	216	208	120	324.53	2.55755	1.35476	4.65e-12	6.7e-11	Up	yes	Tb927.4.2580	protein_coding	chrTb927_04_v5.1:677585-680683:+	gi|72387968|ref|XP_844408.1|	5115	0	hypothetical protein [Trypanosoma brucei brucei TREU927]	gi|62358555|gb|AC079933.3|	3099	0	Trypanosoma brucei chromosome 4 clone RPCI93-1H19, complete sequence	.	.	.	.	.	.	.	.	pfam14648	FAM91_C	FAM91 C-terminus.	.	.	.	.	.
	Tb927.4.2630	2617	2414	590	726	396	1223.06	3.36603	1.75105	5.87e-27	3.85e-25	Up	yes	Tb927.4.2630	protein_coding	chrTb927_04_v5.1:694709-697764:+	gi|72387978|ref|XP_844413.1|	3859	0	ATP-dependent DEAD/H RNA helicase [Trypanosoma brucei brucei TREU927]	gi|62358555|gb|AC079933.3|	3056	0	Trypanosoma brucei chromosome 4 clone RPCI93-1H19, complete sequence	O49289	394	7e-120	Putative DEAD-box ATP-dependent RNA helicase 29	.	.	.	.	pfam00270	DEAD	DEAD/DEAH box helicase. Members of this family include the DEAD and DEAH box helicases. Helicases are involved in unwinding nucleic acids. The DEAD box helicases are involved in various aspects of RNA metabolizm, including nuclear transcription, pre mRNA splicing, ribosome biogenesis, nucleocytoplasmic transport, translation, RNA decay and organellar gene expression.	GO:0010501|RNA secondary structure unwinding;	GO:0005737|cytoplasm;GO:0005730|nucleolus;	GO:0005524|ATP binding;GO:0004004|ATP-dependent RNA helicase activity;GO:0003723|RNA binding;	K14808	DDX54, DBP10; ATP-dependent RNA helicase DDX54/DBP10 [EC:3.6.4.13]
	Tb927.4.3090	51	64	21	23	20	33.6955	2.03383	1.0242	0.0137638	0.0343212	Up	yes	Tb927.4.3090	protein_coding	chrTb927_04_v5.1:815195-816757:+	gi|72388070|ref|XP_844459.1|	1240	1e-166	hypothetical protein [Trypanosoma brucei brucei TREU927]	gi|62359360|gb|AC080131.9|	1563	0	Trypanosoma brucei chromosome 4 clone RPCI93-2H8, complete sequence	.	.	.	.	.	.	.	.	pfam07822	Toxin_13	Neurotoxin B-IV-like protein. The members of this family resemble neurotoxin B-IV, which is a crustacean-selective neurotoxin produced by the marine worm Cerebratulus lacteus. This highly cationic peptide is approximately 55 residues and is arranged to form two antiparallel helices connected by a well-defined loop in a hairpin structure. The branches of the hairpin are linked by four disulphide b…	.	.	.	.	.
	Tb927.4.3500	3132	2686	735	1080	702	1536.15	2.63003	1.39508	3.79e-19	1.24e-17	Up	yes	Tb927.4.3500	protein_coding	chrTb927_04_v5.1:904071-905164:-	gi|788002260|ref|XP_011772938.1|	928	1e-121	hypothetical protein, conserved [Trypanosoma brucei gambiense DAL972]	gi|62358739|gb|AC023489.8|	1094	0	Trypanosoma brucei chromosome 4 clone RPCI93-26G5, complete sequence	.	.	.	.	.	.	.	.	pfam07344	Amastin	Amastin surface glycoprotein. This family contains the eukaryotic surface glycoprotein amastin (approximately 180 residues long).In Trypanosoma cruzi, amastin is particularly abundant during the amastigote stage.	.	.	.	.	.
	Tb927.4.3840	2104	2380	874	815	600	1263.24	2.22972	1.15686	1.98e-15	4.16e-14	Up	yes	Tb927.4.3840	protein_coding	chrTb927_04_v5.1:1001801-1003813:-	gi|788002396|ref|XP_011772980.1|	2561	0	nucleolar protein, putative [Trypanosoma brucei gambiense DAL972]	gi|62359765|gb|AC087326.10|	2013	0	Trypanosoma brucei chromosome 4 clone RPCI93-30O21, complete sequence	O94268	418	1e-135	25S rRNA (cytosine-C(5))-methyltransferase nop2	SPBP8B7.20c	418	4e-136	COG0144	pfam01189	Nol1_Nop2_Fmu	NOL1/NOP2/sun family.	GO:0000470|maturation of LSU-rRNA;GO:0070475|rRNA base methylation;GO:0031167|rRNA methylation;	GO:0005730|nucleolus;GO:0005634|nucleus;	GO:0003723|RNA binding;GO:0009383|rRNA (cytosine-C5-)-methyltransferase activity;	K14835	NOP2; ribosomal RNA methyltransferase Nop2 [EC:2.1.1.-]
	Tb927.4.3850	1526	1512	568	613	424	867.084	2.15415	1.10712	3.53e-15	7.22e-14	Up	yes	Tb927.4.3850	protein_coding	chrTb927_04_v5.1:1004733-1006551:-	gi|72388222|ref|XP_844535.1|	2302	0	hypothetical protein [Trypanosoma brucei brucei TREU927]	gi|62359765|gb|AC087326.10|	1819	0	Trypanosoma brucei chromosome 4 clone RPCI93-30O21, complete sequence	B4LS78	128	1e-30	Ribosome biogenesis protein WDR12 homolog	.	.	.	.	pfam08154	NLE	NLE (NUC135) domain. This domain is located N terminal to WD40 repeats. It is found in the microtubule-associated yeast protein YTM1.	GO:0000463|maturation of LSU-rRNA from tricistronic rRNA transcript (SSU-rRNA, 5.8S rRNA, LSU-rRNA);	GO:0005654|nucleoplasm;GO:0070545|PeBoW complex;	.	K14863	YTM1, WDR12; ribosome biogenesis protein YTM1
	Tb927.4.3920	4930	5226	1807	2149	1512	2923.74	2.11325	1.07946	1.11e-17	3.07e-16	Up	yes	Tb927.4.3920	protein_coding	chrTb927_04_v5.1:1033277-1037088:-	gi|72388236|ref|XP_844542.1|	5386	0	hypothetical protein [Trypanosoma brucei brucei TREU927]	gi|62359622|gb|AC091781.20|	3812	0	Trypanosoma brucei chromosome 4 clone RPCI93-30K5, complete sequence	.	.	.	.	.	.	.	.	pfam00650	CRAL_TRIO	CRAL/TRIO domain.	.	.	.	.	.
	Tb927.4.3940	4751	4544	1256	1803	1359	2548.72	2.38314	1.25286	5.45e-18	1.56e-16	Up	yes	Tb927.4.3940	protein_coding	chrTb927_04_v5.1:1040745-1043420:-	gi|72388240|ref|XP_844544.1|	4206	0	calpain-like cysteine peptidase [Trypanosoma brucei brucei TREU927]	gi|62359622|gb|AC091781.20|	2676	0	Trypanosoma brucei chromosome 4 clone RPCI93-30K5, complete sequence	P27398	137	2e-31	Calpain-D	.	.	.	.	pfam00648	Peptidase_C2	Calpain family cysteine protease.	GO:0007399|nervous system development;GO:0006508|proteolysis;GO:0050896|response to stimulus;GO:0007601|visual perception;	GO:0005737|cytoplasm;GO:0005622|intracellular;	GO:0004198|calcium-dependent cysteine-type endopeptidase activity;GO:0046872|metal ion binding;	K08582	CAPN15; calpain-15 [EC:3.4.22.-]
	Tb927.4.4030	1759	1668	537	682	383	929.499	2.44798	1.29159	1.55e-15	3.33e-14	Up	yes	Tb927.4.4030	protein_coding	chrTb927_04_v5.1:1071096-1072781:-	gi|72388258|ref|XP_844553.1|	2632	0	hypothetical protein [Trypanosoma brucei brucei TREU927]	gi|62359622|gb|AC091781.20|	1686	0	Trypanosoma brucei chromosome 4 clone RPCI93-30K5, complete sequence	Q9NUP7	82.8	2e-15	tRNA:m(4)X modification enzyme TRM13 homolog	.	.	.	.	pfam05206	TRM13	Methyltransferase TRM13. This is a family of eukaryotic proteins which are responsible for 2'-O-methylation of tRNA at position 4. TRM13 shows no sequence similarity to other known methyltransferases.	GO:0030488|tRNA methylation;	.	GO:0046872|metal ion binding;GO:0008175|tRNA methyltransferase activity;	K15446	TRM13, CCDC76; tRNA:m4X modification enzyme [EC:2.1.1.225]
	Tb927.4.4730	4434	4150	1460	1976	1224	2474.6	2.10194	1.07172	1.14e-13	1.99e-12	Up	yes	Tb927.4.4730	protein_coding	chrTb927_04_v5.1:1300113-1302454:-	gi|72388396|ref|XP_844622.1|	2396	0	amino acid transporter [Trypanosoma brucei brucei TREU927]	gi|62360065|gb|AC087327.7|	2342	0	Trypanosoma brucei chromosome 4 clone RPCI93-3I12, complete sequence	P40074	117	2e-26	Vacuolar amino acid transporter 6	YER119c	117	5e-27	COG0814	pfam01490	Aa_trans	Transmembrane amino acid transporter protein. This transmembrane region is found in many amino acid transporters including UNC-47 and MTR. UNC-47 encodes a vesicular amino butyric acid (GABA) transporter, (VGAT). UNC-47 is predicted to have 10 transmembrane domains. MTR is a N system amino acid transporter system protein involved in methyltryptophan resistance. Other members of this family includ…	GO:0032974|amino acid transmembrane export from vacuole;GO:0055085|transmembrane transport;	GO:0000324|fungal-type vacuole;GO:0000329|fungal-type vacuole membrane;GO:0016021|integral component of membrane;	GO:0061459|L-arginine transmembrane transporter activity;GO:0015183|L-aspartate transmembrane transporter activity;GO:0005313|L-glutamate transmembrane transporter activity;GO:0005290|L-histidine transmembrane transporter activity;GO:0015189|L-lysine transmembrane transporter activity;GO:0015194|L-serine transmembrane transporter activity;GO:0005302|L-tyrosine transmembrane transporter activity;	.	.
	Tb927.4.4815	1790	1692	405	524	423	887.781	2.91238	1.5422	3.06e-26	1.79e-24	Up	yes	Tb927.4.4815	protein_coding	chrTb927_04_v5.1:1316362-1317603:-	gi|788002781|ref|XP_011773091.1|	610	2e-74	T. brucei spp.-specific protein [Trypanosoma brucei gambiense DAL972]	gi|62360065|gb|AC087327.7|	1242	0	Trypanosoma brucei chromosome 4 clone RPCI93-3I12, complete sequence	.	.	.	.	.	.	.	.	pfam15059	Speriolin_C	Speriolin C-terminus. This family represents the C-terminus of the sperm centrosome protein speriolin.	.	.	.	.	.
	Tb927.4.4940	6656	6451	1733	2197	1681	3455.78	2.64712	1.40442	5.91e-29	4.68e-27	Up	yes	Tb927.4.4940	protein_coding	chrTb927_04_v5.1:1354238-1358289:-	gi|72388438|ref|XP_844643.1|	2556	0	hypothetical protein [Trypanosoma brucei brucei TREU927]	gi|62360109|gb|AC079815.9|	4052	0	Trypanosoma brucei chromosome 4 clone RPCI93-3M17, complete sequence	.	.	.	.	.	.	.	.	pfam03251	Tymo_45kd_70kd	Tymovirus 45/70Kd protein. Tymoviruses are single stranded RNA viruses. This family includes a protein of unknown function that has been named based on its molecular weight. Tymoviruses such as the ononis yellow mosaic tymovirus encode only three proteins. Of these two are overlapping this protein overlaps a larger ORF that is thought to be the polymerase.	.	.	.	.	.
	Tb927.4.4950	701	759	285	290	192	415.543	2.16989	1.11762	5.38e-11	6.71e-10	Up	yes	Tb927.4.4950	protein_coding	chrTb927_04_v5.1:1358410-1360379:-	gi|72388440|ref|XP_844644.1|	2553	0	hypothetical protein [Trypanosoma brucei brucei TREU927]	gi|62360109|gb|AC079815.9|	1970	0	Trypanosoma brucei chromosome 4 clone RPCI93-3M17, complete sequence	.	.	.	.	.	.	.	.	pfam06755	DUF1219	Protein of unknown function (DUF1219). This family consists of several hypothetical proteins which seem to be specific to the Enterobacteria Escherichia coli and Shigella flexneri. Family members are often known as YeeV proteins and are around 125 residues in length. The function of this family is unknown.	.	.	.	.	.
	Tb927.4.5040	1734	1984	714	776	618	1096.07	2.00013	1.00009	2.2e-13	3.77e-12	Up	yes	Tb927.4.5040	protein_coding	chrTb927_04_v5.1:1381738-1384131:-	gi|72388458|ref|XP_844653.1|	2933	0	dihydrolipoamide dehydrogenase [Trypanosoma brucei brucei TREU927]	gi|62360109|gb|AC079815.9|	2394	0	Trypanosoma brucei chromosome 4 clone RPCI93-3M17, complete sequence	P50970	165	2e-42	Dihydrolipoyl dehydrogenase	BH2764	177	5e-47	COG1249	pfam07992	Pyr_redox_2	Pyridine nucleotide-disulphide oxidoreductase. This family includes both class I and class II oxidoreductases and also NADH oxidases and peroxidases. This domain is actually a small NADH binding domain within a larger FAD binding domain.	GO:0045454|cell redox homeostasis;GO:0006096|glycolytic process;	GO:0005737|cytoplasm;	GO:0004148|dihydrolipoyl dehydrogenase activity;GO:0009055|electron carrier activity;GO:0050660|flavin adenine dinucleotide binding;	K00382	DLD, lpd, pdhD; dihydrolipoamide dehydrogenase [EC:1.8.1.4]
	Tb927.4.5060	1738	1828	618	603	654	1022.91	2.1346	1.09396	7.27e-13	1.15e-11	Up	yes	Tb927.4.5060	protein_coding	chrTb927_04_v5.1:1387650-1388760:-	gi|72388460|ref|XP_844654.1|	1313	2e-179	hypothetical protein [Trypanosoma brucei brucei TREU927]	gi|62360109|gb|AC079815.9|	1111	0	Trypanosoma brucei chromosome 4 clone RPCI93-3M17, complete sequence	.	.	.	.	.	.	.	.	pfam06181	DUF989	Protein of unknown function (DUF989). This family consists of several hypothetical bacterial proteins of unknown function. The haem-binding domain towards the C-terminus has been merged into Cytochrome_C, pfam00034.	.	.	.	.	.
	Tb927.5.1080	357	331	135	146	75	193.874	2.21309	1.14606	3.56e-07	2.43e-06	Up	yes	Tb927.5.1080	protein_coding	chrTb927_05_v5.1:407825-409323:+	gi|72388974|ref|XP_844782.1|	1064	3e-140	hypothetical protein [Trypanosoma brucei brucei TREU927]	gi|62176038|gb|AC159432.1|	1499	0	Trypanosoma brucei chromosome 5 clone RPCI93-28F8, complete sequence	P0CL96	53.5	1e-06	Pre-rRNA-processing protein ESF2	.	.	.	.	pfam03251	Tymo_45kd_70kd	Tymovirus 45/70Kd protein. Tymoviruses are single stranded RNA viruses. This family includes a protein of unknown function that has been named based on its molecular weight. Tymoviruses such as the ononis yellow mosaic tymovirus encode only three proteins. Of these two are overlapping this protein overlaps a larger ORF that is thought to be the polymerase.	GO:0000480|endonucleolytic cleavage in 5'-ETS of tricistronic rRNA transcript (SSU-rRNA, 5.8S rRNA, LSU-rRNA);GO:0000447|endonucleolytic cleavage in ITS1 to separate SSU-rRNA from 5.8S rRNA and LSU-rRNA from tricistronic rRNA transcript (SSU-rRNA, 5.8S rRNA, LSU-rRNA);GO:0000472|endonucleolytic cleavage to generate mature 5'-end of SSU-rRNA from (SSU-rRNA, 5.8S rRNA, LSU-rRNA);GO:0034462|small-su…	GO:0005730|nucleolus;	GO:0003723|RNA binding;	K14785	ESF2, ABT1; ESF2/ABP1 family protein
	Tb927.5.1150	2157	1923	736	847	464	1136.52	2.28355	1.19128	7.98e-13	1.25e-11	Up	yes	Tb927.5.1150	protein_coding	chrTb927_05_v5.1:450167-452606:+	gi|72388988|ref|XP_844789.1|	3753	0	pre-mRNA splicing factor ATP-dependent RNA helicase [Trypanosoma brucei brucei TREU927]	gi|62176308|gb|AC159443.1|	2440	0	Trypanosoma brucei chromosome 5 clone RPCI93-30H13, complete sequence	Q9LZQ9	740	0	Probable pre-mRNA-splicing factor ATP-dependent RNA helicase DEAH2	SPBC16H5.10c	697	0	COG1643	pfam04408	HA2	Helicase associated domain (HA2). This presumed domain is about 90 amino acid residues in length. It is found is a diverse set of RNA helicases. Its function is unknown, however it seems likely to be involved in nucleic acid binding.	GO:0006397|mRNA processing;GO:0006396|RNA processing;GO:0008380|RNA splicing;	GO:0005737|cytoplasm;GO:0005829|cytosol;GO:0005730|nucleolus;GO:0005681|spliceosomal complex;	GO:0005524|ATP binding;GO:0004004|ATP-dependent RNA helicase activity;GO:0003723|RNA binding;	K12820	DHX15, PRP43; pre-mRNA-splicing factor ATP-dependent RNA helicase DHX15/PRP43 [EC:3.6.4.13]
	Tb927.5.150	63	70	10	10	19	31.4086	3.79262	1.92319	4.83e-05	0.000223319	Up	yes	Tb927.5.150	protein_coding	chrTb927_05_v5.1:25822-27510:+	gi|72388812|ref|XP_844701.1|	1324	4e-178	hypothetical protein [Trypanosoma brucei brucei TREU927]	gi|62175558|gb|AC159418.1|	1689	0	Trypanosoma brucei chromosome 5 clone RPCI93-25N21, complete sequence	.	.	.	.	.	.	.	.	pfam10675	DUF2489	Protein of unknown function (DUF2489). This is a bacterial family of uncharacterized proteins.	.	.	.	.	.
	Tb927.5.170	58	45	10	20	11	26.352	2.8591	1.51556	0.00186075	0.0059281	Up	yes	Tb927.5.170	protein_coding	chrTb927_05_v5.1:31668-32545:-	gi|72388814|ref|XP_844702.1|	723	3e-93	hypothetical protein [Trypanosoma brucei brucei TREU927]	gi|62175558|gb|AC159418.1|	878	0	Trypanosoma brucei chromosome 5 clone RPCI93-25N21, complete sequence	.	.	.	.	.	.	.	.	pfam15242	FAM53	Family of FAM53. The FAM53 protein family refers to a family of proteins, which bind to a transcriptional regulator that modulates cell proliferation. It is known to be highly important in neural tube development. It is found in eukaryotes and is typically between 303 and 413 amino acids in length.	.	.	.	.	.
	Tb927.5.2520	1801	1446	615	745	428	939.816	2.07549	1.05345	2.74e-10	3.08e-09	Up	yes	Tb927.5.2520	protein_coding	chrTb927_05_v5.1:870245-873182:+	gi|72389258|ref|XP_844924.1|	4476	0	hypothetical protein [Trypanosoma brucei brucei TREU927]	gi|62359995|gb|AC091655.15|	2938	0	Trypanosoma brucei chromosome 5 clone RPCI93-3C6, complete sequence	.	.	.	.	.	.	.	.	pfam13414	TPR_11	TPR repeat.	.	.	.	.	.
	Tb927.5.2530	4152	4128	1288	1368	939	2190.19	2.62333	1.3914	8.94e-27	5.67e-25	Up	yes	Tb927.5.2530	protein_coding	chrTb927_05_v5.1:873482-877991:+	gi|72389260|ref|XP_844925.1|	5361	0	hypothetical protein [Trypanosoma brucei brucei TREU927]	gi|62359995|gb|AC091655.15|	4510	0	Trypanosoma brucei chromosome 5 clone RPCI93-3C6, complete sequence	Q9H0A0	807	0	RNA cytidine acetyltransferase	SPAC20G8.09c	752	0	COG1444	pfam13718	GNAT_acetyltr_2	GNAT acetyltransferase 2. This domain has N-acetyltransferase activity. It has a GCN5-related N-acetyltransferase (GNAT) fold.	GO:0032211|negative regulation of telomere maintenance via telomerase;GO:0000154|rRNA modification;GO:0051391|tRNA acetylation;GO:0002101|tRNA wobble cytosine modification;	GO:0030686|90S preribosome;GO:0016020|membrane;GO:0030496|midbody;GO:0000784|nuclear chromosome, telomeric region;GO:0005730|nucleolus;GO:0005654|nucleoplasm;GO:0005634|nucleus;	GO:0005524|ATP binding;GO:0070182|DNA polymerase binding;GO:0008080|N-acetyltransferase activity;GO:0003723|RNA binding;GO:0000049|tRNA binding;GO:0051392|tRNA N-acetyltransferase activity;	K14521	NAT10, KRE33; N-acetyltransferase 10 [EC:2.3.1.-]
	Tb927.5.2660	2701	2704	1137	1149	745	1579.77	2.03559	1.02545	1.39e-12	2.13e-11	Up	yes	Tb927.5.2660	protein_coding	chrTb927_05_v5.1:905689-908338:+	gi|72389286|ref|XP_844938.1|	2657	0	hypothetical protein [Trypanosoma brucei brucei TREU927]	gi|62358891|gb|AC104488.4|	2650	0	Trypanosoma brucei chromosome 5 clone RPCI93-26K5, complete sequence	Q9NVU7	262	3e-74	Protein SDA1 homolog	.	.	.	.	pfam05285	SDA1	SDA1. This family consists of several SDA1 protein homologues. SDA1 is a Saccharomyces cerevisiae protein which is involved in the control of the actin cytoskeleton. The protein is essential for cell viability and is localized in the nucleus.	GO:0030036|actin cytoskeleton organization;GO:0042273|ribosomal large subunit biogenesis;GO:0000055|ribosomal large subunit export from nucleus;	GO:0005730|nucleolus;GO:0005634|nucleus;	.	K14856	SDA1, SDAD1; protein SDA1
	Tb927.5.3090	1530	1469	555	517	509	859.323	2.13674	1.09541	1.47e-14	2.81e-13	Up	yes	Tb927.5.3090	protein_coding	chrTb927_05_v5.1:1019833-1020489:+	gi|72389372|ref|XP_844981.1|	541	2e-67	hypothetical protein [Trypanosoma brucei brucei TREU927]	gi|62359100|gb|AC113585.4|	657	0	Trypanosoma brucei chromosome 5 clone RPCI93-27M3, complete sequence	.	.	.	.	.	.	.	.	pfam14930	Qn_am_d_aII	Quinohemoprotein amine dehydrogenase, alpha subunit domain II. This is the second domain of the alpha subunit of quinohemoprotein amine dehydrogenase	.	.	.	.	.
	Tb927.5.330	798	916	272	345	234	477.465	2.29271	1.19706	5.89e-13	9.44e-12	Up	yes	Tb927.5.330	protein_coding	chrTb927_05_v5.1:141212-146017:-	gi|72388824|ref|XP_844707.1|	5925	0	receptor-type adenylate cyclase GRESAG 4 [Trypanosoma brucei brucei TREU927]	gi|62176119|gb|AC159436.1|	4806	0	Trypanosoma brucei chromosome 5 clone RPCI93-29K2, complete sequence	Q99280	897	0	Receptor-type adenylate cyclase GRESAG 4.3	SPBC19C7.03_3	86.7	7e-17	COG2114	pfam00211	Guanylate_cyc	Adenylate and Guanylate cyclase catalytic domain.	GO:0035556|intracellular signal transduction;	GO:0016021|integral component of membrane;GO:0005622|intracellular;	GO:0004016|adenylate cyclase activity;GO:0005524|ATP binding;GO:0046872|metal ion binding;	.	.
	Tb927.5.3300	1757	2051	713	764	608	1106.12	2.07167	1.05079	2.9e-14	5.44e-13	Up	yes	Tb927.5.3300	protein_coding	chrTb927_05_v5.1:1095351-1096095:-	gi|72389414|ref|XP_845002.1|	1077	2e-146	hypothetical protein [Trypanosoma brucei brucei TREU927]	gi|62359100|gb|AC113585.4|	745	0	Trypanosoma brucei chromosome 5 clone RPCI93-27M3, complete sequence	.	.	.	.	.	.	.	.	pfam15093	DUF4555	Domain of unknown function (DUF4555). This family of proteins is functionally uncharacterized. This family of proteins is found in metazoa.This family includes the human protein C7orf31.	.	.	.	.	.
	Tb927.5.3520	736	759	182	249	156	381.541	2.90189	1.53699	3.79e-18	1.11e-16	Up	yes	Tb927.5.3520	protein_coding	chrTb927_05_v5.1:1164960-1166278:+	gi|72389454|ref|XP_845022.1|	1799	0	queuine tRNA-ribosyltransferase [Trypanosoma brucei brucei TREU927]	gi|62176693|gb|AC159455.1|	1319	0	Trypanosoma brucei chromosome 5 clone RPCI93-6E7, complete sequence	B0WAN0	95.9	3e-20	Queuine tRNA-ribosyltransferase accessory subunit 2	SPAC2F3.13c_1	82	6e-16	COG0343	pfam01702	TGT	Queuine tRNA-ribosyltransferase. This is a family of queuine tRNA-ribosyltransferases EC:2.4.2.29, also known as tRNA-guanine transglycosylase and guanine insertion enzyme. Queuine tRNA-ribosyltransferase modifies tRNAs for asparagine, aspartic acid, histidine and tyrosine with queuine. It catalyses the exchange of guanine-34 at the wobble position with 7-aminomethyl-7-deazaguanine, and the addit…	GO:0006400|tRNA modification;	GO:0005737|cytoplasm;	GO:0046872|metal ion binding;GO:0008479|queuine tRNA-ribosyltransferase activity;	K15407	QTRTD1; queuine tRNA-ribosyltransferase subunit QTRTD1 [EC:2.4.2.29]
	Tb927.5.3820	2575	2695	954	785	810	1459.32	2.32845	1.21937	5.56e-17	1.39e-15	Up	yes	Tb927.5.3820	protein_coding	chrTb927_05_v5.1:1248546-1249749:+	gi|72389514|ref|XP_845052.1|	1621	0	aspartate carbamoyltransferase [Trypanosoma brucei brucei TREU927]	gi|62176693|gb|AC159455.1|	1204	0	Trypanosoma brucei chromosome 5 clone RPCI93-6E7, complete sequence	P08955	272	4e-79	CAD protein	SPAC22G7.06c_4	264	5e-84	COG0540	pfam02729	OTCace_N	Aspartate/ornithine carbamoyltransferase, carbamoyl-P binding domain.	GO:0006207|'de novo' pyrimidine nucleobase biosynthetic process;GO:0044205|'de novo' UMP biosynthetic process;GO:0006541|glutamine metabolic process;GO:0018107|peptidyl-threonine phosphorylation;GO:0046777|protein autophosphorylation;	GO:0005737|cytoplasm;GO:0005829|cytosol;GO:0005739|mitochondrion;GO:0016363|nuclear matrix;GO:0005634|nucleus;	GO:0070335|aspartate binding;GO:0004070|aspartate carbamoyltransferase activity;GO:0005524|ATP binding;GO:0004088|carbamoyl-phosphate synthase (glutamine-hydrolyzing) activity;GO:0004151|dihydroorotase activity;GO:0004672|protein kinase activity;GO:0002134|UTP binding;GO:0008270|zinc ion binding;	.	.
	Tb927.5.3890	1119	874	335	441	276	567.593	2.15718	1.10914	1.18e-10	1.4e-09	Up	yes	Tb927.5.3890	protein_coding	chrTb927_05_v5.1:1267201-1268396:+	gi|72389528|ref|XP_845059.1|	1635	0	hypothetical protein [Trypanosoma brucei brucei TREU927]	gi|62176693|gb|AC159455.1|	1196	0	Trypanosoma brucei chromosome 5 clone RPCI93-6E7, complete sequence	.	.	.	.	.	.	.	.	pfam02386	TrkH	Cation transport protein. This family consists of various cation transport proteins (Trk) and V-type sodium ATP synthase subunit J or translocating ATPase J EC:3.6.1.34. These proteins are involved in active sodium up-take utilizing ATP in the process. TrkH a member of the family from Escherichia coli is a hydrophobic membrane protein and determines the specificity and kinetics of cation transpor…	.	.	.	.	.
	Tb927.5.4310	2607	2836	885	981	552	1448.91	2.58085	1.36785	3.81e-17	9.67e-16	Up	yes	Tb927.5.4310	protein_coding	chrTb927_05_v5.1:1344746-1347415:-	gi|72389612|ref|XP_845101.1|	3894	0	GTP-binding protein [Trypanosoma brucei brucei TREU927]	gi|62360155|gb|AC116668.6|	2670	0	Trypanosoma brucei chromosome 5 clone RPCI93-45E22, complete sequence	Q9H089	192	3e-50	Large subunit GTPase 1 homolog	SPAC3F10.16c	182	1e-47	COG1161	pfam01926	MMR_HSR1	50S ribosome-binding GTPase. The full-length GTPase protein is required for the complete activity of the protein of interacting with the 50S ribosome and binding of both adenine and guanine nucleotides, with a preference for guanine nucleotide.	GO:0051168|nuclear export;GO:0015031|protein transport;GO:0042254|ribosome biogenesis;	GO:0015030|Cajal body;GO:0005829|cytosol;GO:0005783|endoplasmic reticulum;GO:0016020|membrane;GO:0016604|nuclear body;GO:0005634|nucleus;	GO:0005525|GTP binding;GO:0003924|GTPase activity;	K14539	LSG1; large subunit GTPase 1 [EC:3.6.1.-]
	Tb927.6.1430	3358	3565	1313	1481	997	2005.46	2.08143	1.05758	1.64e-15	3.49e-14	Up	yes	Tb927.6.1430	protein_coding	chrTb927_06_v5.1:509159-511523:-	gi|72389941|ref|XP_845265.1|	3635	0	hypothetical protein [Trypanosoma brucei brucei TREU927]	gi|62359912|gb|AC073906.6|	2365	0	Trypanosoma brucei chromosome 6 clone RPCI93-3A7, complete sequence	.	.	.	.	.	.	.	.	pfam01576	Myosin_tail_1	Myosin tail. The myosin molecule is a multi-subunit complex made up of two heavy chains and four light chains it is a fundamental contractile protein found in all eukaryote cell types. This family consists of the coiled-coil myosin heavy chain tail region. The coiled-coil is composed of the tail from two molecules of myosin. These can then assemble into the macromolecular thick filament. The coil…	.	.	.	.	.
	Tb927.6.1520	4470	4571	1110	1660	1081	2375.59	2.67408	1.41904	8.65e-21	3.32e-19	Up	yes	Tb927.6.1520	protein_coding	chrTb927_06_v5.1:532414-533737:-	gi|72389959|ref|XP_845274.1|	1596	0	aquaporin 3 [Trypanosoma brucei brucei TREU927]	gi|62359243|gb|AC013353.9|	1324	0	Trypanosoma brucei chromosome 6 clone RPCI93-28P18, complete sequence	A9Y006	180	4e-51	Aquaporin-3	TM1429	147	8e-40	COG0580	pfam00230	MIP	Major intrinsic protein. MIP (Major Intrinsic Protein) family proteins exhibit essentially two distinct types of channel properties: (1) specific water transport by the aquaporins, and (2) small neutral solutes transport, such as glycerol by the glycerol facilitators.	.	GO:0016021|integral component of membrane;	GO:0015267|channel activity;	K09876	AQP3; aquaporin-3
	Tb927.6.1550	3170	3289	1138	1329	1134	1892.55	2.02675	1.01917	1.55e-15	3.33e-14	Up	yes	Tb927.6.1550	protein_coding	chrTb927_06_v5.1:538314-540682:-	gi|72389965|ref|XP_845277.1|	1667	0	hypothetical protein [Trypanosoma brucei brucei TREU927]	gi|62359243|gb|AC013353.9|	2369	0	Trypanosoma brucei chromosome 6 clone RPCI93-28P18, complete sequence	.	.	.	.	.	.	.	.	pfam13855	LRR_8	Leucine rich repeat.	.	.	.	.	.
	Tb927.6.1590	1285	1183	458	515	287	692.481	2.24222	1.16493	8.69e-12	1.2e-10	Up	yes	Tb927.6.1590	protein_coding	chrTb927_06_v5.1:546485-548060:-	gi|72389973|ref|XP_845281.1|	2607	0	hypothetical protein [Trypanosoma brucei brucei TREU927]	gi|62359243|gb|AC013353.9|	1576	0	Trypanosoma brucei chromosome 6 clone RPCI93-28P18, complete sequence	.	.	.	.	.	.	.	.	pfam07223	DUF1421	Protein of unknown function (DUF1421). This family represents a conserved region approximately 350 residues long within a number of plant proteins of unknown function.	.	.	.	.	.
	Tb927.6.1610	1241	1110	417	538	310	674.341	2.12366	1.08655	6.23e-11	7.67e-10	Up	yes	Tb927.6.1610	protein_coding	chrTb927_06_v5.1:549218-550809:-	gi|788005486|ref|XP_011773935.1|	1848	0	ribosomal RNA adenine dimethylase family protein,conserved, putative [Trypanosoma brucei gambiense DAL972]	gi|62359243|gb|AC013353.9|	1592	0	Trypanosoma brucei chromosome 6 clone RPCI93-28P18, complete sequence	Q2KHT8	316	8e-102	Probable dimethyladenosine transferase	YPL266w	279	5e-88	COG0030	pfam00398	RrnaAD	Ribosomal RNA adenine dimethylase.	GO:2000234|positive regulation of rRNA processing;GO:0031167|rRNA methylation;	GO:0005829|cytosol;GO:0005759|mitochondrial matrix;GO:0005730|nucleolus;GO:0005654|nucleoplasm;	GO:0052909|18S rRNA (adenine(1779)-N(6)/adenine(1780)-N(6))-dimethyltransferase activity;GO:0003723|RNA binding;GO:0000179|rRNA (adenine-N6,N6-)-dimethyltransferase activity;	K14191	DIM1; 18S rRNA (adenine1779-N6/adenine1780-N6)-dimethyltransferase [EC:2.1.1.183]
	Tb927.6.1640	1376	1111	421	494	351	699.122	2.2299	1.15698	4.06e-14	7.51e-13	Up	yes	Tb927.6.1640	protein_coding	chrTb927_06_v5.1:556535-557573:-	gi|72389983|ref|XP_845286.1|	1604	0	single strand-specific nuclease [Trypanosoma brucei brucei TREU927]	gi|62359243|gb|AC013353.9|	1039	0	Trypanosoma brucei chromosome 6 clone RPCI93-28P18, complete sequence	Q8LDW6	82.8	9e-17	Endonuclease 3	.	.	.	.	pfam02265	S1-P1_nuclease	S1/P1 Nuclease. This family contains both S1 and P1 nucleases (EC:3.1.30.1) which cleave RNA and single stranded DNA with no base specificity.	GO:0006308|DNA catabolic process;	.	GO:0004519|endonuclease activity;GO:0046872|metal ion binding;GO:0003676|nucleic acid binding;	.	.
	Tb927.6.1860	1235	1386	435	556	472	768.79	2.02454	1.0176	4.66e-11	5.84e-10	Up	yes	Tb927.6.1860	protein_coding	chrTb927_06_v5.1:619464-620401:-	gi|72390025|ref|XP_845307.1|	1364	0	hypothetical protein [Trypanosoma brucei brucei TREU927]	gi|62359243|gb|AC013353.9|	938	0	Trypanosoma brucei chromosome 6 clone RPCI93-28P18, complete sequence	.	.	.	.	.	.	.	.	pfam01765	RRF	Ribosome recycling factor. The ribosome recycling factor (RRF / ribosome release factor) dissociates the ribosome from the mRNA after termination of translation, and is essential bacterial growth. Thus ribosomes are "recycled" and ready for another round of protein synthesis.	.	.	.	.	.
	Tb927.6.1900	2227	2269	848	862	628	1275.82	2.18661	1.1287	1.81e-17	4.86e-16	Up	yes	Tb927.6.1900	protein_coding	chrTb927_06_v5.1:628386-630163:-	gi|72390033|ref|XP_845311.1|	2473	0	bystin [Trypanosoma brucei brucei TREU927]	gi|62359243|gb|AC013353.9|	1778	0	Trypanosoma brucei chromosome 6 clone RPCI93-28P18, complete sequence	A9UNU6	303	6e-95	Bystin	.	.	.	.	pfam05291	Bystin	Bystin. Trophinin and tastin form a cell adhesion molecule complex that potentially mediates an initial attachment of the blastocyst to uterine epithelial cells at the time of implantation. Trophinin and tastin bind to an intermediary cytoplasmic protein called bystin. Bystin may be involved in implantation and trophoblast invasion because bystin is found with trophinin and tastin in the cells at…	GO:0042254|ribosome biogenesis;	GO:0005730|nucleolus;	.	K14797	ENP1, BYSL; essential nuclear protein 1
	Tb927.6.2650	2047	1899	595	650	317	1006.14	2.90507	1.53857	2.31e-16	5.46e-15	Up	yes	Tb927.6.2650	protein_coding	chrTb927_06_v5.1:798085-800404:+	gi|72390183|ref|XP_845386.1|	3613	0	hypothetical protein [Trypanosoma brucei brucei TREU927]	gi|62360553|gb|AC084047.3|	2320	0	Trypanosoma brucei chromosome 6 clone RPCI93-5F5, complete sequence	Q5C9Z4	85.1	1e-15	Nucleolar MIF4G domain-containing protein 1	.	.	.	.	pfam02847	MA3	MA3 domain. Domain in DAP-5, eIF4G, MA-3 and other proteins. Highly alpha-helical. May contain repeats and/or regions similar to MIF4G domains.	GO:0048820|hair follicle maturation;GO:0022008|neurogenesis;GO:0042274|ribosomal small subunit biogenesis;	GO:0005730|nucleolus;GO:0005634|nucleus;	GO:0003723|RNA binding;	K17583	NOM1; nucleolar MIF4G domain-containing protein 1
	Tb927.6.2890	4953	4919	1550	2054	1396	2770.78	2.24668	1.16779	3.62e-18	1.06e-16	Up	yes	Tb927.6.2890	protein_coding	chrTb927_06_v5.1:868301-870294:+	gi|72390231|ref|XP_845410.1|	1404	0	single strand-specific nuclease [Trypanosoma brucei brucei TREU927]	gi|62360553|gb|AC084047.3|	1994	0	Trypanosoma brucei chromosome 6 clone RPCI93-5F5, complete sequence	Q8LDW6	65.1	4e-10	Endonuclease 3	.	.	.	.	pfam02265	S1-P1_nuclease	S1/P1 Nuclease. This family contains both S1 and P1 nucleases (EC:3.1.30.1) which cleave RNA and single stranded DNA with no base specificity.	GO:0006308|DNA catabolic process;	.	GO:0004519|endonuclease activity;GO:0046872|metal ion binding;GO:0003676|nucleic acid binding;	.	.
	Tb927.6.3010	483	498	194	222	137	287.283	2.0236	1.01693	4.2e-08	3.27e-07	Up	yes	Tb927.6.3010	protein_coding	chrTb927_06_v5.1:895744-897643:+	gi|72390255|ref|XP_845422.1|	3347	0	hypothetical protein [Trypanosoma brucei brucei TREU927]	gi|62360553|gb|AC084047.3|	1900	0	Trypanosoma brucei chromosome 6 clone RPCI93-5F5, complete sequence	.	.	.	.	.	.	.	.	pfam00169	PH	PH domain. PH stands for pleckstrin homology.	.	.	.	.	.
	Tb927.6.3130	1090	1007	352	458	363	614.531	2.02251	1.01615	3.74e-11	4.75e-10	Up	yes	Tb927.6.3130	protein_coding	chrTb927_06_v5.1:923896-925239:+	gi|788006001|ref|XP_011774099.1|	2404	0	queuine tRNA-ribosyltransferase, putative [Trypanosoma brucei gambiense DAL972]	gi|62360553|gb|AC084047.3|	1344	0	Trypanosoma brucei chromosome 6 clone RPCI93-5F5, complete sequence	Q28HC6	431	1e-146	Queuine tRNA-ribosyltransferase catalytic subunit 1	SPAC1687.19c	405	7e-137	COG0343	pfam01702	TGT	Queuine tRNA-ribosyltransferase. This is a family of queuine tRNA-ribosyltransferases EC:2.4.2.29, also known as tRNA-guanine transglycosylase and guanine insertion enzyme. Queuine tRNA-ribosyltransferase modifies tRNAs for asparagine, aspartic acid, histidine and tyrosine with queuine. It catalyses the exchange of guanine-34 at the wobble position with 7-aminomethyl-7-deazaguanine, and the addit…	.	GO:0005741|mitochondrial outer membrane;	GO:0046872|metal ion binding;GO:0046982|protein heterodimerization activity;GO:0042803|protein homodimerization activity;GO:0008479|queuine tRNA-ribosyltransferase activity;	K00773	tgt, QTRT1; queuine tRNA-ribosyltransferase [EC:2.4.2.29]
	Tb927.6.3250	1007	853	337	394	256	531.155	2.14522	1.10112	1.05e-11	1.45e-10	Up	yes	Tb927.6.3250	protein_coding	chrTb927_06_v5.1:961648-962966:+	gi|72390303|ref|XP_845446.1|	1482	0	hypothetical protein [Trypanosoma brucei brucei TREU927]	gi|62359485|gb|AC074258.6|	1319	0	Trypanosoma brucei chromosome 6 clone RPCI93-2N9, complete sequence	.	.	.	.	.	.	.	.	pfam12756	zf-C2H2_2	C2H2 type zinc-finger (2 copies). This family contains two copies of a C2H2-like zinc finger domain.	.	.	.	.	.
	Tb927.6.3540	1268	1246	499	536	341	727.196	2.08442	1.05965	5.2e-12	7.44e-11	Up	yes	Tb927.6.3540	protein_coding	chrTb927_06_v5.1:1051768-1053517:-	gi|72390355|ref|XP_845472.1|	1770	0	zinc finger protein, conserved [Trypanosoma brucei brucei TREU927]	gi|62359485|gb|AC074258.6|	1750	0	Trypanosoma brucei chromosome 6 clone RPCI93-2N9, complete sequence	O59811	73.6	2e-12	Cytoplasmic 60S subunit biogenesis factor SPCC550.15c	.	.	.	.	pfam12756	zf-C2H2_2	C2H2 type zinc-finger (2 copies). This family contains two copies of a C2H2-like zinc finger domain.	GO:0006913|nucleocytoplasmic transport;GO:0042273|ribosomal large subunit biogenesis;	GO:0005829|cytosol;GO:0022625|cytosolic large ribosomal subunit;GO:0030687|preribosome, large subunit precursor;	GO:0003676|nucleic acid binding;GO:0008270|zinc ion binding;	K14816	REI1; pre-60S factor REI1
	Tb927.6.4600	2940	2983	1221	1135	742	1681.64	2.18342	1.12659	1.73e-13	3e-12	Up	yes	Tb927.6.4600	protein_coding	chrTb927_06_v5.1:1287786-1290687:+	gi|72390565|ref|XP_845577.1|	4853	0	pre-mRNA splicing factor ATP-dependent RNA helicase [Trypanosoma brucei brucei TREU927]	gi|72390564|ref|XM_840484.1|	2902	0	Trypanosoma brucei brucei strain 927/4 GUTat10.1 pre-mRNA splicing factor ATP-dependent RNA helicase partial mRNA	Q04217	484	3e-150	Probable ATP-dependent RNA helicase DHR1	YMR128w	484	9e-151	COG1643	pfam00271	Helicase_C	Helicase conserved C-terminal domain. The Prosite family is restricted to DEAD/H helicases, whereas this domain family is found in a wide variety of helicases and helicase related proteins. It may be that this is not an autonomously folding unit, but an integral part of the helicase.	GO:0000462|maturation of SSU-rRNA from tricistronic rRNA transcript (SSU-rRNA, 5.8S rRNA, LSU-rRNA);GO:0042254|ribosome biogenesis;GO:0031167|rRNA methylation;	GO:0005730|nucleolus;GO:0005654|nucleoplasm;GO:0032040|small-subunit processome;	GO:0005524|ATP binding;GO:0004004|ATP-dependent RNA helicase activity;GO:0003723|RNA binding;GO:0003724|RNA helicase activity;	K14780	DHX37, DHR1; ATP-dependent RNA helicase DHX37/DHR1 [EC:3.6.4.13]
	Tb927.6.860	1360	1343	447	566	399	768.503	2.17509	1.12108	1.04e-14	2.03e-13	Up	yes	Tb927.6.860	protein_coding	chrTb927_06_v5.1:365321-369990:-	gi|72389829|ref|XP_845209.1|	3603	0	hypothetical protein [Trypanosoma brucei brucei TREU927]	gi|62359912|gb|AC073906.6|	4670	0	Trypanosoma brucei chromosome 6 clone RPCI93-3A7, complete sequence	.	.	.	.	.	.	.	.	pfam05462	Dicty_CAR	Slime mold cyclic AMP receptor. This family consists of cyclic AMP receptor (CAR) proteins from slime molds. CAR proteins are responsible for controlling development in Dictyostelium discoideum.	.	.	.	.	.
	Tb927.7.1280	181	174	51	62	29	90.825	2.8627	1.51738	1.4e-07	1.01e-06	Up	yes	Tb927.7.1280	protein_coding	chrTb927_07_v5.1:331731-332793:+	gi|72390916|ref|XP_845752.1|	1133	5e-153	hypothetical protein [Trypanosoma brucei brucei TREU927]	gi|62175798|gb|AC159426.1|	1063	0	Trypanosoma brucei chromosome 7 clone RPCI93-27M11, complete sequence	.	.	.	.	.	.	.	.	pfam01496	V_ATPase_I	V-type ATPase 116kDa subunit family. This family consists of the 116kDa V-type ATPase (vacuolar (H+)-ATPases) subunits, as well as V-type ATP synthase subunit i. The V-type ATPases family are proton pumps that acidify intracellular compartments in eukaryotic cells for example yeast central vacuoles, clathrin-coated and synaptic vesicles. They have important roles in membrane trafficking processes…	.	.	.	.	.
	Tb927.7.1700	1308	1276	392	528	376	722.923	2.26375	1.17871	6.37e-15	1.26e-13	Up	yes	Tb927.7.1700	protein_coding	chrTb927_07_v5.1:422974-424746:+	gi|72391000|ref|XP_845794.1|	2847	0	hypothetical protein [Trypanosoma brucei brucei TREU927]	gi|72390999|ref|XM_840701.1|	1773	0	Trypanosoma brucei brucei strain 927/4 GUTat10.1 hypothetical protein, conserved (Tb927.7.1700) partial mRNA	.	.	.	.	.	.	.	.	pfam06702	DUF1193	Protein of unknown function (DUF1193). This family represents the C-terminus of several hypothetical eukaryotic proteins of unknown function. Family members contain two conserved motifs: DRHHYE and QCC, as well as a number of conserved cysteine residues.	.	.	.	.	.
	Tb927.7.2170	3306	3477	905	987	673	1710.39	3.01265	1.59103	1.02e-32	1.13e-30	Up	yes	Tb927.7.2170	protein_coding	chrTb927_07_v5.1:559785-564281:-	gi|72391092|ref|XP_845840.1|	6891	0	hypothetical protein [Trypanosoma brucei brucei TREU927]	gi|62176077|gb|AC159433.1|	4497	0	Trypanosoma brucei chromosome 7 clone RPCI93-28I8, complete sequence	.	.	.	.	.	.	.	.	pfam02233	PNTB	NAD(P) transhydrogenase beta subunit. This family corresponds to the beta subunit of NADP transhydrogenase in prokaryotes, and either the protein N- or C terminal in eukaryotes. The domain is often found in conjunction with pfam01262. Pyridine nucleotide transhydrogenase catalyses the reduction of NAD+ to NADPH. A complete loss of activity occurs upon mutation of Gly314 in Escherichia coli.	.	.	.	.	.
	Tb927.7.2230	723	741	249	307	226	420.373	2.12467	1.08724	1.44e-11	1.93e-10	Up	yes	Tb927.7.2230	protein_coding	chrTb927_07_v5.1:576041-577938:-	gi|72391104|ref|XP_845846.1|	1844	0	hypothetical protein [Trypanosoma brucei brucei TREU927]	gi|62176077|gb|AC159433.1|	1898	0	Trypanosoma brucei chromosome 7 clone RPCI93-28I8, complete sequence	.	.	.	.	.	.	.	.	pfam00153	Mito_carr	Mitochondrial carrier protein.	.	.	.	.	.
	Tb927.7.2680	2746	3182	873	1103	853	1629.22	2.37627	1.2487	6.45e-19	2.07e-17	Up	yes	Tb927.7.2680	protein_coding	chrTb927_07_v5.1:700738-703049:-	gi|72391194|ref|XP_845891.1|	3792	0	hypothetical protein [Trypanosoma brucei brucei TREU927]	gi|62175237|gb|AC159408.1|	2312	0	Trypanosoma brucei chromosome 7 clone RPCI93-13M20, complete sequence	.	.	.	.	.	.	.	.	pfam03251	Tymo_45kd_70kd	Tymovirus 45/70Kd protein. Tymoviruses are single stranded RNA viruses. This family includes a protein of unknown function that has been named based on its molecular weight. Tymoviruses such as the ononis yellow mosaic tymovirus encode only three proteins. Of these two are overlapping this protein overlaps a larger ORF that is thought to be the polymerase.	.	.	.	.	.
	Tb927.7.270	1299	1332	429	394	201	667.437	2.95317	1.56227	8.87e-15	1.74e-13	Up	yes	Tb927.7.270	protein_coding	chrTb927_07_v5.1:47949-49073:+	gi|72390714|ref|XP_845651.1|	1964	0	ribosome biogenesis protein [Trypanosoma brucei brucei TREU927]	gi|62176782|gb|AC159458.1|	1125	0	Trypanosoma brucei chromosome 7 clone RPCI93-8P12, complete sequence	Q9JJ80	187	4e-54	Ribosome production factor 2 homolog	SPAC926.08c	163	1e-45	COG5106	pfam04427	Brix	Brix domain.	GO:0000463|maturation of LSU-rRNA from tricistronic rRNA transcript (SSU-rRNA, 5.8S rRNA, LSU-rRNA);GO:1902570|protein localization to nucleolus;GO:1901796|regulation of signal transduction by p53 class mediator;GO:0000027|ribosomal large subunit assembly;GO:0042273|ribosomal large subunit biogenesis;	GO:0005730|nucleolus;GO:0005634|nucleus;	GO:0008097|5S rRNA binding;GO:0000981|RNA polymerase II transcription factor activity, sequence-specific DNA binding;GO:0019843|rRNA binding;	K14847	RPF2; ribosome production factor 2
	Tb927.7.310	1183	1079	353	451	427	657.164	2.06613	1.04693	2.09e-10	2.38e-09	Up	yes	Tb927.7.310	protein_coding	chrTb927_07_v5.1:57553-58635:-	gi|788006723|ref|XP_011774324.1|	1734	0	hypothetical protein, conserved [Trypanosoma brucei gambiense DAL972]	gi|62176782|gb|AC159458.1|	1083	0	Trypanosoma brucei chromosome 7 clone RPCI93-8P12, complete sequence	Q7ZUC7	71.6	2e-12	Prostaglandin E synthase 2	.	.	.	.	pfam13417	GST_N_3	Glutathione S-transferase, N-terminal domain.	GO:0045454|cell redox homeostasis;GO:0001516|prostaglandin biosynthetic process;	GO:0000139|Golgi membrane;GO:0016021|integral component of membrane;	GO:0009055|electron carrier activity;GO:0043295|glutathione binding;GO:0020037|heme binding;GO:0016829|lyase activity;GO:0050220|prostaglandin-E synthase activity;GO:0015035|protein disulfide oxidoreductase activity;	K05309	PTGES2; microsomal prostaglandin-E synthase 2 [EC:5.3.99.3]
	Tb927.7.3150	2088	2570	780	905	600	1291.03	2.32596	1.21783	8.57e-16	1.91e-14	Up	yes	Tb927.7.3150	protein_coding	chrTb927_07_v5.1:798406-801785:+	gi|72391288|ref|XP_845938.1|	2540	0	hypothetical protein [Trypanosoma brucei brucei TREU927]	gi|62175237|gb|AC159408.1|	3380	0	Trypanosoma brucei chromosome 7 clone RPCI93-13M20, complete sequence	.	.	.	.	.	.	.	.	pfam00650	CRAL_TRIO	CRAL/TRIO domain.	.	.	.	.	.
	Tb927.7.3480	110	109	36	26	34	58.5677	2.56172	1.35711	5.32e-05	0.00024474	Up	yes	Tb927.7.3480	protein_coding	chrTb927_07_v5.1:899464-902341:-	gi|72391354|ref|XP_845971.1|	1075	2e-136	hypothetical protein [Trypanosoma brucei brucei TREU927]	gi|62176682|gb|AC159454.1|	2878	0	Trypanosoma brucei chromosome 7 clone RPCI93-6C8, complete sequence	.	.	.	.	.	.	.	.	pfam02389	Cornifin	Cornifin (SPRR) family. SPRR genes (formerly SPR) encode a novel class of polypeptides (small proline rich proteins) that are strongly induced during differentiation of human epidermal keratinocytes in vitro and in vivo. The most characteristic feature of the SPRR gene family resides in the structure of the central segments of the encoded polypeptides that are built up from tandemly repeated unit…	.	.	.	.	.
	Tb927.7.3520	1963	2018	690	777	581	1125.61	2.20687	1.142	2.24e-18	6.79e-17	Up	yes	Tb927.7.3520	protein_coding	chrTb927_07_v5.1:909012-909778:-	gi|72391362|ref|XP_845975.1|	706	3e-91	hypothetical protein [Trypanosoma brucei brucei TREU927]	gi|62176682|gb|AC159454.1|	767	0	Trypanosoma brucei chromosome 7 clone RPCI93-6C8, complete sequence	Q55GU3	103	1e-25	Probable mitochondrial pyruvate carrier 2	.	.	.	.	pfam03650	MPC	Uncharacterized protein family (UPF0041).	GO:0006850|mitochondrial pyruvate transport;	GO:0031305|integral component of mitochondrial inner membrane;	GO:0050833|pyruvate transmembrane transporter activity;	.	.
	Tb927.7.3660	2833	2710	799	1105	799	1533.99	2.3269	1.21841	1.26e-17	3.47e-16	Up	yes	Tb927.7.3660	protein_coding	chrTb927_07_v5.1:955510-957741:-	gi|72391390|ref|XP_845989.1|	2830	0	hypothetical protein [Trypanosoma brucei brucei TREU927]	gi|62176682|gb|AC159454.1|	2232	0	Trypanosoma brucei chromosome 7 clone RPCI93-6C8, complete sequence	.	.	.	.	.	.	.	.	pfam11855	DUF3375	Protein of unknown function (DUF3375). This family of proteins are functionally uncharacterized. This protein is found in bacteria. Proteins in this family are typically between 479 to 499 amino acids in length.	.	.	.	.	.
	Tb927.7.4220	3315	3316	1134	1229	838	1825.31	2.35963	1.23856	4.11e-21	1.62e-19	Up	yes	Tb927.7.4220	protein_coding	chrTb927_07_v5.1:1121338-1124862:+	gi|72391502|ref|XP_846045.1|	5271	0	hypothetical protein [Trypanosoma brucei brucei TREU927]	gi|62176545|gb|AC159450.1|	3525	0	Trypanosoma brucei chromosome 7 clone RPCI93-5F10, complete sequence	Q54S79	179	1e-44	WD repeat-containing protein 3 homolog	.	.	.	.	pfam00400	WD40	WD domain, G-beta repeat.	GO:0030490|maturation of SSU-rRNA;	GO:0034388|Pwp2p-containing subcomplex of 90S preribosome;GO:0032040|small-subunit processome;	GO:0003824|catalytic activity;GO:0030515|snoRNA binding;	K14556	DIP2, UTP12, WDR3; U3 small nucleolar RNA-associated protein 12
	Tb927.7.5550	1495	1498	539	625	434	858.234	2.13048	1.09118	6.06e-15	1.21e-13	Up	yes	Tb927.7.5550	protein_coding	chrTb927_07_v5.1:1495014-1496528:+	gi|72391768|ref|XP_846178.1|	1797	0	hypothetical protein [Trypanosoma brucei brucei TREU927]	gi|62358358|gb|AC091553.15|	1515	0	Trypanosoma brucei chromosome 7 clone RPCI93-10C21, complete sequence	.	.	.	.	.	.	.	.	pfam07534	TLD	TLD. This domain is predicted to be an enzyme and is often found associated with pfam01476. It's structure consists of a beta-sandwich surrounded by two helices and two one-turn helices.	.	.	.	.	.
	Tb927.7.5590	5041	4409	1920	2108	1136	2724.32	2.09945	1.07001	1.4e-10	1.64e-09	Up	yes	Tb927.7.5590	protein_coding	chrTb927_07_v5.1:1504668-1510444:+	gi|72391776|ref|XP_846182.1|	8604	0	hypothetical protein [Trypanosoma brucei brucei TREU927]	gi|62358358|gb|AC091553.15|	5777	0	Trypanosoma brucei chromosome 7 clone RPCI93-10C21, complete sequence	.	.	.	.	.	.	.	.	pfam13020	DUF3883	Domain of unknown function (DUF3883). This is a domain is uncharacterized. It is found on restriction endonucleases.	.	.	.	.	.
	Tb927.7.5950	1394	1553	349	454	337	750.103	2.93399	1.55286	1.84e-24	9.24e-23	Up	yes	Tb927.7.5950	protein_coding	chrTb927_07_v5.1:1599147-1601050:+	gi|72391848|ref|XP_846218.1|	2792	0	hypothetical protein [Trypanosoma brucei brucei TREU927]	gi|62176237|gb|AC159439.1|	1904	0	Trypanosoma brucei chromosome 7 clone RPCI93-2F2, complete sequence	.	.	.	.	.	.	.	.	pfam06813	Nodulin-like	Nodulin-like. This family represents a conserved region within plant nodulin-like proteins.	.	.	.	.	.
	Tb927.7.6010	164	153	39	68	65	92.1155	2.07085	1.05022	0.000383569	0.00145258	Up	yes	Tb927.7.6010	protein_coding	chrTb927_07_v5.1:1617583-1619909:+	gi|72391860|ref|XP_846224.1|	957	2e-121	hypothetical protein [Trypanosoma brucei brucei TREU927]	gi|62176237|gb|AC159439.1|	2327	0	Trypanosoma brucei chromosome 7 clone RPCI93-2F2, complete sequence	.	.	.	.	.	.	.	.	pfam15230	SRRM_C	Serine/arginine repetitive matrix protein C-terminus. This domain is found near to the C-terminus of Serine/arginine repetitive matrix proteins 3 and 4.	.	.	.	.	.
	Tb927.7.650	2923	2889	1068	1091	550	1572.22	2.46805	1.30337	1.63e-12	2.46e-11	Up	yes	Tb927.7.650	protein_coding	chrTb927_07_v5.1:133137-137242:-	gi|72390790|ref|XP_845689.1|	3465	0	hypothetical protein [Trypanosoma brucei brucei TREU927]	gi|62176149|gb|AC159437.1|	4106	0	Trypanosoma brucei chromosome 7 clone RPCI93-29K4, complete sequence	.	.	.	.	.	.	.	.	pfam13520	AA_permease_2	Amino acid permease.	.	.	.	.	.
	Tb927.7.6530	90	50	9	17	6	30.4314	5.00462	2.32326	3.95e-06	2.26e-05	Up	yes	Tb927.7.6530	protein_coding	chrTb927_07_v5.1:1778327-1779929:+	gi|469603940|gb|AGH59086.1|	2236	0	variant surface glycoprotein 3037, partial [Trypanosoma brucei]	gi|62359874|gb|AC091527.21|	1603	0	Trypanosoma brucei chromosome 7 clone RPCI93-33N13, complete sequence	P07209	67	5e-12	Variant surface glycoprotein MITAT 1.1000BC (Fragment)	.	.	.	.	pfam13206	VSG_B	Trypanosomal VSG domain. This family represents the B-type variant surface glycoproteins from trypanosomal parasites. This family is related to pfam00913.	.	GO:0031225|anchored component of membrane;GO:0005886|plasma membrane;	.	.	.
	Tb927.7.6540	59	28	9	14	5	20.6619	3.55538	1.83001	0.00165253	0.0053344	Up	yes	Tb927.7.6540	protein_coding	chrTb927_07_v5.1:1781216-1782885:+	gi|72391960|ref|XP_846274.1|	2458	0	variant surface glycoprotein (VSG, atypical) [Trypanosoma brucei brucei TREU927]	gi|62359874|gb|AC091527.21|	1670	0	Trypanosoma brucei chromosome 7 clone RPCI93-33N13, complete sequence	P26332	129	4e-31	Variant surface glycoprotein MITAT 1.2	.	.	.	.	pfam00913	Trypan_glycop	Trypanosome variant surface glycoprotein (A-type). The trypanosome parasite expresses these proteins to evade the immune response. This family includes a variety of surface proteins such as Trypanosoma brucei VSGs such as expression site associated gene (ESAG) 6 and 7.	GO:0020012|evasion or tolerance of host immune response;	GO:0031225|anchored component of membrane;GO:0005886|plasma membrane;	.	.	.
	Tb927.7.6845	35	20	3	11	5	13.3924	3.2996	1.72229	0.0139122	0.0346277	Up	yes	Tb927.7.6845	protein_coding	chrTb927_07_v5.1:1910941-1911013:+	gi|342182577|emb|CCC92056.1|	113	1e-06	hypothetical protein, unlikely [Trypanosoma congolense IL3000]	gi|342182322|emb|HE575321.1|	73	3e-29	Trypanosoma congolense IL3000 annotated genomic contig, chromosome 8	.	.	.	.	.	.	.	.	pfam03743	TrbI	Bacterial conjugation TrbI-like protein. Although not essential for conjugation, the TrbI protein greatly increase the conjugational efficiency.	.	.	.	.	.
	Tb927.7.700	1576	1446	618	587	500	888.803	2.00509	1.00367	1.93e-13	3.33e-12	Up	yes	Tb927.7.700	protein_coding	chrTb927_07_v5.1:152958-155118:-	gi|72390800|ref|XP_845694.1|	3152	0	hypothetical protein [Trypanosoma brucei brucei TREU927]	gi|62176149|gb|AC159437.1|	2161	0	Trypanosoma brucei chromosome 7 clone RPCI93-29K4, complete sequence	Q7T0Q5	289	6e-85	Nucleolar protein 10	.	.	.	.	pfam08434	CLCA_N	Calcium-activated chloride channel. The CLCA family of calcium-activated chloride channels has been identified in many epithelial and endothelial cell types as well as in smooth muscle cells and has four or five putative transmembrane regions. Additionally to their role as chloride channels some CLCA proteins function as adhesion molecules and may also have roles as tumor suppressors. The domain …	.	GO:0005730|nucleolus;	.	K14788	NOL10, ENP2; ribosome biogenesis protein ENP2
	Tb927.7.7050	4542	4782	1244	1482	949	2382.84	2.89552	1.53382	3.2e-29	2.63e-27	Up	yes	Tb927.7.7050	protein_coding	chrTb927_07_v5.1:2013739-2017477:-	gi|72392062|ref|XP_846325.1|	4199	0	hypothetical protein [Trypanosoma brucei brucei TREU927]	gi|62175428|gb|AC159412.1|	3739	0	Trypanosoma brucei chromosome 7 clone RPCI93-21H15, complete sequence	.	.	.	.	.	.	.	.	pfam04129	Vps52	Vps52 / Sac2 family. Vps52 complexes with Vps53 and Vps54 to form a multi- subunit complex involved in regulating membrane trafficking events.	.	.	.	.	.
[truncated: 836 more rows]

## Sheet: Sheet 2 (BSF-ST_vs_SL,1026)
Comparable group	Gene	Tb1B03_count	Tb1B04_count	Tb1A01_count	Tb1A03_count	Tb1A04_count	baseMean	FoldChange	Log2FoldChange	p-values	adjusted p-values	Up/Down(Tbp1B)	Significant	GeneName	Biotype	Position	NR:Seq-id	NR:Score	NR:Evalue	NR:Description	NT:Seq-id	NT:Score	NT:Evalue	NT:Description	Uniprot:UniProtKB-AC	Uniprot:Score	Uniprot:Evalue	Uniprot:Description	COG:gene	COG:Score	COG:Eval	COG:num	Pfam:pfam_ID	Pfam:pfam_Name	Pfam:pfam_Description	GO:biological_process	GO:cellular_component	GO:molecular_function	KEGG:KO	KEGG:Description
[truncated: 1,028 more rows]

## Sheet: Sheet 3, Silvester et al.
GengeID	Description3	logFC	AveExpr	t	P.Value	adj.P.Val	B	Stumpy
[truncated: 922 more rows]

[truncated: 1 more sheets: Sheet 4, DCTs(1096)]
