# Supplementary material for: The Occurrence of Malignancy in Trypanosoma brucei brucei by Rapid Passage in Mice
Source: Front Microbiol. 2022 Jan 11;12:806626. doi: 10.3389/fmicb.2021.806626 (PMC8789148; doi:10.3389/fmicb.2021.806626)
Supplement: Supplementary file 5 [file Table_4.XLSX]

## Sheet: Tbp40A_vs_1A(q≤ 0.05)
Gene	Description	Tbp40A01_count	Tbp40A03_count	Tbp40A04_count	baseMean	Tbp1A01_count	Tbp1A03_count	Tbp1A04_count	FoldChange	Log2FoldChange	p-values	adjusted p-values	Up/Down(Tbp40A)	Significant
Tb927.10.12850	ttaggg binding factor	2337	2090	2076	3460.01	4787	4924	4656	0.453914	-1.13951	4.97e-30	1.16e-26	down	yes
Tb927.4.4730	amino acid transporter, putative	730	596	583	1078.86	1460	1976	1224	0.415628	-1.26663	8.92e-21	1.19e-17	down	yes
Tb927.5.810	zinc finger CCCH domain containing protein 11	2183	2293	2340	3771.92	5092	4939	5779	0.429754	-1.21842	1.4e-21	2.17e-18	down	yes
Tb927.7.5940	Protein Associated with Differentiation，PAD2	981	831	802	1527.41	2068	2473	2080	0.396882	-1.33322	3.05e-32	9.47e-29	down	yes
Tb927.11.15480	heat shock protein Hsp20, putative	108	110	176	91.9868	40	44	71	2.524	1.33571	4.06e-06	0.0011145	up	yes
Note:Genes that are highly expressed in stumpy forms are highlighted in red, as are the subsequent sheets in this table.

## Sheet: Tbp40C_vs_1A(q≤ 0.05)
Gene	Description	Tbp40C02_count	Tbp40C03_count	Tbp40C04_count	baseMean	Tbp1A01_count	Tbp1A03_count	Tbp1A04_count	FoldChange	Log2FoldChange	p-values	adjusted p-values	Up/Down(Tbp40C)	Significant
Tb927.10.12850	ttaggg binding factor	2327	2405	2333	3602.73	4787	4924	4656	0.471191	-1.08562	7.04e-19	6.31e-15	down	yes
Tb927.2.1120	retrotransposon hot spot protein 4 (RHS4), point mutation	103	65	84	129.917	149	227	148	0.468522	-1.09381	3.2e-05	0.0142	down	yes
Tb927.5.810	zinc finger CCCH domain containing protein 11	2115	1403	1931	3615.23	5092	4939	5779	0.331223	-1.59413	4.54e-14	2.03e-10	down	yes

## Sheet: Tbp80C_vs_1A(q≤ 0.05)
Gene	Description	Tbp8001_count	Tbp8002_count	Tbp8003_count	baseMean	Tbp1A01_count	Tbp1A03_count	Tbp1A04_count	FoldChange	Log2FoldChange	p-values	adjusted p-values	Up/Down(Tbp80C)	Significant
Tb927.5.810	zinc finger CCCH domain containing protein 11	1548	1856	3151	3804.07	5092	4939	5779	0.418698	-1.25602	3.34e-05	0.00438592	down	yes
Tb927.10.12850	ttaggg binding factor	2388	1743	2288	3480.97	4787	4924	4656	0.439995	-1.18444	1e-09	4.41e-06	down	yes
Tb927.11.17850	expression site-associated gene 9 (ESAG9), fragment	157	388	148	165.938	102	118	98	2.11484	1.08055	0.00120561	0.0338238	up	yes
Tb927.6.1520	Aquaglyceroporin 1	2176	4728	1355	1966.4	1110	1660	1081	2.06867	1.04871	0.00119112	0.0338238	up	yes
Tb927.10.6910	Sterol methyltransferase, putative	43	66	6	21.3652	7	9	5	5.15965	2.36727	0.000488547	0.0225243	up	yes
Tb927.10.4380	hypothetical protein	131	265	153	133.156	71	112	74	2.10813	1.07596	0.000469784	0.0220049	up	yes
Tb927.7.4390	threonine synthase, putative	2385	4394	1235	1833.98	1038	1448	853	2.31462	1.21077	0.000123336	0.0103437	up	yes
Tb927.11.11960	hypothetical protein, conserved	412	533	212	275.519	173	192	172	2.05702	1.04056	7.27e-05	0.0073576	up	yes
Tb927.10.8050	TFIIF-stimulated CTD phosphatase, putative	1907	2326	1040	1266.79	783	1039	702	2.01496	1.01075	1.01e-05	0.0018499	up	yes
Tb927.10.1000	hypothetical protein	1097	2442	688	913.117	372	567	459	2.89172	1.53193	4.69e-06	0.00105989	up	yes
Tb927.6.860	hypothetical protein	838	1268	841	719.569	447	566	399	2.05643	1.04014	7.13e-07	0.000313352	up	yes
Tb927.11.13020	calmodulin	762	369	979	1082.56	1533	1277	1477	0.492672	-1.0213	0.001495	0.0381594	down	yes
Tb927.8.480	phosphatidic acid phosphatase protein, putative	70	42	23	67.7047	80	122	77	0.463506	-1.10934	0.00121957	0.0338785	down	yes
Tb927.10.8190	T-complex protein 1, theta subunit, putative	2729	1271	3619	4101.17	5954	4885	5751	0.460766	-1.11789	0.000718556	0.0266988	down	yes
Tb927.3.4320	Paraflagellar rod protein 1-4	34	21	28	49.9174	53	53	103	0.377907	-1.4039	0.000689444	0.0259455	down	yes
Tb927.7.3450	protein I/6	99	91	148	181.279	284	166	277	0.459802	-1.12091	0.000618234	0.0247462	down	yes
Tb927.11.16760	T-complex protein 1, alpha subunit, putative	3371	1822	4176	4793.59	6396	5848	6725	0.492368	-1.02219	0.000550483	0.0233428	down	yes
Tb09.v4.0042	leucine-rich repeat protein (LRRP, pseudogene), putative	38	48	58	78.8899	84	104	132	0.441808	-1.17851	0.000527017	0.0233302	down	yes
Tb927.8.5010	Paraflagellar rod protein 2-5	35	31	42	58.0899	88	70	79	0.448587	-1.15654	0.000367993	0.0187779	down	yes
Tb927.11.11520	glycosomal membrane protein	3158	1558	3718	4544.87	6494	5425	6520	0.454882	-1.13644	0.000182076	0.0125262	down	yes
Tb927.11.11250	cytosolic malate dehydrogenase	1869	1603	3121	3756.27	5548	4324	5629	0.427156	-1.22717	4.17e-05	0.00522237	down	yes
Tb927.9.5190	proliferative cell nuclear antigen (PCNA), putative	1512	939	1657	2240.23	3345	2698	3140	0.442507	-1.17623	4.66e-06	0.00105989	down	yes
Tb927.7.3440	I/6 autoantigen	259	250	570	747.774	1149	922	1230	0.331744	-1.59186	4.45e-06	0.00105965	down	yes
Tb927.10.16070	Eukaryotic translation initiation factor 4E-2	245	154	191	313.992	504	371	413	0.44597	-1.16498	4.94e-07	0.000241906	down	yes
Tb927.4.2040	DNA/RNA-binding protein Alba 3	3680	2578	3943	5620.02	8273	7020	7892	0.434336	-1.20312	1.82e-07	0.000114701	down	yes
Tb11.v5.0654	receptor-type adenylate cyclase, putative	380	332	388	638.657	1145	685	871	0.399681	-1.32308	3.2e-08	2.92e-05	down	yes
Tb927.5.4570	Flagellum adhesion protein 3	248	191	190	337.38	549	388	452	0.439285	-1.18677	3.32e-08	2.92e-05	down	yes
Tb927.6.3940	Autophagy-related protein 27, putative	1345	1276	1215	1919.67	2913	2205	2513	0.49022	-1.0285	2.04e-08	2.57e-05	down	yes
Tb05.5K5.210	hypothetical protein	891	669	627	1149.14	1952	1368	1400	0.449917	-1.15227	3.06e-09	8.97e-06	down	yes
Tb927.10.8460	glucose transporter, putative	337	735	271	320.837	180	237	199	2.10365	1.07289	0.000520493	0.0233302	up	yes
Tb927.10.8440	glucose transporter 1B	100	219	55	77.7398	26	35	44	3.35357	1.7457	5.08e-05	0.00572706	up	yes

## Sheet: Tbp120C_vs_1A(q≤ 0.05)
Gene	Description	Tbp12001_count	Tbp12002_count	Tbp12003_count	baseMean	Tbp1A01_count	Tbp1A03_count	Tbp1A04_count	FoldChange	Log2FoldChange	p-values	adjusted p-values	Up/Down(Tbp120C)	Significant
Tb927.10.10260	EP1 procyclin	11	8	6	16.8112	22	41	13	0.304051	-1.71761	0.00204076	0.0196958	down	yes
Tb927.10.12850	ttaggg binding factor	2148	2259	2133	3545.41	4787	4924	4656	0.411077	-1.28252	3.3e-39	1.48e-35	down	yes
Tb927.10.9530	hypothetical protein	12	19	10	24.363	32	30	39	0.364729	-1.4551	0.000947074	0.011877	down	yes
Tb927.11.130	expression site-associated gene (ESAG, pseudogene), putative	59	95	64	104.668	123	158	122	0.492309	-1.02236	2.4e-05	0.000846427	down	yes
Tb927.4.4730	amino acid transporter, putative	401	508	401	1011.92	1460	1976	1224	0.25739	-1.95797	2.09e-36	6.24e-33	down	yes
Tb927.5.810	zinc finger CCCH domain containing protein 11	2770	2005	2611	3947.85	5092	4939	5779	0.417434	-1.26038	2.84e-17	1.96e-14	down	yes
Tb927.7.5930	Protein Associated with Differentiation 1	752	865	772	1172.27	1336	1948	1304	0.474951	-1.07415	4.16e-14	1.96e-11	down	yes
Tb927.7.5940	Protein Associated with Differentiation，PAD2	683	874	644	1502.88	2068	2473	2080	0.301588	-1.72935	1.41e-34	3.16e-31	down	yes
Tb08.27P2.110	PAP2 superfamily, putative	11	16	16	27.501	21	70	30	0.327567	-1.61014	0.000936322	0.0117908	down	yes
Tb09.v4.0042	leucine-rich repeat protein (LRRP, pseudogene), putative	33	59	26	75.4655	84	104	132	0.330622	-1.59675	2.53e-06	0.000139814	down	yes
Tb09.v4.0104	leucine-rich repeat protein 1 (LRRP1), fragment	4	15	5	20.1222	30	32	31	0.234353	-2.09324	8.3e-05	0.00211537	down	yes
Tb11.v5.0884	hypothetical protein, conserved	1260	1343	1368	2031.08	1866	2490	3523	0.446712	-1.16258	0.000823014	0.0106944	down	yes
Tb927.1.30	hypothetical protein	15	10	21	152.96	337	152	329	0.0497875	-4.32807	2.11e-31	3.78e-28	down	yes
Tb927.3.2510	expression site-associated gene 2 (ESAG2) protein, putative	15	12	6	23.1367	34	32	36	0.29081	-1.78185	9.05e-05	0.00227263	down	yes
Tb927.3.430	expression site-associated gene 3 (ESAG3), truncated	3	0	0	11.1734	24	11	25	0.0441588	-4.50116	1.32e-05	0.000561663	down	yes
Tb927.3.4320	Paraflagellar rod protein 1-4	28	31	44	53.8527	53	53	103	0.434699	-1.20191	0.00147656	0.0158498	down	yes
Tb927.6.100	receptor-type adenylate cyclase GRESAG 4, pseudogene, putative	28	91	36	75.5268	87	93	108	0.486919	-1.03825	0.00678454	0.0434812	down	yes
Tb927.6.110	hypothetical protein	28	70	17	70.5078	81	97	117	0.351435	-1.50867	0.000272843	0.00507534	down	yes
Tb927.6.5490	expression site-associated gene 3 (ESAG3), degenerate	2	1	2	28.1795	47	48	60	0.0288659	-5.11449	3.27e-12	1.09e-09	down	yes
Tb927.8.480	phosphatidic acid phosphatase protein, putative	31	37	25	62.948	80	122	77	0.304139	-1.7172	4.35e-09	7.23e-07	down	yes
Tb05.5K5.500	expression site-associated gene 3 (ESAG3), degenerate	61	53	70	39.656	25	12	23	2.74666	1.45768	6.28e-05	0.001738	up	yes
Tb11.v5.0411	peptidylprolyl isomerase-like protein, putative	7598	5138	7780	4658.37	2060	2514	3474	2.25507	1.17317	0.000694886	0.00955575	up	yes
Tb927.1.3390	Eukaryotic protein of unknown function (DUF866), putative	1790	1016	1744	1060.7	600	540	807	2.0667	1.04733	0.00246	0.0222128	up	yes
Tb927.10.10890	heat shock protein, putative	76	42	93	48.9141	25	22	41	2.12101	1.08475	0.00482812	0.0349523	up	yes
Tb927.10.16100	FK506-binding protein (FKBP)-type peptidyl-prolyl isomerase, putative	6708	4594	6854	4119.73	1778	2326	3014	2.26081	1.17684	0.000395958	0.00659881	up	yes
Tb927.11.15480	heat shock protein Hsp20, putative	247	143	198	120.073	40	44	71	3.3615	1.7491	1.24e-09	2.32e-07	up	yes
