# Supplementary material for: The Occurrence of Malignancy in Trypanosoma brucei brucei by Rapid Passage in Mice
Source: Front Microbiol. 2022 Jan 11;12:806626. doi: 10.3389/fmicb.2021.806626 (PMC8789148; doi:10.3389/fmicb.2021.806626)
Supplement: Supplementary file 6 [file Table_5.XLSX]

## Sheet: STIB805vsTbp1A(≥2-fold, q≤0.05)
Gene	Description	STIB80501_count	STIB80502_count	STIB80504_count	baseMean	Tbp1A01_count	Tbp1A03_count	Tbp1A04_count	FoldChange	Log2FoldChange	p-values	adjusted p-values	Up/Down(STIB805)	Significant
Tb08.27P2.90	hypothetical protein	0	0	0	2.51714	3	12	1	0.0358424	-4.80219	0.00570558	0.0143652	down	yes
Tb11.v5.0176	NAD(p)-dependent steroid dehydrogenase-like protein	9	21	14	39.7093	73	69	54	0.221845	-2.17238	3.66e-09	2.88e-08	down	yes
Tb11.v5.0315	hypothetical protein, conserved	13	13	4	22.2794	27	52	26	0.289033	-1.79069	0.000523507	0.00166767	down	yes
Tb11.v5.0413	expression site-associated gene 9 (ESAG9) protein	32	36	24	142.085	255	259	244	0.11994	-3.05961	8.06e-38	6.27e-36	down	yes
Tb11.v5.0687	Pescadillo N-terminus/BRCA1 C Terminus (BRCT) domain containing protein, putative	31	33	29	139.106	284	276	189	0.12387	-3.0131	7.55e-37	5.44e-35	down	yes
Tb11.v5.0854	NLI interacting factor-like phosphatase, putative	12	1	3	19.3996	33	32	34	0.162307	-2.6232	2.37e-05	0.000100706	down	yes
Tb11.v5.0984	hypothetical protein, conserved	2	2	0	48.7665	107	104	79	0.013718	-6.18778	8.09e-16	1.4e-14	down	yes
Tb11.v5.1049	nucleobase/nucleoside transporter 8.1, putative	12	9	10	16.658	29	20	20	0.446029	-1.16479	0.018792	0.0407189	down	yes
Tb9.NT.34	Noncoding RNA, putative	6	16	5	50.4975	85	104	87	0.0965395	-3.37274	5.54e-17	1.08e-15	down	yes
Tb927.1.4970	hypothetical protein	49	72	56	138.667	224	238	196	0.265909	-1.911	4.24e-20	1.09e-18	down	yes
Tb927.1.5080	expression site-associated gene 9 (ESAG9) protein, putative	137	128	277	495.927	884	764	785	0.217099	-2.20358	8.56e-21	2.34e-19	down	yes
Tb927.10.12260	cytosolic nonspecific dipeptidase, putative	779	865	811	1412.51	1851	2480	1742	0.401967	-1.31485	4.97e-23	1.6e-21	down	yes
Tb927.10.12500	P-type H+-ATPase, putative	217	211	310	454.187	753	697	556	0.363898	-1.45839	7.73e-19	1.76e-17	down	yes
Tb927.10.12780	Zinc finger CCCH domain-containing protein 37	62	46	39	79.0613	92	143	94	0.448155	-1.15793	5.56e-05	0.000218562	down	yes
Tb927.10.14000	aconitase	1077	1097	834	1502.96	1803	2324	1891	0.497084	-1.00844	9.18e-10	7.87e-09	down	yes
Tb927.10.16190	procyclic-enriched flagellar receptor adenylate cyclase 2	141	154	111	207.782	290	294	258	0.478537	-1.0633	1.85e-08	1.3e-07	down	yes
Tb927.10.2210	Peptidase C19, ubiquitin carboxyl-terminal hydrolase, putative	452	432	249	624.834	741	1030	839	0.433643	-1.20542	1.96e-07	1.19e-06	down	yes
Tb927.10.2350	pyruvate dehydrogenase complex E3 binding protein, putative	352	337	301	496.604	678	735	586	0.492909	-1.02061	3e-12	3.53e-11	down	yes
Tb927.10.2560	mitochondrial malate dehydrogenase	359	357	317	622.359	789	1016	892	0.378923	-1.40002	2.66e-18	5.84e-17	down	yes
Tb927.10.3050	hypothetical protein	43	44	18	57.7559	94	65	80	0.435979	-1.19767	0.000918494	0.00276974	down	yes
Tb927.10.4380	hypothetical protein	32	26	27	56.7052	71	112	74	0.329891	-1.59994	1.9e-07	1.15e-06	down	yes
Tb927.10.4390	hypothetical protein	21	19	15	33.9923	48	66	37	0.365561	-1.45182	9.73e-05	0.000364007	down	yes
Tb927.10.7180	cysteine-rich, acidic integral membrane protein precursor	177	110	103	459.98	734	981	667	0.165012	-2.59936	2.08e-30	1.08e-28	down	yes
Tb927.10.9530	hypothetical protein	20	19	10	25.3002	32	30	39	0.478018	-1.06486	0.0152105	0.033855	down	yes
Tb927.11.110	expression site-associated gene 9 (ESAG9) (pseudogene)	0	0	0	5.45108	9	15	9	0.0166776	-5.90595	2.36e-05	0.000100524	down	yes
Tb927.11.12000	hypothetical protein, conserved	20	26	26	39.2097	45	44	71	0.434792	-1.2016	0.00140314	0.00407438	down	yes
Tb927.11.130	expression site-associated gene (ESAG, pseudogene), putative	1	1	10	68.979	123	158	122	0.0293008	-5.09292	7.9e-25	2.94e-23	down	yes
Tb927.11.140	expression site-associated gene 4 (ESAG4) protein, putative	153	136	122	260.305	354	544	273	0.354404	-1.49653	1.82e-11	1.95e-10	down	yes
Tb927.11.17850	expression site-associated gene 9 (ESAG9), fragment	0	0	0	53.0221	102	118	98	0.00171779	-9.18523	2.58e-14	3.84e-13	down	yes
Tb927.11.17880	expression site-associated gene 9 (ESAG9), degenerate	0	0	0	40.4677	71	70	97	0.0022571	-8.79131	6.94e-13	8.74e-12	down	yes
Tb927.11.2510	NUC173 domain containing protein, putative	330	359	615	703.09	1024	1225	728	0.434236	-1.20345	6.2e-09	4.69e-08	down	yes
Tb927.11.2690	Succinyl-CoA:3-ketoacid coenzyme A transferase, mitochondrial	987	865	653	1952.88	2864	3618	2751	0.271631	-1.88028	5.43e-25	2.05e-23	down	yes
Tb927.11.2930	membrane-associated protein, putative	381	319	297	559.624	737	956	681	0.420091	-1.25122	2.57e-13	3.4e-12	down	yes
Tb927.11.5250	hypothetical protein, conserved	428	475	656	916.099	1417	1676	929	0.386566	-1.37121	1.97e-14	3e-13	down	yes
Tb927.11.5720	hypothetical protein, conserved	636	634	472	1055.52	1319	1959	1341	0.377356	-1.406	2.81e-14	4.15e-13	down	yes
Tb927.11.7000	hypothetical protein, conserved	9	6	6	14.1365	18	27	19	0.327411	-1.61082	0.00360202	0.00954124	down	yes
Tb927.11.8990	cation transporter, putative	358	325	359	783.942	1074	1469	1130	0.281516	-1.82871	1.87e-33	1.2e-31	down	yes
Tb927.2.1120	retrotransposon hot spot protein 4 (RHS4), point mutation	35	43	61	109.481	149	227	148	0.262381	-1.93026	4.63e-14	6.72e-13	down	yes
Tb927.2.2140	hypothetical protein, conserved	43	32	38	60.2722	80	76	90	0.451897	-1.14593	9.36e-05	0.000351792	down	yes
Tb927.2.3460	cysteine peptidase, Clan CA, family C51, putative	385	308	279	636.143	817	1156	876	0.340784	-1.55307	2.23e-16	4.15e-15	down	yes
Tb927.2.5290	hypothetical protein, conserved	193	165	185	323.153	417	534	446	0.385077	-1.37678	6.09e-16	1.07e-14	down	yes
Tb927.2.5710	hypothetical protein	1	0	1	3.8142	6	9	6	0.094861	-3.39804	0.0102568	0.0240363	down	yes
Tb927.3.2470	Pumilio homology domain family member 8	149	149	197	340.875	587	548	429	0.313617	-1.67292	2.35e-25	9.08e-24	down	yes
Tb927.3.3730	ABC transporter, putative	2313	2317	1849	3543.12	4708	5361	4705	0.435317	-1.19986	6.17e-16	1.08e-14	down	yes
Tb927.3.5760	hypothetical protein, conserved	21	24	21	46.1827	63	79	69	0.308845	-1.69505	1.02e-07	6.42e-07	down	yes
Tb927.3.5790	expression site-associated gene 9 (ESAG9) (pseudogene)	0	0	0	110.541	209	260	196	0.000823524	-10.2459	9.91e-18	2.08e-16	down	yes
Tb927.3.590	adenosine transporter, putative	51	45	65	118.201	152	213	183	0.28935	-1.78911	8.39e-14	1.19e-12	down	yes
Tb927.4.4940	SUMO-interacting motif-containing protein	548	448	463	1175.63	1733	2197	1681	0.259236	-1.94766	1.54e-36	1.1e-34	down	yes
Tb927.4.4960	zinc transporter, putative	524	436	462	715.35	908	1112	862	0.491401	-1.02503	1.12e-11	1.23e-10	down	yes
Tb927.5.150	hypothetical protein, conserved	1	0	1	7.06201	10	10	19	0.0494449	-4.33803	0.000410823	0.0013381	down	yes
Tb927.5.2170	conserved protein	26	15	21	47.8513	64	79	80	0.274428	-1.8655	5.44e-08	3.6e-07	down	yes
Tb927.5.4620	expression site-associated gene 9 (ESAG9) protein, putative	0	0	0	4.67426	5	8	14	0.0196219	-5.67139	0.000110745	0.000410217	down	yes
Tb927.5.810	zinc finger CCCH domain containing protein 11	2599	2002	1655	3711.96	5092	4939	5779	0.39141	-1.35325	4.63e-11	4.71e-10	down	yes
Tb927.6.1520	Aquaglyceroporin 1	364	284	278	791.654	1110	1660	1081	0.241305	-2.05107	2.26e-27	9.6e-26	down	yes
Tb927.6.510	GPEET procyclin	63	50	60	93.5252	125	144	120	0.441048	-1.18099	3.55e-07	2.05e-06	down	yes
Tb927.6.520	EP3-2 procyclin	47	40	36	65.7057	73	126	75	0.449743	-1.15283	0.000111746	0.000413765	down	yes
Tb927.7.210	Proline dehydrogenase, mitochondrial	1034	862	712	1392.37	1643	2471	1664	0.453255	-1.1416	3.91e-09	3.06e-08	down	yes
Tb927.7.2160	hypothetical protein, conserved	59	63	36	437.933	792	890	782	0.0635839	-3.97519	3.81e-85	1.85e-82	down	yes
Tb927.7.2170	Nucleolar protein 168	282	318	467	598.685	905	987	673	0.411694	-1.28036	1.12e-13	1.56e-12	down	yes
Tb927.7.2230	mitochondrial carrier protein, putative	103	99	91	178.391	249	307	226	0.372896	-1.42315	3.69e-14	5.41e-13	down	yes
Tb927.7.2680	zinc finger protein family member, putative	384	397	287	648.105	873	1103	853	0.376219	-1.41035	5.05e-16	8.98e-15	down	yes
Tb927.7.400	hypothetical protein, conserved	34	44	42	106.63	149	234	143	0.226927	-2.1397	4.31e-17	8.44e-16	down	yes
Tb927.7.420	hypothetical protein, conserved	6	7	7	24.1871	30	53	42	0.157823	-2.66362	6.44e-08	4.22e-07	down	yes
Tb927.7.5780	thioredoxin, putative	165	105	80	183.89	207	299	243	0.468905	-1.09263	8.44e-05	0.000320262	down	yes
Tb927.7.5940	Protein Associated with Differentiation，PAD2	932	711	587	1477.3	2068	2473	2080	0.336772	-1.57015	4.3e-16	7.72e-15	down	yes
Tb927.7.5950	protein associated with differentiation 3, putative	84	86	85	231.59	349	454	337	0.222024	-2.17121	3.63e-33	2.3e-31	down	yes
Tb927.7.860	hypothetical protein, conserved	487	490	475	836.392	1133	1264	1166	0.402428	-1.3132	1.07e-22	3.39e-21	down	yes
Tb927.8.1410	pre-rrna-processing protein tsr1 homolog	43	33	77	78.7963	122	118	85	0.465646	-1.10269	0.000213331	0.000744779	down	yes
Tb927.8.4720	amino acid transporter, putative	26	10	9	44.7432	68	88	67	0.203199	-2.29903	1.67e-08	1.19e-07	down	yes
Tb927.8.520	hypothetical protein	18	12	5	26.0875	31	46	43	0.290819	-1.78181	0.000216759	0.00075539	down	yes
Tb927.8.5350	hypothetical protein, conserved	131	118	87	212.183	282	352	301	0.357389	-1.48443	3.19e-12	3.74e-11	down	yes
Tb927.8.6490	Basal body protein	442	356	318	752.648	1077	1378	964	0.327375	-1.61099	1.73e-19	4.18e-18	down	yes
Tb927.8.730	nucleolar RNA-binding protein, putative	1088	1189	1986	2090.23	2955	2547	2798	0.499413	-1.0017	2.75e-07	1.62e-06	down	yes
Tb927.8.7310	hypothetical protein	4	0	1	6.35124	11	7	14	0.154108	-2.69798	0.00658384	0.0162853	down	yes
Tb927.8.7670	amino acid transporter, putative	69	59	66	105.927	131	213	106	0.43354	-1.20576	3.59e-06	1.77e-05	down	yes
Tb927.8.8220	amino acid transporter, putative	14	16	22	47.3674	95	70	68	0.219961	-2.18468	1.27e-10	1.23e-09	down	yes
Tb927.9.2320	methyltransferase domain containing protein, putative	155	139	109	223.4	305	379	260	0.427658	-1.22547	1.23e-09	1.03e-08	down	yes
Tb927.9.6090	PTP1-interacting protein, 39 kDa	85	57	66	129.263	158	200	204	0.365497	-1.45207	7.24e-09	5.43e-08	down	yes
Tb927.9.680	expression site-associated gene 9 (ESAG9), pseudogene	5	5	8	36.478	66	62	71	0.088528	-3.49772	2.04e-14	3.1e-13	down	yes
Tb927.9.730	hypothetical protein, conserved	1	1	4	16.4687	19	27	44	0.063719	-3.97213	4.11e-07	2.35e-06	down	yes
Tb927.9.7340	expression site-associated gene 9 (ESAG9) protein, putative	4	9	3	278.9	523	508	605	0.00955125	-6.7101	2.7e-60	5.71e-58	down	yes
Tb927.9.7370	expression site-associated gene 9 (ESAG9) protein, putative	13	10	17	108.562	170	223	214	0.064688	-3.95036	2.06e-35	1.41e-33	down	yes
Tb927.9.7470	purine nucleoside transporter	633	440	382	917.157	1150	1622	1270	0.360844	-1.47055	1.13e-11	1.24e-10	down	yes
Tb927.9.7920	hypothetical protein, conserved	11	13	15	56.468	107	85	105	0.128472	-2.96047	2.68e-17	5.41e-16	down	yes
Tb11.v5.1051	nucleobase/nucleoside transporter 8.1, putative	1037	1115	937	610.076	159	224	207	5.16858	2.36977	9.67e-41	8.86e-39	up	yes
Tb11.v5.1052	nucleobase/nucleoside transporter 8.1, putative	25	22	28	15.7377	6	7	7	3.70232	1.88843	0.000366531	0.00120801	up	yes
Tb927.10.14050	hypothetical protein	82	97	76	60.2611	44	40	26	2.31302	1.20978	2.05e-05	8.85e-05	up	yes
Tb927.10.4190	hypothetical protein	105	132	96	80.2019	44	70	39	2.1744	1.12062	3.43e-05	0.000141041	up	yes
Tb927.11.3610	nucleobase/nucleoside transporter 8.1	22	29	32	20.009	6	17	15	2.13775	1.09609	0.0238122	0.0498942	up	yes
Tb927.11.3620	nucleobase/nucleoside transporter 8.2	572	657	694	395.205	151	193	132	4.00665	2.0024	1.14e-40	1.04e-38	up	yes
Tb927.11.460	predicted WD40 repeat protein	466	428	678	376.796	286	286	153	2.16775	1.1162	1.74e-07	1.06e-06	up	yes
Tb927.11.4820	60S ribosomal protein L17, putative	10199	11852	8885	7647.87	4964	4856	5227	2.02276	1.01633	1.08e-10	1.06e-09	up	yes
Tb927.8.1640	MSP-B, putative	432	436	357	298.587	192	223	161	2.1227	1.0859	3.84e-10	3.44e-09	up	yes
Tb927.9.8580	hypothetical protein, conserved	1642	1955	1512	1238.7	742	784	820	2.14166	1.09873	3.97e-12	4.61e-11	up	yes
Tb05.5K5.170	elongation of very long chain fatty acids protein, putative	25	20	31	48.5342	74	71	70	0.348257	-1.52178	1.03e-06	5.57e-06	down	yes
Tb05.5K5.210	hypothetical protein	528	547	966	1121.31	1952	1368	1400	0.423106	-1.24091	5.48e-09	4.19e-08	down	yes
Tb05.5K5.500	expression site-associated gene 3 (ESAG3), degenerate	0	0	3	10.6681	25	12	23	0.0481656	-4.37585	2.23e-05	9.53e-05	down	yes
Tb08.27P2.110	PAP2 superfamily, putative	1	2	0	20.3038	21	70	30	0.0249578	-5.32437	4.37e-08	2.92e-07	down	yes
Tb09.v4.0016	expression site- associated gene (ESAG) protein, putative	0	1	1	189.723	419	307	397	0.00174029	-9.16645	1.49e-18	3.31e-17	down	yes
Tb09.v4.0018	expression site-associated gene 3 (ESAG3) protein, putative	19	18	27	36.8074	58	54	46	0.400189	-1.32125	0.000112417	0.000415777	down	yes
Tb09.v4.0042	leucine-rich repeat protein (LRRP, pseudogene), putative	11	8	10	59.1996	84	104	132	0.088331	-3.50094	1.31e-18	2.94e-17	down	yes
Tb09.v4.0065	expression site-associated gene 1 (ESAG 1), putative	0	0	0	239.893	508	427	491	0.00037987	-11.3622	1.61e-21	4.7e-20	down	yes
Tb09.v4.0104	leucine-rich repeat protein 1 (LRRP1), fragment	4	3	11	18.5041	30	32	31	0.189215	-2.4019	1.21e-05	5.43e-05	down	yes
Tb11.01.6240	expression site-associated gene 2 (ESAG2) protein, putative	35	34	33	296.222	561	519	580	0.0603152	-4.05133	1.97e-75	7.97e-73	down	yes
Tb11.01.6250	expression site-associated gene 11 (ESAG11) protein, putative	322	312	344	492.145	622	680	669	0.488416	-1.03382	3.23e-12	3.78e-11	down	yes
Tb11.01.6251	expression site-associated gene 11 (ESAG11) protein, putative	6	9	8	37.6529	73	68	62	0.111775	-3.16133	2.54e-14	3.79e-13	down	yes
Tb11.1800	retrotransposon hot spot protein (RHS, pseudogene), putative	16	20	35	60.148	70	81	132	0.239564	-2.06152	9.74e-08	6.19e-07	down	yes
Tb11.v5.0442	retrotransposon hot spot protein, RHS3, putative	16	16	22	44.1282	50	74	84	0.252793	-1.98397	9.44e-08	6.02e-07	down	yes
Tb11.v5.0470	receptor-type adenylate cyclase GRESAG 4, putative	492	538	591	1139.43	1724	1364	2046	0.305906	-1.70884	3.45e-18	7.52e-17	down	yes
Tb11.v5.0546	receptor-type adenylate cyclase GRESAG 4, putative	186	254	271	459.061	760	558	714	0.340575	-1.55396	7.15e-16	1.25e-14	down	yes
Tb11.v5.0561	fatty acyl CoA synthetase, putative	44	51	69	247.079	474	407	432	0.12239	-3.03044	2.7e-49	3.86e-47	down	yes
Tb11.v5.0638	serine carboxypeptidase III precursor, putative	117	124	154	435.309	817	705	693	0.175482	-2.51061	6.77e-55	1.22e-52	down	yes
Tb11.v5.0671	protein kinase A catalytic subunit, putative	539	519	470	800.634	982	1056	1205	0.462506	-1.11246	2.27e-10	2.09e-09	down	yes
Tb11.v5.0675	ubiquitin-activating enzyme E1, putative	23	25	19	33.8734	29	54	52	0.487978	-1.03511	0.00833687	0.02003	down	yes
Tb11.v5.0676	expression site-associated gene 2 (ESAG2) protein, putative	214	191	167	501.121	788	808	823	0.233677	-2.09741	1.88e-33	1.2e-31	down	yes
Tb11.v5.0677	expression site-associated gene 11 (ESAG11) protein, putative	183	154	255	339.011	513	457	472	0.402865	-1.31163	8.64e-12	9.67e-11	down	yes
Tb11.v5.0730	pumillio RNA binding protein 4, putative	624	553	632	907.145	1220	1129	1264	0.492003	-1.02326	4.76e-11	4.82e-10	down	yes
Tb11.v5.0757	stress-inducible protein STI1-like, putative	60	67	72	112.944	171	138	167	0.409502	-1.28806	2.18e-08	1.53e-07	down	yes
Tb11.v5.0777	paraflagellar rod protein, putative	97	79	64	220.723	360	377	344	0.220615	-2.18039	4.3e-26	1.71e-24	down	yes
Tb11.v5.0788	expression site-associated gene 2 (ESAG2) protein, putative	694	685	731	1232.72	1705	1639	1900	0.394018	-1.34367	2.79e-18	6.1e-17	down	yes
Tb11.v5.0789	expression site-associated gene 2 (ESAG2) protein, putative	7	6	5	75.9684	136	195	112	0.0406538	-4.62046	2.54e-28	1.15e-26	down	yes
Tb11.v5.0797	flagellar calcium-binding protein	29	19	27	53.5641	60	71	109	0.303211	-1.72161	3.62e-06	1.79e-05	down	yes
Tb11.v5.1026	procyclin-associated gene 2-like protein, putative	387	423	681	789.477	1232	1042	995	0.446648	-1.16279	4.45e-10	3.93e-09	down	yes
Tb11.v5.1055	73 kDa paraflagellar rod protein, putative	28	37	26	50.9009	69	68	76	0.419612	-1.25287	4.89e-05	0.000194659	down	yes
Tb927.1.2070	expression site-associated gene 11 (ESAG11), fragment	0	2	1	10.4148	27	18	15	0.0494659	-4.33742	1.38e-05	6.13e-05	down	yes
Tb927.1.2490	histone H3, putative	0	1	0	92.4774	177	186	187	0.00192349	-9.02206	5.02e-14	7.27e-13	down	yes
Tb927.1.275	expression site-associated gene 4 (ESAG4), pseudogene	12	27	11	57.7133	74	90	126	0.166717	-2.58453	1.1e-10	1.08e-09	down	yes
Tb927.1.30	hypothetical protein	0	0	0	139.558	337	152	329	0.00065261	-10.5815	1.47e-15	2.51e-14	down	yes
Tb927.1.3390	Eukaryotic protein of unknown function (DUF866), putative	229	270	357	471.803	600	540	807	0.423288	-1.24029	3.49e-08	2.37e-07	down	yes
Tb927.1.3950	alanine aminotransferase	5646	6611	6458	11675.4	15970	16529	18481	0.358624	-1.47946	4.24e-25	1.62e-23	down	yes
Tb927.1.490	hypothetical protein	41	36	40	271.738	481	502	519	0.0765871	-3.70675	9.96e-69	2.93e-66	down	yes
Tb927.1.4900	expression site-associated gene 11 (ESAG11) protein, putative	19	24	26	535.423	1112	1130	910	0.0216708	-5.5281	4.63e-146	9e-143	down	yes
Tb927.1.4910	expression site-associated gene 1 (ESAG1) protein, putative	18	18	26	136.339	257	271	229	0.0808846	-3.62799	2.85e-46	3.6e-44	down	yes
Tb927.1.5030	leucine-rich repeat protein (LRRP), putative	416	510	494	765.562	1162	1184	865	0.439079	-1.18745	4.41e-21	1.23e-19	down	yes
Tb927.1.5110	expression site-associated gene 11 (ESAG11) protein, putative	164	147	207	358.576	582	524	526	0.312248	-1.67923	4.26e-23	1.39e-21	down	yes
Tb927.1.90	retrotransposon hot spot protein (RHS, pseudogene), putative	71	61	98	169.227	244	282	259	0.2881	-1.79536	2.3e-17	4.69e-16	down	yes
Tb927.10.10590	histone H2B, putative	5	9	7	419.385	818	848	817	0.00831737	-6.90966	6.69e-88	4.06e-85	down	yes
Tb927.10.10950	heat shock protein, putative	829	853	1585	1657.02	1813	1933	2839	0.474273	-1.07621	0.00677567	0.0167172	down	yes
Tb927.10.11080	paraflagellar rod protein	811	737	524	1087.8	1452	1461	1509	0.464685	-1.10568	1.25e-08	9.09e-08	down	yes
Tb927.10.14030	hypothetical protein, conserved	2139	1928	2610	3501.88	5010	4128	5102	0.457943	-1.12676	2.11e-11	2.24e-10	down	yes
Tb927.10.3400	hypothetical protein, conserved	66	66	57	114.996	142	164	189	0.37442	-1.41727	9.27e-09	6.86e-08	down	yes
Tb927.10.3990	DHH1	2180	1796	2323	5035.27	7205	7361	9038	0.260607	-1.94005	1.63e-27	6.94e-26	down	yes
Tb927.10.5690	procyclin-associated gene 2 (PAG2) protein, putative	1171	1190	1449	2557.21	3706	4098	3735	0.324907	-1.6219	3.39e-40	2.99e-38	down	yes
Tb927.10.5810	The ARF-like 2 binding protein BART, putative	7496	7198	7517	11509.1	14733	14745	16984	0.468356	-1.09432	3.34e-13	4.36e-12	down	yes
Tb927.10.6740	Plasma-membrane choline transporter, putative	1443	1383	1421	2173.87	3034	2625	3078	0.47717	-1.06743	1.82e-12	2.18e-11	down	yes
Tb927.11.14600	procyclin-associated gene 2-like protein, putative	352	357	520	674.644	1112	910	819	0.426289	-1.2301	1.74e-13	2.36e-12	down	yes
Tb927.11.14620	expression site-associated gene 2 (ESAG2) protein, putative	1872	1881	2271	3927.48	5966	5473	6020	0.337894	-1.56536	1.55e-29	7.63e-28	down	yes
Tb927.11.15910	iron superoxide dismutase	1276	1133	1072	1739.75	2201	2275	2432	0.496882	-1.00903	2.89e-10	2.62e-09	down	yes
Tb927.11.16550	Zinc finger protein, C3H1 type-like	392	285	289	573.81	724	963	787	0.389303	-1.36104	1.1e-12	1.35e-11	down	yes
Tb927.11.17840	retrotransposon hot spot protein (RHS), degenerate	35	29	36	52.6187	80	75	62	0.457389	-1.12851	8.57e-05	0.000324753	down	yes
Tb927.11.17890	expression site-associated gene 1 (ESAG1) protein, putative	53	53	82	809.645	1700	1494	1463	0.0396716	-4.65575	3.57e-147	8.68e-144	down	yes
Tb927.11.1800	histone H1	1	2	7	32.4576	56	60	67	0.0531655	-4.23337	1.59e-13	2.17e-12	down	yes
Tb927.11.1870	histone H1	21	20	10	30.2237	31	40	56	0.392975	-1.34749	0.00258171	0.00707386	down	yes
Tb927.11.2610	hypothetical protein, conserved	10080	10488	10091	15311.8	19141	18594	22864	0.494237	-1.01672	2.01e-10	1.88e-09	down	yes
Tb927.11.2870	hypothetical protein	14	19	12	24.0367	30	30	38	0.449521	-1.15354	0.00735432	0.0179986	down	yes
Tb927.11.3310	ubiquitin-conjugating enzyme, putative	724	574	740	1532.57	2208	2367	2527	0.282016	-1.82615	3.29e-28	1.48e-26	down	yes
Tb927.11.4460	ALBA-Domain Protein	985	1010	1133	2076.35	3071	2720	3442	0.330315	-1.59808	1.2e-22	3.76e-21	down	yes
Tb927.11.6870	14-3-3 protein 2	1169	1118	1472	2447.87	3659	3300	3891	0.338255	-1.56382	1.24e-22	3.87e-21	down	yes
Tb927.11.8330	hypothetical protein, conserved	595	489	410	841.236	1103	1437	1029	0.419766	-1.25234	9.38e-12	1.04e-10	down	yes
Tb927.2.1130	retrotransposon hot spot protein 3 (RHS3), interrupted, degenerate	68	54	63	128.337	155	158	257	0.314338	-1.66961	1.41e-08	1.01e-07	down	yes
Tb927.2.1260	expression site-associated gene 4 (ESAG4), degenerate	42	47	46	145.945	244	206	280	0.180255	-2.47189	2.62e-23	8.65e-22	down	yes
Tb927.2.270	retrotransposon hot spot protein 3 (RHS3), frameshift	9	16	16	138.689	230	255	296	0.051105	-4.29039	2.64e-42	2.67e-40	down	yes
Tb927.2.2770	hypothetical protein, conserved	620	430	521	1271.7	1949	1920	2132	0.258311	-1.95282	7.92e-26	3.09e-24	down	yes
Tb927.2.3320	65 kDa invariant surface glycoprotein	435	433	495	1130.05	1923	1679	1793	0.248243	-2.01018	2.12e-46	2.79e-44	down	yes
Tb927.2.4410	Eukaryotic protein of unknown function (DUF846), putative	1534	1749	2081	2657.31	3821	3703	3145	0.495813	-1.01213	1.8e-18	3.99e-17	down	yes
Tb927.2.5160	chaperone protein DnaJ, putative	4943	5361	8996	10734.6	13051	13846	17798	0.415612	-1.26669	7.47e-09	5.59e-08	down	yes
Tb927.2.6240	adenosine transporter 2	29	20	24	96.5614	160	150	189	0.143417	-2.80171	8.91e-22	2.62e-20	down	yes
Tb927.2.660	expression site-associated gene 4 (ESAG4), degenerate	194	193	188	303.27	335	420	476	0.457005	-1.12972	3.05e-08	2.09e-07	down	yes
Tb927.3.2510	expression site-associated gene 2 (ESAG2) protein, putative	1	6	4	18.947	34	32	36	0.105164	-3.24929	6.88e-08	4.48e-07	down	yes
Tb927.3.430	expression site-associated gene 3 (ESAG3), truncated	0	0	0	10.2618	24	11	25	0.00891319	-6.80984	2.96e-07	1.73e-06	down	yes
Tb927.3.560	expression site-associated gene 11 (ESAG11) protein, putative	35	32	72	570.711	1097	1033	1129	0.0415388	-4.5894	5.98e-86	3.06e-83	down	yes
Tb927.3.5750	retrotransposon hot spot protein (RHS, pseudogene), putative	50	37	60	112.331	161	185	179	0.275504	-1.85986	2.12e-14	3.21e-13	down	yes
Tb927.3.5810	expression site-associated gene 2 (ESAG2) (pseudogene)	0	0	0	61.3758	133	124	111	0.00148399	-9.3963	5.59e-15	9.04e-14	down	yes
Tb927.3.5820	expression site-associated gene 11 (ESAG11), degenerate	1	1	3	10.2487	14	21	21	0.0871338	-3.52062	3.21e-05	0.00013236	down	yes
Tb927.3.720	zinc finger protein 3	1155	925	1177	2079.49	2803	2997	3337	0.349727	-1.5157	3.9e-19	9.17e-18	down	yes
Tb927.4.1200	expression site-associated gene 1 (ESAG1) protein, putative	0	0	0	381.086	775	833	681	0.000238923	-12.0312	3.52e-24	1.25e-22	down	yes
Tb927.4.180	hypothetical protein	104	80	86	202.793	306	316	319	0.283546	-1.81834	1.74e-19	4.18e-18	down	yes
Tb927.4.2450	protein disulfide isomerase 1	2875	2888	3524	6040.99	8051	7943	10589	0.338828	-1.56137	7.5e-18	1.58e-16	down	yes
Tb927.4.3280	expression site-associated gene 2 (ESAG2) protein, putative	1	1	0	6.76196	11	18	10	0.0514185	-4.28157	0.00040815	0.00132984	down	yes
Tb927.4.3590	translation elongation factor 1-beta, putative	797	856	1045	1345.62	1897	1491	1952	0.491694	-1.02417	3.86e-09	3.03e-08	down	yes
Tb927.5.1400	hypothetical protein	12	12	11	31.1231	46	59	47	0.228148	-2.13196	6.44e-08	4.22e-07	down	yes
Tb927.5.1440	hypothetical protein	87	59	71	137.091	225	169	206	0.356951	-1.4862	1.51e-09	1.26e-08	down	yes
Tb927.5.160	retrotransposon hot spot protein (RHS, pseudogene), putative	1	0	0	6.72447	14	12	13	0.0271401	-5.20343	0.000114252	0.00042128	down	yes
Tb927.5.2940	stress-induced protein sti1, putative	3345	3547	7234	7206.34	7359	8721	12640	0.468412	-1.09415	0.0219827	0.0464615	down	yes
Tb927.5.4000	hypothetical protein	6	10	3	14.1088	10	24	30	0.288425	-1.79373	0.00605394	0.0150937	down	yes
Tb927.5.4010	Enriched in surface-labeled proteome protein 4	907	797	653	2396.98	3826	3768	4298	0.195516	-2.35464	2.48e-37	1.88e-35	down	yes
Tb927.5.4170	histone H4, putative	1	1	0	256.484	477	538	513	0.0012878	-9.60088	1.57e-20	4.18e-19	down	yes
Tb927.5.4200	histone H4, putative	1	1	3	6.47485	13	11	10	0.144597	-2.78989	0.0023932	0.00660391	down	yes
Tb927.5.4260	histone H4, putative	16	15	27	167.045	285	371	290	0.060525	-4.04633	1.73e-52	2.8e-50	down	yes
Tb927.5.4570	Flagellum adhesion protein 3	112	175	242	319.147	549	388	452	0.36988	-1.43487	8.83e-10	7.59e-09	down	yes
Tb927.5.4575	hypothetical protein	0	4	0	9.10888	11	19	20	0.0777647	-3.68474	0.000161212	0.00057777	down	yes
Tb927.5.4600	expression site-associated gene 3 (ESAG3) protein, putative	5	0	5	21.6497	37	52	32	0.0826206	-3.59736	4.71e-09	3.64e-08	down	yes
Tb927.5.610	acidic phosphatase, putative	3027	2899	2471	6738.25	10183	10842	10825	0.26056	-1.94031	1e-37	7.75e-36	down	yes
Tb927.5.800	casein kinase I, isoform 2	951	809	927	2358.76	3762	3676	3946	0.232309	-2.10588	5.52e-45	6.46e-43	down	yes
Tb927.6.100	receptor-type adenylate cyclase GRESAG 4, pseudogene, putative	3	4	5	50.6127	87	93	108	0.0406884	-4.61924	3.97e-20	1.02e-18	down	yes
Tb927.6.110	hypothetical protein	10	12	5	54.4993	81	97	117	0.0895693	-3.48085	1.82e-17	3.74e-16	down	yes
Tb927.6.150	retrotransposon hot spot protein 3 (RHS3), frameshift	60	61	57	267.967	394	444	567	0.123403	-3.01855	3.35e-37	2.5e-35	down	yes
Tb927.6.3840	reticulon domain protein	5967	4819	5623	9149.67	12153	12511	13543	0.422713	-1.24225	3.18e-15	5.25e-14	down	yes
Tb927.6.540	gene related to expression site-associated gene 2 (GRESAG2), putative	10	8	10	20.7384	30	28	37	0.288402	-1.79385	0.00015952	0.000572974	down	yes
Tb927.7.2000	retrotransposon hot spot protein 7 (RHS7), putative	7	6	11	19.627	33	32	29	0.251613	-1.99072	3.96e-05	0.000160831	down	yes
Tb927.7.2190	translocon-associated protein (TRAP), alpha subunit, putative	643	663	604	1064.63	1313	1385	1722	0.421996	-1.2447	8.31e-12	9.31e-11	down	yes
Tb927.7.2650	hypothetical protein, conserved	11335	10961	11060	17336.7	23668	22342	24296	0.466575	-1.09982	6.12e-16	1.07e-14	down	yes
Tb927.7.2890	histone H2A, putative	2	3	1	5.86633	6	7	15	0.205846	-2.28036	0.0165077	0.036361	down	yes
Tb927.7.3250	expression site-associated gene 6 (ESAG6) protein, putative	45	44	71	97.6064	136	148	142	0.368402	-1.44065	4.81e-09	3.71e-08	down	yes
Tb927.7.4160	Fatty acid elongase	1217	1201	1342	1863.11	2429	2419	2548	0.49915	-1.00245	7.65e-14	1.09e-12	down	yes
Tb927.7.4180	Fatty acid elongase	1757	1630	1507	3417.11	4939	5581	5057	0.311308	-1.68359	6.44e-34	4.23e-32	down	yes
Tb927.7.4470	hypothetical protein, conserved	1294	1217	1180	1972.85	2533	2689	2869	0.448856	-1.15568	2.51e-14	3.75e-13	down	yes
Tb927.7.5790	protein disulfide isomerase, putative	1376	1153	1359	2852.03	4104	4394	4631	0.29129	-1.77947	6.04e-31	3.28e-29	down	yes
Tb927.7.6690	Trypanosoma specific protein, unknown function	1247	1032	963	1733.08	2289	2596	2264	0.451224	-1.14808	3.26e-13	4.27e-12	down	yes
Tb927.8.2070	Present in the outer mitochondrial membrane proteome 39-1	750	720	665	1216.46	1740	1694	1711	0.409803	-1.287	1.92e-19	4.59e-18	down	yes
Tb927.8.2080	Fungal tRNA ligase phosphodiesterase domain containing protein, putative	149	155	167	244.608	319	317	355	0.46579	-1.10225	1.07e-09	9.07e-09	down	yes
Tb927.8.4060	Flagellum adhesion protein 2, putative	1227	1410	1298	2159.37	2929	3006	3062	0.429708	-1.21857	6.37e-21	1.76e-19	down	yes
Tb927.8.480	phosphatidic acid phosphatase protein, putative	1	0	4	46.9472	80	122	77	0.0177944	-5.81243	2.86e-16	5.24e-15	down	yes
Tb927.8.6390	lysophospholipase, putative	1167	1130	1392	2424.26	3498	3301	3960	0.3346	-1.57949	4.97e-23	1.6e-21	down	yes
Tb927.8.890	Ras-related protein Rab1A	2953	2393	2863	4444.69	5822	6273	6284	0.440519	-1.18272	2.49e-15	4.16e-14	down	yes
Tb927.9.15520	BARP protein	0	0	0	70.8272	127	188	114	0.00128402	-9.60511	1.58e-15	2.68e-14	down	yes
Tb927.9.15720	hypothetical protein, conserved	22	12	20	60.7458	93	107	108	0.172837	-2.53252	1.04e-14	1.63e-13	down	yes
Tb927.9.15810	retrotransposon hot spot protein 3 (RHS3), putative	10	3	7	25.0929	43	40	46	0.153026	-2.70816	4.9e-08	3.27e-07	down	yes
Tb927.9.16050	leucine-rich repeat protein (pseudogene), putative	13	6	3	41.4736	74	76	75	0.0972928	-3.36152	3.85e-14	5.63e-13	down	yes
Tb927.9.2520	microtubule-associated protein	121	71	86	286.998	537	520	394	0.19217	-2.37955	2.39e-28	1.09e-26	down	yes
Tb927.9.2800	hypothetical protein, conserved	348	327	312	1002.57	1613	1817	1593	0.194658	-2.36099	9.69e-66	2.48e-63	down	yes
Tb927.9.5770	tryparedoxin peroxidase	1681	1566	1589	2578.07	3372	3043	4072	0.450236	-1.15125	1.53e-10	1.45e-09	down	yes
Tb927.9.7330	expression site-associated gene 2 (ESAG2) protein, putative	4	1	2	7.73132	11	9	18	0.179434	-2.47848	0.00366504	0.00969758	down	yes
Tb927.9.9100	hypothetical protein, conserved	1493	1488	1512	2430.05	3312	3233	3491	0.439828	-1.18499	5.83e-18	1.25e-16	down	yes
Tb11.01.1680.v5	polyubiquitin, putative	2279	2681	4422	2016.91	887	858	1128	3.14173	1.65156	1.48e-13	2.02e-12	up	yes
Tb11.v5.0197	clathrin heavy chain, putative	543	553	391	355.081	178	248	219	2.28728	1.19363	1.07e-08	7.86e-08	up	yes
Tb11.v5.0288	ribonucleoside-diphosphate reductase small chain, putative	571	609	530	368.217	182	163	165	3.31505	1.72903	1.18e-26	4.76e-25	up	yes
Tb11.v5.0309	THT1 - hexose transporter, putative	761	1091	511	559.784	298	394	317	2.32664	1.21825	4.31e-07	2.46e-06	up	yes
Tb11.v5.0463	expression site-associated gene (ESAG) protein, putative	511	511	434	360.346	247	228	235	2.02813	1.02015	1.78e-09	1.46e-08	up	yes
Tb11.v5.0469	beta tubulin, putative	258	288	307	186.96	85	68	119	3.0363	1.60231	5.67e-11	5.72e-10	up	yes
Tb11.v5.0605	pyruvate kinase 1, putative	61	77	68	50.7509	34	31	35	2.02562	1.01836	0.00053218	0.00169253	up	yes
Tb11.v5.0798	flagellar calcium-binding protein	1025	1019	994	694.317	392	351	398	2.6196	1.38934	1.4e-19	3.42e-18	up	yes
Tb927.1.2360	alpha tubulin	11878	12645	12448	8544.39	4891	4140	5412	2.4976	1.32054	5.73e-16	1.01e-14	up	yes
Tb927.1.2400	alpha tubulin	1126	1094	2012	978.002	527	454	700	2.41616	1.27272	2.67e-07	1.57e-06	up	yes
Tb927.1.2430	histone H3, putative	60	94	75	51.0789	19	36	26	2.78924	1.47987	5.9e-06	2.82e-05	up	yes
Tb927.10.10490	histone H2B, putative	201	218	207	153.749	91	93	114	2.05873	1.04176	7.21e-07	3.96e-06	up	yes
Tb927.10.1400	hypoxanthine-guanine phosphoribosyltransferase	1598	1839	1966	1125.18	514	437	460	3.76134	1.91125	2.28e-46	2.95e-44	up	yes
Tb927.10.1470	hypoxanthine-guanine phosphoribosyltransferase	2556	2795	2931	1996.91	1281	1361	1153	2.15701	1.10903	2.25e-28	1.03e-26	up	yes
Tb927.10.16070	Eukaryotic translation initiation factor 4E-2	848	981	978	678.109	504	371	413	2.14263	1.09938	1.42e-12	1.73e-11	up	yes
Tb927.10.8440	glucose transporter 1B	419	631	527	276.718	26	35	44	14.6687	3.87467	7.47e-59	1.48e-56	up	yes
Tb927.10.8460	glucose transporter, putative	1954	2041	1008	937.724	180	237	199	8.11435	3.02048	1.67e-33	1.08e-31	up	yes
Tb927.11.11965	cytoskeleton-associated protein, putative	247	197	225	136.42	56	46	50	4.3607	2.12456	2.34e-20	6.19e-19	up	yes
Tb927.11.11980	cytoskeleton-associated protein 15	495	547	570	371.354	193	169	259	2.51733	1.33189	2.54e-10	2.32e-09	up	yes
Tb927.11.12780	ribonucleoside-diphosphate reductase small chain, putative	329	363	347	207.515	74	68	73	4.76591	2.25275	3.71e-34	2.46e-32	up	yes
Tb927.11.12790	ribonucleoside-diphosphate reductase small chain	875	965	780	565.624	277	261	252	3.28204	1.71459	1.94e-28	8.98e-27	up	yes
Tb927.11.13030	calmodulin	69	76	75	46.9558	23	16	24	3.42783	1.7773	5.22e-08	3.47e-07	up	yes
Tb927.11.15130	DnaJ homolog, putative	2330	2753	3234	2027.21	1604	1261	1118	2.06003	1.04266	4.22e-13	5.44e-12	up	yes
Tb927.11.1790	histone H1	51	42	26	21.2525	5	1	2	14.9097	3.89818	8.02e-09	5.98e-08	up	yes
Tb927.11.610	hypothetical protein, conserved	1458	1787	1877	1213.47	847	666	708	2.26326	1.1784	1.96e-16	3.66e-15	up	yes
Tb927.11.715	dynein light chain LC8, putative	445	363	445	298.94	191	168	186	2.26725	1.18094	8.34e-11	8.2e-10	up	yes
Tb927.5.1360	nucleoside 2-deoxyribosyltransferase	4118	3981	4421	2970.59	1696	1922	1781	2.28659	1.1932	2.21e-22	6.73e-21	up	yes
Tb927.5.1410	64 kDa invariant surface glycoprotein	2145	2206	2144	1407.25	668	579	731	3.21397	1.68436	3.8e-25	1.45e-23	up	yes
Tb927.5.1430	64 kDa invariant surface glycoprotein	531	561	529	313.337	83	87	100	5.90754	2.56256	9.65e-46	1.19e-43	up	yes
Tb927.5.4180	histone H4, putative	4769	6104	5427	3493.38	1562	1520	1728	3.31109	1.72731	3.17e-31	1.75e-29	up	yes
Tb927.7.1780	Adenine phosphoribosyltransferase, putative	5295	4894	5330	3793.74	2445	2462	2422	2.08902	1.06283	2.6e-17	5.26e-16	up	yes
Tb927.7.2290	hypothetical protein, conserved	3650	3954	3230	2597.29	1666	1626	1520	2.22896	1.15637	9.08e-18	1.91e-16	up	yes
Tb927.7.7510	hypothetical protein	13876	13928	12788	9864.87	6411	6038	6306	2.13384	1.09345	3.89e-16	7.05e-15	up	yes
Tb927.8.1460	EamA-like transporter family, putative	4416	4556	4250	3249.96	2034	2191	2123	2.05437	1.0387	3.87e-16	7.04e-15	up	yes
Tb927.8.5465	flagellar calcium-binding 24 kDa protein	210	129	151	96.8041	27	29	33	5.46922	2.45134	4.82e-16	8.63e-15	up	yes
Tb927.8.5470	flagellar calcium-binding 24 kDa protein	3307	3281	2871	2271.39	1317	1393	1477	2.22529	1.15399	6.56e-14	9.46e-13	up	yes
Tb927.9.11600	glycosomal membrane protein	4678	5442	3230	3021.53	1465	1662	1667	2.75194	1.46045	2.42e-13	3.21e-12	up	yes
Tb927.9.15940	expression site-associated gene 3 (ESAG3) protein, putative	73	92	99	63.7392	43	40	39	2.12944	1.09047	3.63e-05	0.00014848	up	yes
Tb927.9.6250	arginine kinase	1499	1540	1377	1016.44	593	546	565	2.5582	1.35513	2.33e-21	6.71e-20	up	yes
Note:Genes that are highly expressed in stumpy forms are highlighted in red, as are the subsequent sheets in this table.

## Sheet: STIB816vsTbp1A(≥2-fold,q≤0.05)
Gene	Description	Tev8161_count	Tev8162_count	Tev8163_count	baseMean	Tb1A1_count	Tb1A3_count	Tb1A4_count	FoldChange	Log2FoldChange	p-values	adjusted p-values	Up/Down(STIB816)	Significant
Tb08.27P2.90	hypothetical protein	0	0	0	2.82737	3	12	1	0.0284692	-5.13445	0.00333529	0.00792161	down	yes
Tb11.v5.0176	NAD(p)-dependent steroid dehydrogenase-like protein	23	12	42	47.8491	73	69	54	0.308735	-1.69556	1.22e-05	4.67e-05	down	yes
Tb11.v5.0413	expression site-associated gene 9 (ESAG9) protein	56	47	43	164.086	255	259	244	0.150962	-2.72774	2.64e-40	1.88e-38	down	yes
Tb11.v5.0687	Pescadillo N-terminus/BRCA1 C Terminus (BRCT) domain containing protein, putative	34	50	69	161.565	284	276	189	0.161403	-2.63126	1.7e-28	6.45e-27	down	yes
Tb11.v5.0854	NLI interacting factor-like phosphatase, putative	7	10	11	22.815	33	32	34	0.220749	-2.17952	3.02e-06	1.27e-05	down	yes
Tb11.v5.0984	hypothetical protein, conserved	14	10	19	60.3799	107	104	79	0.116863	-3.09711	1.69e-20	3.43e-19	down	yes
Tb11.v5.1049	nucleobase/nucleoside transporter 8.1, putative	10	4	11	16.6138	29	20	20	0.284193	-1.81506	0.00100116	0.00265045	down	yes
Tb11.v5.1054	nucleobase/nucleoside transporter 8.1, putative	14	18	23	26.8552	29	44	28	0.429771	-1.21836	0.00313554	0.00748552	down	yes
Tb9.NT.34	Noncoding RNA, putative	11	11	12	56.7754	85	104	87	0.0967036	-3.37029	8.21e-22	1.85e-20	down	yes
Tb927.1.4970	hypothetical protein	58	81	74	154.498	224	238	196	0.25447	-1.97443	5.67e-24	1.51e-22	down	yes
Tb927.1.880	Midasin, putative	1080	1084	1423	1604.94	2095	2309	1415	0.48896	-1.03221	5.01e-13	5.19e-12	down	yes
Tb927.10.12500	P-type H+-ATPase, putative	322	299	346	516.732	753	697	556	0.379814	-1.39664	5.43e-28	1.97e-26	down	yes
Tb927.10.14750	fibrillarin, putative	46	72	52	75.9433	132	73	68	0.491214	-1.02558	0.000998071	0.00264371	down	yes
Tb927.10.15370	DNA-directed RNA polymerases I and III subunit RPAC1, putative	27	26	25	38.065	47	47	47	0.433022	-1.20749	0.000321756	0.000943862	down	yes
Tb927.10.3050	hypothetical protein	11	11	19	51.2029	94	65	80	0.133609	-2.90392	5.33e-15	6.86e-14	down	yes
Tb927.10.7410	succinyl-CoA ligase [GDP-forming] beta-chain, putative	4332	4306	4792	6272.2	7610	7439	7716	0.459914	-1.12056	1.26e-24	3.59e-23	down	yes
Tb927.11.130	expression site-associated gene (ESAG, pseudogene), putative	73	69	94	110.074	123	158	122	0.460289	-1.11939	3.63e-07	1.73e-06	down	yes
Tb927.11.17850	expression site-associated gene 9 (ESAG9), fragment	0	0	0	59.5989	102	118	98	0.0013633	-9.51868	2.77e-15	3.65e-14	down	yes
Tb927.11.17880	expression site-associated gene 9 (ESAG9), degenerate	0	0	0	45.4819	71	70	97	0.0017916	-9.12454	8.71e-14	9.79e-13	down	yes
Tb927.11.3630	nucleobase/nucleoside transporter 8.3	32	18	26	90.5241	134	146	141	0.14122	-2.82398	1.87e-24	5.22e-23	down	yes
Tb927.11.4820	60S ribosomal protein L17, putative	2827	2818	2611	4060.04	4964	4856	5227	0.427542	-1.22586	1.33e-24	3.75e-23	down	yes
Tb927.11.6650	hypothetical protein	314	259	382	577.421	751	825	749	0.321372	-1.63769	8.49e-28	3.05e-26	down	yes
Tb927.3.5790	expression site-associated gene 9 (ESAG9) (pseudogene)	0	0	0	124.248	209	260	196	0.000653582	-10.5793	7.62e-19	1.38e-17	down	yes
Tb927.5.4620	expression site-associated gene 9 (ESAG9) protein, putative	1	0	1	5.54412	5	8	14	0.0564835	-4.14603	0.00155437	0.00396528	down	yes
Tb927.5.810	zinc finger CCCH domain containing protein 11	1313	1521	1421	3624.82	5092	4939	5779	0.208881	-2.25925	9.13e-60	1.78e-57	down	yes
Tb927.7.2160	hypothetical protein, conserved	227	222	222	561.474	792	890	782	0.213575	-2.22718	8.77e-71	2.25e-68	down	yes
Tb927.7.3480	hypothetical protein	6	12	22	24.0613	36	26	34	0.323027	-1.63027	0.00105449	0.00278484	down	yes
Tb927.7.420	hypothetical protein, conserved	7	27	27	32.4219	30	53	42	0.381701	-1.38948	0.00308102	0.0073698	down	yes
Tb927.7.5940	Protein Associated with Differentiation，PAD2	1371	1176	1105	1780.04	2068	2473	2080	0.433269	-1.20666	2.04e-23	5.23e-22	down	yes
Tb927.8.4720	amino acid transporter, putative	8	15	10	46.5551	68	88	67	0.116481	-3.10184	2.39e-16	3.55e-15	down	yes
Tb927.8.4730	amino acid transporter, putative	4	7	9	13.9766	18	23	18	0.266178	-1.90954	0.000992045	0.00263061	down	yes
Tb927.8.7530	3,2-trans-enoyl-CoA isomerase, mitochondrial precursor, putative	460	445	367	680.267	905	925	799	0.380365	-1.39454	9e-28	3.19e-26	down	yes
Tb927.8.7670	amino acid transporter, putative	80	72	80	117.095	131	213	106	0.410571	-1.28429	1.61e-07	8.17e-07	down	yes
Tb927.8.8220	amino acid transporter, putative	18	9	11	49.2964	95	70	68	0.128157	-2.96402	2.61e-15	3.48e-14	down	yes
Tb927.9.10100	SET domain-containing protein, putative	1831	1946	1828	3763.69	5181	5134	5260	0.280852	-1.83212	1.19e-62	2.64e-60	down	yes
Tb927.9.14000	60S ribosomal protein L12, putative	1996	2119	2057	2909.02	3348	3573	3671	0.454231	-1.1385	1.09e-22	2.57e-21	down	yes
Tb927.9.680	expression site-associated gene 9 (ESAG9), pseudogene	25	24	33	49.7412	66	62	71	0.320888	-1.63986	2.59e-07	1.27e-06	down	yes
Tb927.9.730	hypothetical protein, conserved	8	6	5	20.2202	19	27	44	0.161754	-2.62813	5.91e-06	2.38e-05	down	yes
Tb927.9.7340	expression site-associated gene 9 (ESAG9) protein, putative	16	7	10	315.396	523	508	605	0.0156635	-5.99645	1.34e-83	4.66e-81	down	yes
Tb927.9.7920	hypothetical protein, conserved	11	12	16	62.017	107	85	105	0.102149	-3.29125	5.45e-21	1.14e-19	down	yes
Tb927.9.9300	hypothetical protein, conserved	868	873	904	1597.75	2043	2325	2064	0.3222	-1.63397	8.1e-58	1.43e-55	down	yes
Tb927.9.9410	inositol phosphorylceramide synthase	211	253	247	390.932	502	586	445	0.365264	-1.45299	1.5e-26	5.02e-25	down	yes
Tb11.v5.0282	expression site-associated gene (ESAG) protein, putative	93	104	81	56.6992	26	32	26	2.60384	1.38064	2.73e-06	1.15e-05	up	yes
Tb11.v5.0715	hypothetical protein, conserved	114	118	89	64.9029	31	35	28	2.6897	1.42744	4.01e-07	1.91e-06	up	yes
Tb11.v5.1015	expression site-associated gene 4 (ESAG4) protein, putative	662	678	958	445.737	168	264	152	3.11436	1.63894	9.75e-18	1.62e-16	up	yes
Tb11.v5.1051	nucleobase/nucleoside transporter 8.1, putative	966	638	716	453.169	159	224	207	3.07616	1.62113	1.03e-16	1.57e-15	up	yes
Tb927.10.10260	EP1 procyclin	376	388	547	206.379	22	41	13	13.7162	3.77781	2.7e-43	2.23e-41	up	yes
Tb927.11.11960	hypothetical protein, conserved	683	660	403	358.591	173	192	172	2.55541	1.35355	4.59e-11	3.78e-10	up	yes
Tb927.11.2410	Flabarin, putative	1732	1765	3002	1369.1	641	897	683	2.29454	1.1982	4.24e-10	3.09e-09	up	yes
Tb927.11.270	mitochondrial carrier protein	530	569	613	364.436	179	240	183	2.23653	1.16126	1.32e-15	1.83e-14	up	yes
Tb927.11.460	predicted WD40 repeat protein	723	765	807	471.233	286	286	153	2.51967	1.33324	1.82e-15	2.46e-14	up	yes
Tb927.11.7450	Component of motile flagella 71	632	624	566	381.142	214	208	180	2.38014	1.25105	3.72e-20	7.35e-19	up	yes
Tb927.2.5500	hypothetical protein, conserved	32	45	44	26.6633	11	19	17	2.01411	1.01014	0.0162976	0.0326052	up	yes
Tb927.4.2830	hypothetical protein, conserved	1089	1063	1399	738.297	363	480	320	2.40999	1.26903	2.59e-18	4.5e-17	up	yes
Tb927.4.3090	hypothetical protein, conserved	49	60	64	37.4462	21	23	20	2.12163	1.08518	0.00161239	0.00409185	up	yes
Tb927.4.3500	Amastin surface glycoprotein, putative	3287	3398	3120	1912.03	735	1080	702	3.08175	1.62375	1.98e-35	1.09e-33	up	yes
Tb927.5.1080	RNA-binding protein, putative	316	302	372	211.122	135	146	75	2.2109	1.14463	6.35e-09	3.99e-08	up	yes
Tb927.5.287b	galactokinase (pseudogene)	37	29	63	27.7678	13	18	16	2.14488	1.1009	0.0129575	0.0266382	up	yes
Tb927.5.330	receptor-type adenylate cyclase GRESAG 4, putative	1609	1505	1255	802.294	272	345	234	4.06057	2.02168	5.37e-45	5.13e-43	up	yes
Tb927.5.445	tRNA Arginine	68	88	69	46.3341	19	32	20	2.5027	1.32348	6.82e-05	0.000228746	up	yes
Tb927.6.1610	ribosomal RNA adenine dimethylase family protein, conserved	1267	1346	1295	809.312	417	538	310	2.45286	1.29446	2.52e-21	5.43e-20	up	yes
Tb927.6.1860	conserved protein	1591	1570	1768	999.811	435	556	472	2.64137	1.40128	4.33e-31	1.97e-29	up	yes
Tb927.6.3250	C2H2 type zinc-finger (2 copies), putative	1040	1081	1231	676.245	337	394	256	2.68498	1.42491	1.63e-28	6.24e-27	up	yes
Tb927.6.520	EP3-2 procyclin	505	482	943	333.845	73	126	75	5.55593	2.47403	8.38e-22	1.89e-20	up	yes
Tb927.7.1280	hypothetical protein, conserved	119	122	133	81.1043	51	62	29	2.09402	1.06628	4.02e-05	0.000139849	up	yes
Tb927.7.3660	hypothetical protein, conserved	2912	2944	3870	1933.99	799	1105	799	2.83175	1.5017	6.39e-27	2.18e-25	up	yes
Tb927.8.6010	Heme Response-1 protein, putative	2134	2033	1630	1258.85	692	814	654	2.11322	1.07944	2.81e-16	4.17e-15	up	yes
Tb927.8.630	lipoyltransferase, putative	845	959	932	570.79	276	400	232	2.38929	1.25658	1.01e-16	1.55e-15	up	yes
Tb927.8.8260	amino acid transporter, putative	306	248	346	191.302	120	131	69	2.23467	1.16006	2.89e-08	1.64e-07	up	yes
Tb927.9.13570	hypothetical protein, conserved	1755	1754	2198	1251.53	648	866	688	2.03401	1.02433	1.25e-14	1.57e-13	up	yes
Tb927.9.2120	hypothetical protein, conserved	824	695	671	464.192	261	324	181	2.2736	1.18498	4.14e-13	4.34e-12	up	yes
Tb927.9.4310	tricarboxylate carrier, putative	430	528	602	322.814	145	202	153	2.45169	1.29378	7.19e-14	8.18e-13	up	yes
Tb927.9.6100	PTP1-interacting protein, 39 kDa	852	810	1216	505.624	135	178	131	5.09589	2.34934	6.01e-40	4.21e-38	up	yes
Tb927.9.720	hypothetical protein, conserved	57	63	75	36.8754	10	15	18	3.52995	1.81965	2.34e-06	9.99e-06	up	yes
Tb927.9.7830	tRNA import complex component, putative	998	1017	1034	658.362	405	349	359	2.1439	1.10024	6.62e-19	1.21e-17	up	yes
Tb927.9.8200	Pescadillo N-terminus/BRCA1 C Terminus (BRCT) domain containing protein, putative	1115	1160	1154	680.148	353	381	216	2.86848	1.52028	3.31e-26	1.08e-24	up	yes
Tb05.5K5.130	paraflagellar rod component par4, putative	1294	1333	1242	1808.99	2141	2082	2324	0.45987	-1.1207	4.52e-18	7.72e-17	down	yes
Tb05.5K5.210	hypothetical protein	462	455	546	1101.35	1952	1368	1400	0.242816	-2.04206	7.64e-41	5.6e-39	down	yes
Tb05.5K5.500	expression site-associated gene 3 (ESAG3), degenerate	1	4	1	12.3553	25	12	23	0.0773663	-3.69215	7.74e-06	3.05e-05	down	yes
Tb09.v4.0016	expression site- associated gene (ESAG) protein, putative	0	0	1	213.099	419	307	397	0.000743742	-10.3929	3.49e-18	5.99e-17	down	yes
Tb09.v4.0065	expression site-associated gene 1 (ESAG 1), putative	2	1	3	270.577	508	427	491	0.00327719	-8.25332	3.24e-41	2.41e-39	down	yes
Tb09.v4.0107	expression site-associated gene 5 (ESAG5) protein, putative	274	299	278	377.181	464	402	465	0.498056	-1.00562	1.87e-10	1.42e-09	down	yes
Tb11.01.1680.v5	polyubiquitin, putative	257	351	368	691.076	887	858	1128	0.262223	-1.93113	5.72e-24	1.52e-22	down	yes
Tb11.01.6240	expression site-associated gene 2 (ESAG2) protein, putative	262	243	224	421.411	561	519	580	0.342332	-1.54653	6.38e-23	1.54e-21	down	yes
Tb11.1220	hypothetical protein	313	332	292	416.91	480	511	490	0.495203	-1.01391	1.91e-13	2.07e-12	down	yes
Tb11.v5.0190	protein kinase, putative	155	172	137	414.527	601	559	665	0.197651	-2.33897	2.96e-40	2.09e-38	down	yes
Tb11.v5.0310	THT1 - hexose transporter, putative	52	47	42	75.0666	83	117	90	0.382598	-1.3861	1.04e-07	5.47e-07	down	yes
Tb11.v5.0330	THT1 - hexose transporter, putative	1139	1241	1201	2034.43	2526	3065	2459	0.349661	-1.51597	1.98e-51	2.5e-49	down	yes
Tb11.v5.0414	ATP-dependent DEAD/H RNA helicase, putative	780	828	668	1152.35	1367	1396	1551	0.410647	-1.28403	2.89e-18	5e-17	down	yes
Tb11.v5.0468	alpha tubulin, putative	526	574	718	974.94	1207	1033	1468	0.377763	-1.40445	6.73e-14	7.7e-13	down	yes
Tb11.v5.0469	beta tubulin, putative	40	47	41	71.1739	85	68	119	0.361746	-1.46695	4.46e-06	1.83e-05	down	yes
Tb11.v5.0470	receptor-type adenylate cyclase GRESAG 4, putative	569	388	403	1181.4	1724	1364	2046	0.204422	-2.29038	1.66e-28	6.3e-27	down	yes
Tb11.v5.0516	glyceraldehyde 3-phosphate dehydrogenase, cytosolic, putative	1608	1676	1959	2431.25	2899	2635	3213	0.46451	-1.10622	3.75e-14	4.41e-13	down	yes
Tb11.v5.0538	69 kDa paraflagellar rod protein, putative	169	158	148	271.735	344	267	441	0.347381	-1.52541	4.06e-11	3.37e-10	down	yes
Tb11.v5.0543	Heat shock protein 83, putative	1793	1665	3053	3748.1	3495	3992	6947	0.342016	-1.54787	0.00212831	0.0052654	down	yes
Tb11.v5.0546	receptor-type adenylate cyclase GRESAG 4, putative	130	165	169	453.405	760	558	714	0.17733	-2.49549	1.07e-40	7.81e-39	down	yes
Tb11.v5.0561	fatty acyl CoA synthetase, putative	143	126	87	300.124	474	407	432	0.212166	-2.23673	8.21e-30	3.42e-28	down	yes
Tb11.v5.0638	serine carboxypeptidase III precursor, putative	81	96	88	455.443	817	705	693	0.0937026	-3.41577	6.9e-103	3.05e-100	down	yes
Tb11.v5.0650	enolase, putative	62	75	70	146.628	191	199	223	0.262826	-1.92782	3.36e-19	6.24e-18	down	yes
Tb11.v5.0669	zinc carboxypeptidase, putative	644	663	874	971.698	1055	1077	1295	0.492524	-1.02173	1.58e-09	1.07e-08	down	yes
Tb11.v5.0675	ubiquitin-activating enzyme E1, putative	15	16	20	33.0805	29	54	52	0.293998	-1.76612	1.99e-05	7.31e-05	down	yes
Tb11.v5.0757	stress-inducible protein STI1-like, putative	64	67	67	119.298	171	138	167	0.324001	-1.62593	6.72e-13	6.89e-12	down	yes
Tb11.v5.0777	paraflagellar rod protein, putative	202	193	220	293.61	360	377	344	0.445864	-1.16532	5.28e-16	7.62e-15	down	yes
Tb11.v5.0789	expression site-associated gene 2 (ESAG2) protein, putative	46	44	22	98.5631	136	195	112	0.201157	-2.31361	2.67e-15	3.54e-14	down	yes
Tb11.v5.0797	flagellar calcium-binding protein	35	36	23	60.0687	60	71	109	0.301244	-1.73099	1.52e-06	6.64e-06	down	yes
Tb11.v5.0884	hypothetical protein, conserved	424	469	219	1677.94	1866	2490	3523	0.108496	-3.20429	6.52e-12	6e-11	down	yes
Tb11.v5.1031	hypothetical protein, conserved	31	15	25	43.7413	61	54	61	0.314745	-1.66775	2.79e-06	1.18e-05	down	yes
Tb11.v5.1035	heat shock protein 70 (hsp70), putative	4302	4514	4657	7311.35	8029	7830	11916	0.372045	-1.42645	2.79e-06	1.18e-05	down	yes
Tb11.v5.1055	73 kDa paraflagellar rod protein, putative	23	26	32	52.2325	69	68	76	0.296219	-1.75526	2.02e-08	1.18e-07	down	yes
Tb927.1.2360	alpha tubulin	2267	2481	3102	3900.13	4891	4140	5412	0.420109	-1.25116	2.49e-14	2.98e-13	down	yes
Tb927.1.2370	beta tubulin	58	24	33	188.099	684	103	139	0.0991055	-3.33489	0.000181912	0.000562235	down	yes
Tb927.1.2390	beta tubulin	2503	2545	2303	5745.3	7991	7840	8793	0.232205	-2.10653	2.51e-60	5e-58	down	yes
Tb927.1.2400	alpha tubulin	405	271	320	468.755	527	454	700	0.456116	-1.13253	3.79e-07	1.81e-06	down	yes
Tb927.1.2470	histone H3, putative	39	29	40	103.672	148	130	182	0.181543	-2.46162	1.19e-18	2.11e-17	down	yes
Tb927.1.2490	histone H3, putative	20	18	9	110.711	177	186	187	0.0668352	-3.90325	8e-39	5.34e-37	down	yes
Tb927.1.275	expression site-associated gene 4 (ESAG4), pseudogene	39	56	62	78.6832	74	90	126	0.41656	-1.26341	5.86e-05	0.000198621	down	yes
Tb927.1.30	hypothetical protein	0	0	0	156.94	337	152	329	0.000517712	-10.9156	1.91e-16	2.86e-15	down	yes
Tb927.1.3830	glucose-6-phosphate isomerase, glycosomal	9511	9785	11364	19384.9	24753	22700	30576	0.303097	-1.72215	8.37e-27	2.84e-25	down	yes
Tb927.1.3850	Sec61beta family, putative	4182	4312	4564	7777.38	10208	10237	10578	0.328118	-1.60771	7.03e-50	7.96e-48	down	yes
Tb927.1.3950	alanine aminotransferase	5421	5420	5083	12004.1	15970	16529	18481	0.242768	-2.04235	2.66e-56	4.32e-54	down	yes
Tb927.1.490	hypothetical protein	87	90	108	325.584	481	502	519	0.147942	-2.75689	3.81e-58	7.14e-56	down	yes
Tb927.1.4900	expression site-associated gene 11 (ESAG11) protein, putative	17	14	20	596.706	1112	1130	910	0.0127361	-6.29494	3.97e-163	5.53e-160	down	yes
Tb927.1.4910	expression site-associated gene 1 (ESAG1) protein, putative	106	112	142	194.736	257	271	229	0.373332	-1.42147	3.37e-16	4.99e-15	down	yes
Tb927.1.5030	leucine-rich repeat protein (LRRP), putative	544	597	633	859.018	1162	1184	865	0.436143	-1.19713	3.6e-26	1.17e-24	down	yes
Tb927.1.5110	expression site-associated gene 11 (ESAG11) protein, putative	319	311	377	455.341	582	524	526	0.482437	-1.05159	4.8e-14	5.58e-13	down	yes
Tb927.1.5240	expression site-associated gene 1 (ESAG1) protein, putative	0	0	0	20.4365	36	34	38	0.00398343	-7.97177	1.88e-10	1.43e-09	down	yes
Tb927.1.700	phosphoglycerate kinase	6251	6281	6411	10094	12582	11491	14373	0.381639	-1.38972	6.68e-23	1.61e-21	down	yes
Tb927.10.10280	microtubule-associated protein, putative	170	189	115	442.01	671	643	659	0.187929	-2.41174	2.1e-39	1.43e-37	down	yes
Tb927.10.10490	histone H2B, putative	45	51	41	76.8562	91	93	114	0.357228	-1.48508	5.9e-08	3.23e-07	down	yes
Tb927.10.10580	histone H2B, putative	4	0	2	9.05809	12	9	21	0.108927	-3.19856	0.000464521	0.0013163	down	yes
Tb927.10.10590	histone H2B, putative	2	2	1	468.299	818	848	817	0.00157496	-9.31047	2.35e-45	2.29e-43	down	yes
Tb927.10.10910	heat shock protein, putative	27	28	63	54.1192	45	46	98	0.471766	-1.08386	0.014108	0.0286961	down	yes
Tb927.10.10950	heat shock protein, putative	1030	1038	1783	1828.15	1813	1933	2839	0.447348	-1.16053	0.00258162	0.00630049	down	yes
Tb927.10.11080	paraflagellar rod protein	824	863	467	1152.73	1452	1461	1509	0.380965	-1.39227	3.01e-12	2.9e-11	down	yes
Tb927.10.12710	heat shock protein 110, putative	19156	18390	18319	25353.6	25289	29449	35254	0.480186	-1.05833	1.25e-11	1.1e-10	down	yes
Tb927.10.12820	hypothetical protein, conserved	7430	7569	6209	9516.7	11037	11431	11425	0.488928	-1.03231	1.93e-17	3.13e-16	down	yes
Tb927.10.13290	ethanolamine phosphotransferase (EPT)	1271	1332	1083	1668.44	2116	1626	2179	0.482771	-1.05059	3.08e-10	2.29e-09	down	yes
Tb927.10.13930	phosphatidic acid phosphatase, putative	176	174	201	244.828	329	227	307	0.495753	-1.01231	4.53e-07	2.14e-06	down	yes
Tb927.10.14030	hypothetical protein, conserved	2865	2982	2867	3983.18	5010	4128	5102	0.475129	-1.07361	1.11e-14	1.4e-13	down	yes
Tb927.10.14160	Aquaglyceroporin 3	2052	2033	1782	3184.68	3970	3982	4316	0.372539	-1.42453	2.59e-28	9.72e-27	down	yes
Tb927.10.14890	C-terminal motor kinesin, putative	6182	6025	6284	8326.5	9237	9184	11082	0.485599	-1.04216	9.09e-14	1.02e-12	down	yes
Tb927.10.15760	hypothetical protein, conserved	1857	1920	2354	3342.22	4225	3780	4832	0.369333	-1.43701	4.95e-20	9.68e-19	down	yes
Tb927.10.2890	enolase	350	363	472	721.544	865	723	1256	0.318408	-1.65105	4.69e-13	4.88e-12	down	yes
Tb927.10.3400	hypothetical protein, conserved	68	93	133	137.184	142	164	189	0.459859	-1.12074	1.95e-05	7.16e-05	down	yes
Tb927.10.3990	DHH1	3226	3240	4278	6068.34	7205	7361	9038	0.35174	-1.50742	1.64e-20	3.35e-19	down	yes
Tb927.10.540	ATP-dependent RNA helicase SUB2, putative	2699	2589	2642	3704.61	4463	4359	4611	0.460187	-1.11971	4.5e-23	1.11e-21	down	yes
Tb927.10.5400	hypothetical protein, conserved	2407	2308	2514	3395.24	4484	3725	4138	0.456359	-1.13176	2.2e-20	4.43e-19	down	yes
Tb927.10.5770	Valosin-containing protein	2510	2626	2464	3501.65	4076	4168	4368	0.469705	-1.09017	6.01e-21	1.26e-19	down	yes
Tb927.10.5810	The ARF-like 2 binding protein BART, putative	7610	7776	7654	12201.7	14733	14745	16984	0.384975	-1.37716	3.12e-26	1.02e-24	down	yes
Tb927.10.6740	Plasma-membrane choline transporter, putative	1291	1356	1506	2265.29	3034	2625	3078	0.369336	-1.43699	2.36e-26	7.79e-25	down	yes
Tb927.10.6880	glyceraldehyde 3-phosphate dehydrogenase, cytosolic	1066	1095	1217	1678.76	2060	1816	2339	0.420632	-1.24937	4.85e-16	7.04e-15	down	yes
Tb927.10.7150	hypothetical protein	1	0	0	4.2379	4	6	11	0.0390054	-4.68018	0.00190802	0.00476151	down	yes
Tb927.10.7930	2,3-bisphosphoglycerate-independent phosphoglycerate mutase	7453	7488	6268	10068.6	12186	10953	13439	0.450069	-1.15178	4.83e-15	6.26e-14	down	yes
Tb927.10.8190	T-complex protein 1, theta subunit, putative	3276	3270	3830	4665.47	5954	4885	5751	0.486132	-1.04058	1.27e-14	1.59e-13	down	yes
Tb927.11.11250	cytosolic malate dehydrogenase	2486	2416	2592	4046.06	5548	4324	5629	0.374753	-1.41599	1.45e-21	3.21e-20	down	yes
Tb927.11.11330	heat shock protein 70	1705	1876	2135	3792.87	4406	4363	6618	0.284688	-1.81255	1e-08	6.12e-08	down	yes
Tb927.11.13020	calmodulin	499	548	708	1068.73	1533	1277	1477	0.318182	-1.65208	2.28e-25	6.91e-24	down	yes
Tb927.11.13050	calmodulin	118	142	161	372.616	490	496	644	0.19947	-2.32575	1.38e-30	6.11e-29	down	yes
Tb927.11.13090	elongation factor 1 gamma, putative	284	273	260	409.967	523	468	539	0.415907	-1.26567	6.72e-16	9.56e-15	down	yes
Tb927.11.13500	par1	7265	7484	6286	12204.4	15909	14881	17261	0.340356	-1.55488	7.18e-30	3.03e-28	down	yes
Tb927.11.15020	iron superoxide dismutase	644	641	738	969.162	1139	1107	1295	0.44341	-1.17329	1.17e-15	1.62e-14	down	yes
Tb927.11.15100	Tb5.20	3591	3908	3500	5428	6813	6306	7017	0.425298	-1.23345	2.06e-23	5.28e-22	down	yes
Tb927.11.17000	AIR9-like protein	3778	3861	4244	6391.7	8118	7220	9100	0.376497	-1.40929	1.23e-22	2.91e-21	down	yes
Tb927.11.17890	expression site-associated gene 1 (ESAG1) protein, putative	283	235	255	989.461	1700	1494	1463	0.130005	-2.94336	6.39e-114	3.89e-111	down	yes
Tb927.11.1800	histone H1	1	1	3	35.4188	56	60	67	0.0212535	-5.55615	1.92e-14	2.33e-13	down	yes
Tb927.11.1860	histone H1	18	6	7	17.3785	37	12	19	0.357822	-1.48269	0.0165491	0.0330541	down	yes
Tb927.11.1870	histone H1	2	1	1	24.9669	31	40	56	0.0242669	-5.36486	1.49e-10	1.14e-09	down	yes
Tb927.11.2610	hypothetical protein, conserved	9557	9819	11431	16048.4	19141	18594	22864	0.393343	-1.34614	3.82e-20	7.53e-19	down	yes
Tb927.11.2870	hypothetical protein	19	17	14	26.0295	30	30	38	0.396682	-1.33395	0.00158125	0.0040275	down	yes
Tb927.11.3220	metacaspase	1664	1749	1353	2630.94	3381	3152	3646	0.364275	-1.4569	1.07e-22	2.54e-21	down	yes
Tb927.11.3250	dynein heavy chain, putative	7751	8500	7284	16921.8	23283	23247	24677	0.257599	-1.9568	3.93e-59	7.5e-57	down	yes
Tb927.11.3310	ubiquitin-conjugating enzyme, putative	1116	1203	1142	1853.09	2208	2367	2527	0.379321	-1.39851	1.44e-27	5.08e-26	down	yes
Tb927.11.4460	ALBA-Domain Protein	1396	1341	1758	2415.33	3071	2720	3442	0.376685	-1.40857	8.93e-19	1.61e-17	down	yes
Tb927.11.5520	triosephosphate isomerase	4300	4389	6460	8113.9	10214	9131	11632	0.377773	-1.40441	1.34e-15	1.84e-14	down	yes
Tb927.11.6870	14-3-3 protein 2	1624	1741	1887	2828.86	3659	3300	3891	0.375796	-1.41198	1.87e-25	5.7e-24	down	yes
Tb927.11.7460	luminal binding protein 1 (BiP), putative	1494	1531	2161	2776.38	3552	3172	3890	0.378206	-1.40276	4.43e-17	6.97e-16	down	yes
Tb927.11.7510	luminal binding protein 1 (BiP), putative	5683	5617	7627	9098.04	10347	10459	12455	0.440311	-1.1834	6.6e-14	7.57e-13	down	yes
Tb927.11.8160	dynein heavy chain, putative	4550	5132	4486	6263.98	7678	8529	6208	0.499283	-1.00207	7.24e-25	2.12e-23	down	yes
Tb927.11.880	cyclophilin a	16255	16785	23331	25282	29299	27604	32725	0.487065	-1.03781	6e-11	4.84e-10	down	yes
Tb927.11.890	hypothetical protein, conserved	5418	5692	4414	7663.13	9109	10182	9292	0.42563	-1.23233	1.44e-23	3.72e-22	down	yes
Tb927.11.9400	hypothetical protein, conserved	2978	3176	3089	4242.69	5731	4959	4666	0.472043	-1.08301	4.74e-27	1.63e-25	down	yes
Tb927.11.9920	polyubiquitin, putative	1239	1524	1339	2027.11	2182	2368	2925	0.42436	-1.23664	9.44e-14	1.06e-12	down	yes
Tb927.2.1260	expression site-associated gene 4 (ESAG4), degenerate	128	156	175	206.513	244	206	280	0.486505	-1.03947	1.16e-06	5.22e-06	down	yes
Tb927.2.1700	Enriched in surface-labeled proteome protein 10	2913	3080	2879	4966.27	6893	5402	6985	0.356915	-1.48635	8.29e-24	2.18e-22	down	yes
Tb927.2.2670	histone H4 variant	5111	5303	4315	6574.15	7666	7598	8046	0.492836	-1.02082	1.92e-15	2.59e-14	down	yes
Tb927.2.270	retrotransposon hot spot protein 3 (RHS3), frameshift	60	45	80	175.525	230	255	296	0.183583	-2.44549	5.33e-24	1.42e-22	down	yes
Tb927.2.2770	hypothetical protein, conserved	913	817	755	1502.02	1949	1920	2132	0.322416	-1.633	2.16e-31	1.01e-29	down	yes
Tb927.2.3320	65 kDa invariant surface glycoprotein	1054	1120	1182	1511.57	1923	1679	1793	0.485319	-1.04299	4.94e-18	8.37e-17	down	yes
Tb927.2.3340	hypothetical protein	762	715	846	1144.43	1604	1148	1483	0.425896	-1.23143	2.66e-14	3.18e-13	down	yes
Tb927.2.6240	adenosine transporter 2	18	8	19	101.507	160	150	189	0.0699059	-3.83844	1.01e-31	4.75e-30	down	yes
Tb927.2.6320	adenosine transporter 2, putative	84	70	78	508.455	877	781	853	0.0720569	-3.79472	8.03e-111	4.6e-108	down	yes
Tb927.3.2590	hypothetical protein	841	804	1058	1285.57	1677	1476	1557	0.44751	-1.16001	2.32e-17	3.76e-16	down	yes
Tb927.3.3560	U-box domain containing protein, putative	4054	3929	3313	5292.6	6843	5991	6396	0.458822	-1.12399	1.78e-18	3.13e-17	down	yes
Tb927.3.3580	heat shock protein 90, putative	7957	7855	8592	13274.4	14756	16794	19420	0.370805	-1.43127	1.2e-22	2.83e-21	down	yes
Tb927.3.3780	tryparedoxin 1a, putative	49	41	60	67.1297	68	88	83	0.490279	-1.02833	0.000207108	0.000633481	down	yes
Tb927.3.4070	Pyruvate transporter, putative	2483	2682	2573	5244.3	6981	6530	8093	0.277474	-1.84958	4.11e-38	2.62e-36	down	yes
Tb927.3.4290	Paraflagellar rod protein 1-1	11	14	9	31.786	45	49	48	0.187396	-2.41584	3.81e-09	2.45e-08	down	yes
Tb927.3.430	expression site-associated gene 3 (ESAG3), truncated	0	0	0	11.5392	24	11	25	0.00707126	-7.14382	7.61e-08	4.09e-07	down	yes
Tb927.3.4330	Paraflagellar rod protein 1-5	344	369	374	633.815	1103	496	890	0.337615	-1.56655	2.58e-05	9.29e-05	down	yes
Tb927.3.4720	dynamin-1-like protein	2768	2835	2695	4144.41	5018	5070	5377	0.41808	-1.25815	3.62e-27	1.25e-25	down	yes
Tb927.3.520	expression site-associated gene 1 (ESAG1) protein, putative	0	0	0	123.307	196	240	219	0.000659341	-10.5667	9.31e-19	1.67e-17	down	yes
Tb927.3.560	expression site-associated gene 11 (ESAG11) protein, putative	41	20	55	633.116	1097	1033	1129	0.0276854	-5.17473	3.59e-118	2.69e-115	down	yes
Tb927.3.5750	retrotransposon hot spot protein (RHS, pseudogene), putative	57	79	97	133.217	161	185	179	0.346325	-1.5298	2.27e-11	1.94e-10	down	yes
Tb927.3.5810	expression site-associated gene 2 (ESAG2) (pseudogene)	0	0	0	69.0032	133	124	111	0.00117755	-9.73	5.61e-16	8.09e-15	down	yes
Tb927.3.5820	expression site-associated gene 11 (ESAG11), degenerate	2	0	1	11.0501	14	21	21	0.0417536	-4.58195	5.55e-06	2.24e-05	down	yes
Tb927.3.930	dynein heavy chain, putative	8077	8702	6982	15962.3	22199	21621	22234	0.280936	-1.83169	1.45e-50	1.76e-48	down	yes
Tb927.4.1160	hypothetical protein, conserved	287	220	318	460.616	726	507	568	0.357744	-1.483	5.91e-16	8.48e-15	down	yes
Tb927.4.1200	expression site-associated gene 1 (ESAG1) protein, putative	0	0	0	428.395	775	833	681	0.000189604	-12.3647	1.62e-25	4.97e-24	down	yes
Tb927.4.1300	amidinotransferase, putative	4690	4584	5861	9213.42	11128	10916	14587	0.318386	-1.65115	2.67e-22	6.16e-21	down	yes
Tb927.4.2450	protein disulfide isomerase 1	4403	4472	5167	7136.61	8051	7943	10589	0.407252	-1.29601	3.21e-15	4.2e-14	down	yes
Tb927.4.2530	hypothetical protein, conserved	5567	5330	5094	7438.75	8836	8347	9646	0.46325	-1.11014	1.47e-17	2.41e-16	down	yes
Tb927.4.870	dynein heavy chain, putative	3029	3249	3053	4616.84	5834	6641	4911	0.423492	-1.23959	1.41e-44	1.29e-42	down	yes
Tb927.5.160	retrotransposon hot spot protein (RHS, pseudogene), putative	1	4	4	8.67987	14	12	13	0.180085	-2.47325	0.00152479	0.00389797	down	yes
Tb927.5.2250	META domain/Domain of unknown function (DUF1935), putative	21	20	32	33.0571	43	34	41	0.481718	-1.05374	0.0053968	0.012225	down	yes
Tb927.5.4170	histone H4, putative	0	0	0	287.904	477	538	513	0.000282343	-11.7903	3.27e-23	8.18e-22	down	yes
Tb927.5.4200	histone H4, putative	0	0	0	6.37139	13	11	10	0.0127517	-6.29317	5.86e-06	2.36e-05	down	yes
Tb927.5.4260	histone H4, putative	19	31	68	194.338	285	371	290	0.0976638	-3.35603	6.21e-29	2.43e-27	down	yes
Tb927.5.4570	Flagellum adhesion protein 3	171	153	180	336.288	549	388	452	0.283144	-1.82039	4.26e-24	1.15e-22	down	yes
Tb927.5.4575	hypothetical protein	1	0	1	9.80062	11	19	20	0.0310585	-5.00887	2.51e-05	9.07e-05	down	yes
Tb927.5.4600	expression site-associated gene 3 (ESAG3) protein, putative	13	9	10	27.1708	37	52	32	0.209415	-2.25556	2.35e-07	1.16e-06	down	yes
Tb927.6.100	receptor-type adenylate cyclase GRESAG 4, pseudogene, putative	51	34	69	77.2913	87	93	108	0.414887	-1.26921	2.14e-05	7.82e-05	down	yes
Tb927.6.110	hypothetical protein	32	30	42	71.4714	81	97	117	0.273067	-1.87267	4.91e-10	3.55e-09	down	yes
Tb927.6.1300	hypothetical protein	14	13	9	19.8262	17	27	32	0.367459	-1.44435	0.00422543	0.00982506	down	yes
Tb927.6.2200	DJ-1 family protein, putative	905	1054	1136	1911.4	2726	2265	2699	0.312643	-1.67741	5e-31	2.26e-29	down	yes
Tb927.6.3940	Autophagy-related protein 27, putative	1595	1511	1530	2122.94	2913	2205	2513	0.473945	-1.07721	1.51e-15	2.06e-14	down	yes
Tb927.6.4280	glyceraldehyde 3-phosphate dehydrogenase, glycosomal	552	513	729	1673.03	2167	2552	2722	0.187109	-2.41805	1e-49	1.09e-47	down	yes
Tb927.7.2190	translocon-associated protein (TRAP), alpha subunit, putative	675	718	873	1174.61	1313	1385	1722	0.396089	-1.3361	4.97e-15	6.42e-14	down	yes
Tb927.7.2650	hypothetical protein, conserved	11519	11617	12358	18511.2	23668	22342	24296	0.393039	-1.34726	1.97e-32	9.79e-31	down	yes
Tb927.7.2890	histone H2A, putative	0	0	0	5.47065	6	7	15	0.0149624	-6.06251	3.53e-05	0.000124224	down	yes
Tb927.7.3440	I/6 autoantigen	222	280	266	740.708	1149	922	1230	0.180131	-2.47288	3.3e-44	2.9e-42	down	yes
Tb927.7.3450	protein I/6	79	64	129	178.651	284	166	277	0.288157	-1.79507	6.59e-10	4.69e-09	down	yes
Tb927.7.4060	cysteine peptidase, Clan CA, family C2, putative	699	711	1094	1392.97	1818	1579	2000	0.358689	-1.47919	2.51e-15	3.34e-14	down	yes
Tb927.7.4770	cyclophilin-type peptidyl-prolyl cis-trans isomerase, putative	228	215	258	329.221	412	382	404	0.456674	-1.13076	2.06e-13	2.23e-12	down	yes
Tb927.7.6890	methyltransferase domain containing protein, putative	1114	1027	1207	1624.6	2210	1619	2136	0.435245	-1.2001	6.19e-14	7.12e-13	down	yes
Tb927.7.920	Inner arm dynein 5-1	3602	3929	3415	4921.54	6276	6439	5011	0.487016	-1.03796	3.29e-28	1.21e-26	down	yes
Tb927.8.1550	paraflagellar rod component, putative	5057	5171	4184	6714.93	8071	7982	8271	0.462588	-1.1122	1.55e-18	2.74e-17	down	yes
Tb927.8.1870	Golgi/lysosome glycoprotein 1	9332	9296	7612	11657.5	13260	13169	14714	0.496352	-1.01057	2.82e-13	3.01e-12	down	yes
Tb927.8.2070	Present in the outer mitochondrial membrane proteome 39-1	191	190	237	1060.77	1740	1694	1711	0.0937441	-3.41513	1.53e-141	1.66e-138	down	yes
Tb927.8.2080	Fungal tRNA ligase phosphodiesterase domain containing protein, putative	165	219	216	275.908	319	317	355	0.471025	-1.08612	1.72e-09	1.15e-08	down	yes
Tb927.8.3530	glycerol-3-phosphate dehydrogenase [NAD+], glycosomal	14950	15036	22443	23100.7	25774	24627	30613	0.49989	-1.00032	1.09e-08	6.64e-08	down	yes
Tb927.8.4060	Flagellum adhesion protein 2, putative	1274	1235	1273	2254.52	2929	3006	3062	0.327983	-1.60831	8.5e-47	8.45e-45	down	yes
Tb927.8.4110	Flagellum adhesion protein 3, putative	220	233	227	365.59	430	487	489	0.377475	-1.40555	2.53e-20	5.08e-19	down	yes
Tb927.8.4640	Component of motile flagella 19	1577	1608	1572	2404.12	3428	2657	2948	0.411076	-1.28252	2.12e-23	5.42e-22	down	yes
Tb927.8.4780	Flagellar Member 3	2781	3004	2778	4432.67	5935	6678	4458	0.397354	-1.3315	1.05e-37	6.67e-36	down	yes
Tb927.8.480	phosphatidic acid phosphatase protein, putative	17	14	39	62.1058	80	122	77	0.197828	-2.33768	1.37e-10	1.05e-09	down	yes
Tb927.8.4970	Paraflagellar rod protein 2-1	307	262	286	488.76	642	603	673	0.347244	-1.52598	9.35e-24	2.46e-22	down	yes
Tb927.8.5010	Paraflagellar rod protein 2-5	22	6	9	50.2186	88	70	79	0.122069	-3.03423	1.71e-13	1.87e-12	down	yes
Tb927.8.5440	flagellar calcium-binding 24 kDa protein	179	122	132	236.8	326	319	278	0.368832	-1.43897	1.58e-15	2.15e-14	down	yes
Tb927.8.5460	Flagellar calcium-binding 44 kDa protein	223	252	350	925.199	1499	1218	1522	0.150783	-2.72946	3.87e-50	4.44e-48	down	yes
Tb927.8.5470	flagellar calcium-binding 24 kDa protein	747	742	1090	1170.54	1317	1393	1477	0.478642	-1.06298	8.18e-11	6.52e-10	down	yes
Tb927.8.6240	STOP axonemal protein	3279	3134	2961	4426.11	5238	4944	5872	0.453367	-1.14125	1.07e-16	1.63e-15	down	yes
Tb927.8.6390	lysophospholipase, putative	1026	1069	1119	2514.84	3498	3301	3960	0.231666	-2.10988	2.83e-51	3.54e-49	down	yes
Tb927.8.6660	paraflagellar rod component, putative	5100	4925	4829	8215.89	10221	9726	11800	0.362796	-1.46277	6.47e-26	2.06e-24	down	yes
Tb927.8.7410	calreticulin, putative	2897	2922	3594	7283.62	9844	9543	11662	0.234591	-2.09178	3.52e-44	3.06e-42	down	yes
Tb927.8.7980	Pyrophosphate-energized vacuolar membrane proton pump 2, putative	1961	2013	1769	2956.73	3637	3754	3797	0.400812	-1.319	1.48e-29	6.09e-28	down	yes
Tb927.8.8330	cysteine peptidase, putative	5872	5734	5169	7776.89	9054	8984	9989	0.465727	-1.10244	1.11e-17	1.84e-16	down	yes
Tb927.9.11580	glycosomal membrane protein	1141	1228	1564	2028.96	2667	2316	2683	0.398454	-1.32752	6.96e-19	1.27e-17	down	yes
Tb927.9.12550	glycerol kinase, glycosomal	171	191	169	373.323	485	509	564	0.265238	-1.91464	1.76e-30	7.76e-29	down	yes
Tb927.9.12570	glycerol kinase, glycosomal	303	242	228	803.788	1196	1197	1259	0.165181	-2.59788	4.46e-65	1.09e-62	down	yes
Tb927.9.12590	glycerol kinase, glycosomal	50	63	71	106.495	152	118	149	0.341357	-1.55065	4.09e-10	2.99e-09	down	yes
Tb927.9.12630	glycerol kinase, glycosomal	133	146	142	459.366	641	663	788	0.15609	-2.67955	3.86e-52	5.09e-50	down	yes
Tb927.9.13650	ADP-ribosylation factor, putative	47	23	28	66.7714	94	83	99	0.276692	-1.85365	7.06e-09	4.41e-08	down	yes
Tb927.9.13785	kinetoplastid membrane protein 11-5	773	718	906	1950.63	2689	2949	2843	0.220621	-2.18036	1.97e-70	4.92e-68	down	yes
Tb927.9.13820	kinetoplastid membrane protein 11-3	21	31	29	45.4137	64	57	57	0.35622	-1.48916	3.96e-06	1.64e-05	down	yes
Tb927.9.1440	Paraquat-inducible protein A, putative	4193	4103	3799	8845.99	12562	12278	12608	0.252153	-1.98763	1.07e-72	2.89e-70	down	yes
Tb927.9.15520	BARP protein	0	0	0	79.6026	127	188	114	0.00101909	-9.9385	1.5e-16	2.26e-15	down	yes
Tb927.9.15720	hypothetical protein, conserved	50	53	59	82.0115	93	107	108	0.410617	-1.28414	2.13e-07	1.06e-06	down	yes
Tb927.9.15890	expression site-associated gene 5 (ESAG5) protein, putative	439	413	427	650.99	823	811	820	0.407255	-1.296	5.57e-25	1.64e-23	down	yes
Tb927.9.1750	Fibronectin type III domain containing protein, putative	4254	4902	3845	6939.03	8765	10271	7853	0.381222	-1.3913	7.13e-35	3.84e-33	down	yes
Tb927.9.2520	microtubule-associated protein	98	140	97	319.827	537	520	394	0.182306	-2.45557	1.15e-44	1.08e-42	down	yes
Tb927.9.2800	hypothetical protein, conserved	297	344	319	1084.46	1613	1817	1593	0.149847	-2.73844	3.67e-124	3.25e-121	down	yes
Tb927.9.4500	heat shock protein, putative	3016	2927	3947	5142.32	6546	6015	6918	0.394056	-1.34353	3.67e-20	7.26e-19	down	yes
Tb927.9.5190	proliferative cell nuclear antigen (PCNA), putative	1614	1608	1837	2480.66	3345	2698	3140	0.428637	-1.22217	1.07e-19	2.06e-18	down	yes
Tb927.9.6290	arginine kinase	7851	8090	9537	12333.4	14076	14344	16819	0.436309	-1.19658	3.82e-17	6.05e-16	down	yes
Tb927.9.8880	actin B	821	844	860	1586.91	2210	1726	2442	0.305897	-1.70888	2.64e-24	7.26e-23	down	yes
Tb927.9.9100	hypothetical protein, conserved	1753	1790	1954	2705.91	3312	3233	3491	0.426386	-1.22977	1.26e-24	3.59e-23	down	yes
Tb927_10_v4.snoRNA.0045:snoRNA	term	1	2	13	10.8157	23	14	9	0.27451	-1.86507	0.0224319	0.0430992	down	yes
Tb11.1800	retrotransposon hot spot protein (RHS, pseudogene), putative	227	185	401	173.815	70	81	132	2.1929	1.13284	0.000388841	0.00111877	up	yes
Tb927.1.2060	expression site-associated gene 11 (ESAG11), fragment	49	50	53	27.6104	7	12	9	4.26812	2.0936	1.41e-06	6.2e-06	up	yes
Tb927.1.2430	histone H3, putative	102	112	90	59.948	19	36	26	2.9546	1.56296	3.49e-07	1.68e-06	up	yes
Tb927.10.8440	glucose transporter 1B	238	220	244	123.372	26	35	44	5.20545	2.38002	6.6e-22	1.5e-20	up	yes
Tb927.11.11965	cytoskeleton-associated protein, putative	141	163	191	101.428	56	46	50	2.54692	1.34875	1.21e-08	7.29e-08	up	yes
Tb927.11.12780	ribonucleoside-diphosphate reductase small chain, putative	166	181	230	125.387	74	68	73	2.09602	1.06765	1.06e-06	4.79e-06	up	yes
Tb927.11.715	dynein light chain LC8, putative	673	649	602	386.352	191	168	186	2.75973	1.46453	3.17e-22	7.28e-21	up	yes
Tb927.4.3280	expression site-associated gene 2 (ESAG2) protein, putative	29	25	129	33.9034	11	18	10	3.6887	1.88311	0.00149556	0.00383129	up	yes
Tb927.7.2110	kinetoplastid kinetochore protein 11	857	828	831	516.643	258	298	227	2.53118	1.33981	6.09e-29	2.39e-27	up	yes
Tb927.9.15940	expression site-associated gene 3 (ESAG3) protein, putative	105	132	182	84.4583	43	40	39	2.68663	1.4258	2.57e-07	1.26e-06	up	yes
Tb927.9.6250	arginine kinase	1475	1348	1692	985.273	593	546	565	2.06886	1.04884	4.73e-16	6.87e-15	up	yes

## Sheet: CPOgz vsTbp1A(≥2-fold,q≤0.05)
Gene	Description	CPOgz01_count	CPOgz03_count	CPOgz04_count	baseMean	Tbp1A01_count	Tbp1A03_count	Tbp1A04_count	FoldChange	Log2FoldChange	p-values	adjusted p-values	Up/Down(CPOgz)	Significant
Tb08.27P2.90	hypothetical protein	0	0	0	2.58994	3	12	1	0.0338898	-4.88301	0.00578038	0.0146193	down	yes
Tb11.v5.0176	NAD(p)-dependent steroid dehydrogenase-like protein	20	20	37	45.9786	73	69	54	0.370338	-1.43308	4.54e-05	0.000193761	down	yes
Tb11.v5.0413	expression site-associated gene 9 (ESAG9) protein	90	90	75	171.534	255	259	244	0.313084	-1.67538	1.03e-18	3.45e-17	down	yes
Tb11.v5.0687	Pescadillo N-terminus/BRCA1 C Terminus (BRCT) domain containing protein, putative	53	47	62	153.534	284	276	189	0.203847	-2.29444	1.15e-25	7.02e-24	down	yes
Tb11.v5.0854	NLI interacting factor-like phosphatase, putative	11	11	6	21.6087	33	32	34	0.26191	-1.93286	5.61e-05	0.000233234	down	yes
Tb11.v5.0984	hypothetical protein, conserved	12	9	9	54.3392	107	104	79	0.0968983	-3.36739	6.02e-20	2.29e-18	down	yes
Tb11.v5.1049	nucleobase/nucleoside transporter 8.1, putative	10	7	8	15.8543	29	20	20	0.337591	-1.56665	0.00343945	0.00928032	down	yes
Tb9.NT.34	Noncoding RNA, putative	6	7	12	51.5064	85	104	87	0.0847912	-3.55994	5.29e-19	1.82e-17	down	yes
Tb927.1.4970	hypothetical protein	36	37	69	135.882	224	238	196	0.203009	-2.30039	1.51e-18	4.98e-17	down	yes
Tb927.1.5080	expression site-associated gene 9 (ESAG9) protein, putative	252	307	232	547.045	884	764	785	0.302539	-1.72481	1.3e-26	8.47e-25	down	yes
Tb927.10.12500	P-type H+-ATPase, putative	250	285	225	465.158	753	697	556	0.355289	-1.49293	1.8e-23	9.18e-22	down	yes
Tb927.10.13280	hypothetical protein, conserved	1396	1563	1333	2187.08	3169	3090	2488	0.460109	-1.11995	3.11e-22	1.45e-20	down	yes
Tb927.10.15370	DNA-directed RNA polymerases I and III subunit RPAC1, putative	21	17	31	35.4907	47	47	47	0.456606	-1.13098	0.00251138	0.00704592	down	yes
Tb927.10.16190	procyclic-enriched flagellar receptor adenylate cyclase 2	140	132	116	206.878	290	294	258	0.429736	-1.21848	5.43e-13	9.22e-12	down	yes
Tb927.10.2560	mitochondrial malate dehydrogenase	460	427	480	684.447	789	1016	892	0.47233	-1.08213	2.03e-13	3.62e-12	down	yes
Tb927.10.3050	hypothetical protein	8	18	11	47.4022	94	65	80	0.144068	-2.79517	1.64e-12	2.58e-11	down	yes
Tb927.10.7410	succinyl-CoA ligase [GDP-forming] beta-chain, putative	3150	2640	2789	5312.37	7610	7439	7716	0.348976	-1.5188	2.52e-35	2.6e-33	down	yes
Tb927.10.7500	fibrillarin	734	936	596	1130.99	1669	1335	1438	0.473882	-1.0774	1.15e-09	1.19e-08	down	yes
Tb927.10.8340	hypothetical protein	0	0	0	1.69999	6	2	2	0.0519897	-4.26563	0.0234789	0.0488095	down	yes
Tb927.11.110	expression site-associated gene 9 (ESAG9) (pseudogene)	0	0	1	5.78069	9	15	9	0.0306722	-5.02693	0.000334523	0.00116419	down	yes
Tb927.11.130	expression site-associated gene (ESAG, pseudogene), putative	21	26	19	79.6988	123	158	122	0.153264	-2.70591	4.54e-21	1.92e-19	down	yes
Tb927.11.13160	hypothetical protein	16	13	34	38.5276	66	41	56	0.360201	-1.47312	0.000576077	0.00188543	down	yes
Tb927.11.17850	expression site-associated gene 9 (ESAG9), fragment	0	0	0	54.6255	102	118	98	0.00162153	-9.26843	1.66e-14	3.45e-13	down	yes
Tb927.11.17880	expression site-associated gene 9 (ESAG9), degenerate	0	0	0	41.6982	71	70	97	0.00213007	-8.87488	4.62e-13	7.94e-12	down	yes
Tb927.11.3630	nucleobase/nucleoside transporter 8.3	38	71	45	97.5743	134	146	141	0.341509	-1.55	1.67e-08	1.42e-07	down	yes
Tb927.2.1120	retrotransposon hot spot protein 4 (RHS4), point mutation	69	58	55	118.492	149	227	148	0.325741	-1.6182	4.82e-12	7.21e-11	down	yes
Tb927.3.5790	expression site-associated gene 9 (ESAG9) (pseudogene)	0	0	0	113.876	209	260	196	0.000777439	-10.329	5.61e-18	1.77e-16	down	yes
Tb927.4.2090	hypothetical protein	1	5	3	7.81146	14	7	15	0.230693	-2.11595	0.0121617	0.0277757	down	yes
Tb927.5.150	hypothetical protein, conserved	1	2	1	7.57767	10	10	19	0.0933585	-3.42108	0.000584051	0.00190782	down	yes
Tb927.5.2170	conserved protein	18	26	5	46.4699	64	79	80	0.202873	-2.30135	5.65e-08	4.34e-07	down	yes
Tb927.5.4620	expression site-associated gene 9 (ESAG9) protein, putative	0	0	1	4.98196	5	8	14	0.0360796	-4.79267	0.00107348	0.00331484	down	yes
Tb927.5.810	zinc finger CCCH domain containing protein 11	2208	2724	2790	3993.52	5092	4939	5779	0.452854	-1.14288	6.08e-12	8.9e-11	down	yes
Tb927.6.510	GPEET procyclin	57	75	52	96.3918	125	144	120	0.442279	-1.17697	9.83e-07	5.9e-06	down	yes
Tb927.7.1320	10 kDa heat shock protein, putative	360	468	338	597.792	709	802	854	0.456807	-1.13034	3.89e-10	4.35e-09	down	yes
Tb927.7.2160	hypothetical protein, conserved	184	115	180	500.807	792	890	782	0.180981	-2.46609	1.81e-44	3.14e-42	down	yes
Tb927.7.420	hypothetical protein, conserved	10	6	5	24.8533	30	53	42	0.155935	-2.68098	1.08e-07	7.89e-07	down	yes
Tb927.7.5950	protein associated with differentiation 3, putative	162	164	185	277.377	349	454	337	0.420703	-1.24912	1.76e-13	3.16e-12	down	yes
Tb927.8.4720	amino acid transporter, putative	15	8	14	44.1344	68	88	67	0.155057	-2.68913	8.05e-13	1.33e-11	down	yes
Tb927.8.5090	DNA-directed RNA polymerase I largest subunit	1372	1402	1191	1937.56	2951	2581	2080	0.488262	-1.03427	9.84e-17	2.62e-15	down	yes
Tb927.8.730	nucleolar RNA-binding protein, putative	1443	1271	1270	2074.96	2955	2547	2798	0.444418	-1.17001	9.03e-19	3.04e-17	down	yes
Tb927.8.7310	hypothetical protein	0	2	2	6.31153	11	7	14	0.115234	-3.11736	0.00279528	0.00773313	down	yes
Tb927.8.8220	amino acid transporter, putative	21	15	21	49.1788	95	70	68	0.22831	-2.13094	3.79e-10	4.26e-09	down	yes
Tb927.9.10100	SET domain-containing protein, putative	1656	1618	1332	3431.13	5181	5134	5260	0.27391	-1.86823	8.02e-48	1.7e-45	down	yes
Tb927.9.10400	hypothetical protein, conserved	190	210	170	276.22	416	367	297	0.494777	-1.01515	1.12e-09	1.16e-08	down	yes
Tb927.9.680	expression site-associated gene 9 (ESAG9), pseudogene	27	13	23	44.6068	66	62	71	0.292367	-1.77415	7.27e-07	4.49e-06	down	yes
Tb927.9.730	hypothetical protein, conserved	3	9	2	18.2309	19	27	44	0.141681	-2.81929	2.02e-05	9.26e-05	down	yes
Tb927.9.7340	expression site-associated gene 9 (ESAG9) protein, putative	22	46	19	298.679	523	508	605	0.049162	-4.34631	3.16e-57	1.1e-54	down	yes
Tb927.9.7920	hypothetical protein, conserved	6	10	10	55.8042	107	85	105	0.0812211	-3.622	1.21e-19	4.49e-18	down	yes
Tb09_tRNA_Gly_1	tRNA Glycine	11	15	15	7.84104	1	3	3	5.46929	2.45135	0.00343081	0.00925957	up	yes
Tb11.02.5400b	cystathionine beta-synthase, putative	139	97	191	94.0166	46	50	50	2.72873	1.44823	9.06e-07	5.49e-06	up	yes
Tb11.v5.0282	expression site-associated gene (ESAG) protein, putative	61	50	76	44.5136	26	32	26	2.08552	1.06041	0.00152172	0.00452652	up	yes
Tb11.v5.0715	hypothetical protein, conserved	99	86	116	64.5183	31	35	28	3.00125	1.58557	3.66e-08	2.91e-07	up	yes
Tb11.v5.1015	expression site-associated gene 4 (ESAG4) protein, putative	782	752	1022	510.926	168	264	152	4.14474	2.05128	2.66e-25	1.56e-23	up	yes
Tb11.v5.1051	nucleobase/nucleoside transporter 8.1, putative	1166	1100	1328	679.924	159	224	207	5.67473	2.50455	6.19e-48	1.34e-45	up	yes
Tb11.v5.1052	nucleobase/nucleoside transporter 8.1, putative	49	118	60	40.1587	6	7	7	10.6519	3.41303	1.22e-11	1.72e-10	up	yes
Tb927.1.1860	Uncharacterized protein	68	31	81	43.1387	32	32	20	2.01951	1.014	0.0106584	0.0247728	up	yes
Tb927.10.8050	TFIIF-stimulated CTD phosphatase, putative	1838	1262	2549	1340.39	783	1039	702	2.11218	1.07873	5.62e-07	3.58e-06	up	yes
Tb927.11.2410	Flabarin, putative	1576	1149	2159	1167.49	641	897	683	2.0648	1.046	5.57e-07	3.55e-06	up	yes
Tb927.11.270	mitochondrial carrier protein	541	442	462	334.524	179	240	183	2.24174	1.16462	1.65e-13	2.99e-12	up	yes
Tb927.11.3610	nucleobase/nucleoside transporter 8.1	26	52	60	29.0265	6	17	15	3.41001	1.76977	0.000402914	0.00137562	up	yes
Tb927.11.3620	nucleobase/nucleoside transporter 8.2	609	601	493	353.984	151	193	132	3.35372	1.74576	9.09e-28	6.55e-26	up	yes
Tb927.11.460	predicted WD40 repeat protein	729	674	633	448.629	286	286	153	2.65768	1.41017	1.21e-15	2.88e-14	up	yes
Tb927.2.5500	hypothetical protein, conserved	37	28	37	24.4889	11	19	17	2.01921	1.01379	0.019513	0.0415961	up	yes
Tb927.5.330	receptor-type adenylate cyclase GRESAG 4, putative	943	703	916	555.768	272	345	234	2.82619	1.49886	3.24e-21	1.39e-19	up	yes
Tb927.5.445	tRNA Arginine	61	46	62	39.2037	19	32	20	2.23454	1.15998	0.00108183	0.00333851	up	yes
Tb927.6.1610	ribosomal RNA adenine dimethylase family protein, conserved	1207	855	1041	710.876	417	538	310	2.3113	1.2087	2.65e-13	4.67e-12	up	yes
Tb927.7.1280	hypothetical protein, conserved	99	80	127	73.1516	51	62	29	2.04753	1.03389	0.000605513	0.00197248	up	yes
Tb927.7.4590	chaperone protein DnaJ, putative	32	38	32	22.6533	20	10	7	2.60165	1.37943	0.00381596	0.0101637	up	yes
Tb927.8.1640	MSP-B, putative	552	364	588	339.631	192	223	161	2.44977	1.29265	3.97e-11	5.23e-10	up	yes
Tb927.8.4490	hypothetical protein	861	717	1237	653.126	370	491	310	2.27575	1.18634	9.64e-09	8.55e-08	up	yes
Tb927.8.8260	amino acid transporter, putative	317	204	240	175.483	120	131	69	2.24027	1.16367	2.15e-07	1.48e-06	up	yes
Tb927.9.4310	tricarboxylate carrier, putative	476	477	700	352.485	145	202	153	3.11047	1.63713	3.55e-15	7.97e-14	up	yes
Tb927.9.6100	PTP1-interacting protein, 39 kDa	755	779	1137	507.21	135	178	131	5.67036	2.50344	4.26e-35	4.36e-33	up	yes
Tb927.9.720	hypothetical protein, conserved	47	30	39	26.0649	10	15	18	2.48696	1.31438	0.0027833	0.00770219	up	yes
Tb05.5K5.210	hypothetical protein	769	896	620	1178.54	1952	1368	1400	0.451157	-1.1483	5.38e-11	6.95e-10	down	yes
Tb05.5K5.500	expression site-associated gene 3 (ESAG3), degenerate	0	1	1	10.8435	25	12	23	0.0307356	-5.02395	2.09e-05	9.6e-05	down	yes
Tb08.27P2.110	PAP2 superfamily, putative	2	10	6	23.3201	21	70	30	0.142532	-2.81064	5.07e-06	2.64e-05	down	yes
Tb09.v4.0016	expression site- associated gene (ESAG) protein, putative	1	0	1	195.517	419	307	397	0.00164437	-9.24825	7.11e-19	2.41e-17	down	yes
Tb09.v4.0018	expression site-associated gene 3 (ESAG3) protein, putative	14	35	16	37.6037	58	54	46	0.386599	-1.37109	0.000654073	0.00211578	down	yes
Tb09.v4.0065	expression site-associated gene 1 (ESAG 1), putative	0	0	0	247.207	508	427	491	0.000358513	-11.4457	8.09e-22	3.61e-20	down	yes
Tb11.01.6240	expression site-associated gene 2 (ESAG2) protein, putative	221	208	299	405.17	561	519	580	0.407627	-1.29468	1.68e-11	2.31e-10	down	yes
Tb11.01.6251	expression site-associated gene 11 (ESAG11) protein, putative	29	21	23	46.5771	73	68	62	0.334932	-1.57806	8.12e-07	4.97e-06	down	yes
Tb11.v5.0310	THT1 - hexose transporter, putative	64	33	35	70.7069	83	117	90	0.422392	-1.24335	3.44e-05	0.000149564	down	yes
Tb11.v5.0330	THT1 - hexose transporter, putative	513	562	533	1640.05	2526	3065	2459	0.187007	-2.41883	9.39e-86	8.3e-83	down	yes
Tb11.v5.0414	ATP-dependent DEAD/H RNA helicase, putative	675	714	493	1050.18	1367	1396	1551	0.40246	-1.31308	7.45e-15	1.61e-13	down	yes
Tb11.v5.0516	glyceraldehyde 3-phosphate dehydrogenase, cytosolic, putative	1507	1673	1220	2227.27	2899	2635	3213	0.463533	-1.10926	2.77e-11	3.72e-10	down	yes
Tb11.v5.0546	receptor-type adenylate cyclase GRESAG 4, putative	141	108	89	406.94	760	558	714	0.152958	-2.70879	2.54e-39	3.34e-37	down	yes
Tb11.v5.0561	fatty acyl CoA synthetase, putative	92	78	66	264.646	474	407	432	0.166543	-2.58603	2.77e-42	4.15e-40	down	yes
Tb11.v5.0638	serine carboxypeptidase III precursor, putative	107	77	124	431.158	817	705	693	0.129593	-2.94794	2.32e-56	7.8e-54	down	yes
Tb11.v5.0668	protein disulfide isomerase	78	96	65	122.262	154	127	197	0.45831	-1.12561	3.71e-05	0.000161029	down	yes
Tb11.v5.0675	ubiquitin-activating enzyme E1, putative	11	19	14	30.5608	29	54	52	0.302823	-1.72345	9.87e-05	0.000388321	down	yes
Tb11.v5.0757	stress-inducible protein STI1-like, putative	90	74	59	118.226	171	138	167	0.432132	-1.21046	4.31e-07	2.81e-06	down	yes
Tb11.v5.0777	paraflagellar rod protein, putative	181	156	214	274.793	360	377	344	0.475883	-1.07132	9.47e-10	9.98e-09	down	yes
Tb11.v5.0789	expression site-associated gene 2 (ESAG2) protein, putative	23	30	44	90.8815	136	195	112	0.207943	-2.26574	3.26e-14	6.54e-13	down	yes
Tb11.v5.0884	hypothetical protein, conserved	273	238	238	1507.97	1866	2490	3523	0.0864714	-3.53163	9.37e-53	2.46e-50	down	yes
Tb927.1.2070	expression site-associated gene 11 (ESAG11), fragment	6	9	4	13.2867	27	18	15	0.29718	-1.75059	0.00394185	0.0104505	down	yes
Tb927.1.2470	histone H3, putative	23	30	17	91.7008	148	130	182	0.139822	-2.83833	1.83e-19	6.69e-18	down	yes
Tb927.1.2490	histone H3, putative	0	1	0	95.2789	177	186	187	0.00181551	-9.10541	3.06e-14	6.18e-13	down	yes
Tb927.1.275	expression site-associated gene 4 (ESAG4), pseudogene	22	41	26	65.3601	74	90	126	0.282043	-1.82601	3.51e-07	2.34e-06	down	yes
Tb927.1.30	hypothetical protein	0	0	0	143.868	337	152	329	0.000615675	-10.6655	9.24e-16	2.26e-14	down	yes
Tb927.1.3830	glucose-6-phosphate isomerase, glycosomal	10939	14620	8182	19049.3	24753	22700	30576	0.39681	-1.33348	2.22e-10	2.56e-09	down	yes
Tb927.1.3850	Sec61beta family, putative	3300	4044	2093	6878.08	10208	10237	10578	0.281364	-1.82949	3.57e-21	1.52e-19	down	yes
Tb927.1.3950	alanine aminotransferase	5866	6621	4778	11622.5	15970	16529	18481	0.312618	-1.67753	1.76e-26	1.12e-24	down	yes
Tb927.1.490	hypothetical protein	65	69	53	290.003	481	502	519	0.115392	-3.11538	3.61e-58	1.3e-55	down	yes
Tb927.1.4900	expression site-associated gene 11 (ESAG11) protein, putative	22	43	12	552.357	1112	1130	910	0.0228852	-5.44944	1.55e-33	1.49e-31	down	yes
Tb927.1.4910	expression site-associated gene 1 (ESAG1) protein, putative	44	26	40	147.582	257	271	229	0.135556	-2.88304	4.8e-36	5.18e-34	down	yes
Tb927.1.5030	leucine-rich repeat protein (LRRP), putative	576	560	544	817.624	1162	1184	865	0.491517	-1.02469	1.34e-17	4.03e-16	down	yes
Tb927.10.10280	microtubule-associated protein, putative	283	339	221	476.203	671	643	659	0.396527	-1.33451	2.23e-14	4.55e-13	down	yes
Tb927.10.10580	histone H2B, putative	0	3	0	7.98449	12	9	21	0.0649253	-3.94508	0.000411773	0.00140242	down	yes
Tb927.10.10590	histone H2B, putative	0	2	0	428.89	818	848	817	0.000748793	-10.3831	7.14e-24	3.76e-22	down	yes
Tb927.10.11080	paraflagellar rod protein	624	766	556	1077.61	1452	1461	1509	0.408469	-1.2917	1.29e-16	3.38e-15	down	yes
Tb927.10.12890	bifunctional aminoacyl-tRNA synthetase, putative	3755	3624	2921	5492.01	7440	6399	8219	0.429047	-1.22079	6.63e-14	1.27e-12	down	yes
Tb927.10.13630	glucosidase, putative	3755	3820	2960	5100.36	6839	5697	7090	0.494388	-1.01628	1.92e-10	2.23e-09	down	yes
Tb927.10.14030	hypothetical protein, conserved	2331	3403	1862	3695.12	5010	4128	5102	0.492823	-1.02086	7.64e-07	4.7e-06	down	yes
Tb927.10.2010	hexokinase	7495	8372	6529	10850.7	12713	13719	15331	0.495072	-1.01429	4.56e-11	5.95e-10	down	yes
Tb927.10.3990	DHH1	4260	4631	3900	6168.48	7205	7361	9038	0.498832	-1.00337	6.48e-10	6.99e-09	down	yes
Tb927.10.6880	glyceraldehyde 3-phosphate dehydrogenase, cytosolic	980	1150	926	1574.29	2060	1816	2339	0.453194	-1.1418	3.48e-11	4.62e-10	down	yes
Tb927.10.7150	hypothetical protein	0	0	3	4.24961	4	6	11	0.131183	-2.93034	0.0238115	0.0494374	down	yes
Tb927.10.8190	T-complex protein 1, theta subunit, putative	2750	3672	1909	4212.98	5954	4885	5751	0.464029	-1.10771	5.88e-08	4.49e-07	down	yes
Tb927.10.8230	protein disulfide isomerase 2	5211	5166	3313	7194.34	9441	8549	10751	0.436819	-1.19489	1.1e-10	1.32e-09	down	yes
Tb927.11.11250	cytosolic malate dehydrogenase	2495	3301	1584	3879.78	5548	4324	5629	0.438086	-1.19071	1.05e-07	7.68e-07	down	yes
Tb927.11.13050	calmodulin	256	221	169	388.004	490	496	644	0.36269	-1.46319	2.08e-12	3.23e-11	down	yes
Tb927.11.13090	elongation factor 1 gamma, putative	212	215	157	358.971	523	468	539	0.352533	-1.50417	1.4e-16	3.64e-15	down	yes
Tb927.11.17840	retrotransposon hot spot protein (RHS), degenerate	37	34	40	55.0129	80	75	62	0.479171	-1.06139	0.000220669	0.000804515	down	yes
Tb927.11.17890	expression site-associated gene 1 (ESAG1) protein, putative	217	208	134	891.806	1700	1494	1463	0.111342	-3.16693	2.91e-79	2.03e-76	down	yes
Tb927.11.1800	histone H1	5	4	2	33.5446	56	60	67	0.0554875	-4.17169	3.64e-14	7.23e-13	down	yes
Tb927.11.1870	histone H1	14	19	7	28.7466	31	40	56	0.287786	-1.79693	0.000159374	0.000599472	down	yes
Tb927.11.2870	hypothetical protein	10	22	16	24.8798	30	30	38	0.454723	-1.13694	0.0128993	0.0291726	down	yes
Tb927.11.3250	dynein heavy chain, putative	12365	16172	9408	18419.8	23283	23247	24677	0.493417	-1.01912	1.4e-08	1.21e-07	down	yes
Tb927.11.3310	ubiquitin-conjugating enzyme, putative	1273	1421	1049	1831.79	2208	2367	2527	0.487382	-1.03687	2.29e-11	3.1e-10	down	yes
Tb927.11.4460	ALBA-Domain Protein	1439	1311	1131	2229.51	3071	2720	3442	0.386265	-1.37234	1.75e-17	5.14e-16	down	yes
Tb927.11.7213	Endoplasmic Reticulum-Golgi Intermediate Compartment (ERGIC)/Endoplasmic reticulum vesicle transporter, putative	45	59	39	70.2711	100	64	106	0.486949	-1.03816	0.00118532	0.00361429	down	yes
Tb927.11.7460	luminal binding protein 1 (BiP), putative	1231	1731	1000	2482.94	3552	3172	3890	0.344511	-1.53738	1.24e-14	2.62e-13	down	yes
Tb927.11.7510	luminal binding protein 1 (BiP), putative	5322	7035	4182	8444.4	10347	10459	12455	0.458262	-1.12575	4.52e-09	4.19e-08	down	yes
Tb927.11.880	cyclophilin a	17177	18416	12749	23324.9	29299	27604	32725	0.49664	-1.00973	9.27e-10	9.78e-09	down	yes
Tb927.11.8970	ribose 5-phosphate isomerase, putative	2697	2922	1891	4567.21	6452	5904	7006	0.357152	-1.48539	1.45e-17	4.33e-16	down	yes
Tb927.11.9590	S-adenosylhomocysteine hydrolase, putative	5738	4526	4059	15434.6	24904	23820	27014	0.173957	-2.5232	3.54e-64	1.43e-61	down	yes
Tb927.2.1260	expression site-associated gene 4 (ESAG4), degenerate	49	72	49	154.823	244	206	280	0.21479	-2.219	6.31e-18	1.98e-16	down	yes
Tb927.2.1700	Enriched in surface-labeled proteome protein 10	1952	2619	1585	4343.16	6893	5402	6985	0.294534	-1.7635	2.13e-19	7.69e-18	down	yes
Tb927.2.270	retrotransposon hot spot protein 3 (RHS3), frameshift	44	45	50	158.361	230	255	296	0.164485	-2.60397	2.7e-27	1.88e-25	down	yes
Tb927.2.3320	65 kDa invariant surface glycoprotein	507	614	538	1199.79	1923	1679	1793	0.286038	-1.80572	4.87e-34	4.79e-32	down	yes
Tb927.2.3340	hypothetical protein	598	1115	520	1095.26	1604	1148	1483	0.488558	-1.0334	0.0103265	0.0240877	down	yes
Tb927.2.6240	adenosine transporter 2	40	61	38	109.355	160	150	189	0.257354	-1.95818	1.02e-12	1.66e-11	down	yes
Tb927.2.660	expression site-associated gene 4 (ESAG4), degenerate	145	210	146	295.123	335	420	476	0.37612	-1.41074	4.33e-10	4.79e-09	down	yes
Tb927.3.2510	expression site-associated gene 2 (ESAG2) protein, putative	7	17	18	24.5313	34	32	36	0.385014	-1.37702	0.00324381	0.00883577	down	yes
Tb927.3.2960	inosine-adenosine-guanosine-nucleosidehydrolase	6842	6708	5807	9446.94	11751	11959	12888	0.488907	-1.03237	5.57e-15	1.22e-13	down	yes
Tb927.3.3580	heat shock protein 90, putative	5967	11172	9081	13119.9	14756	16794	19420	0.477854	-1.06536	1.43e-06	8.33e-06	down	yes
Tb927.3.430	expression site-associated gene 3 (ESAG3), truncated	0	0	0	10.5785	24	11	25	0.00840711	-6.89417	2.6e-07	1.77e-06	down	yes
Tb927.3.4720	dynamin-1-like protein	2415	2640	2230	3848.41	5018	5070	5377	0.436514	-1.1959	7.6e-19	2.57e-17	down	yes
Tb927.3.560	expression site-associated gene 11 (ESAG11) protein, putative	115	192	109	631.696	1097	1033	1129	0.118531	-3.07666	1.95e-48	4.41e-46	down	yes
Tb927.3.5750	retrotransposon hot spot protein (RHS, pseudogene), putative	62	79	57	122.559	161	185	179	0.350806	-1.51126	4.64e-11	6.03e-10	down	yes
Tb927.3.5810	expression site-associated gene 2 (ESAG2) (pseudogene)	0	0	0	63.2416	133	124	111	0.00140065	-9.47969	3.51e-15	7.91e-14	down	yes
Tb927.3.5820	expression site-associated gene 11 (ESAG11), degenerate	1	1	2	10.3729	14	21	21	0.0662894	-3.91508	2.02e-05	9.26e-05	down	yes
Tb927.4.1160	hypothetical protein, conserved	274	276	184	428.317	726	507	568	0.377656	-1.40486	7.84e-13	1.3e-11	down	yes
Tb927.4.1200	expression site-associated gene 1 (ESAG1) protein, putative	0	0	0	392.629	775	833	681	0.00022553	-12.1144	1.7e-24	9.44e-23	down	yes
Tb927.4.180	hypothetical protein	181	161	152	241.828	306	316	319	0.487007	-1.03799	9.79e-10	1.03e-08	down	yes
Tb927.4.2530	hypothetical protein, conserved	4646	5073	3281	6740.87	8836	8347	9646	0.446501	-1.16326	1.01e-11	1.44e-10	down	yes
Tb927.4.5010	calreticulin, putative	4725	5131	4161	7017.4	9065	8152	10168	0.471557	-1.0845	7.46e-12	1.08e-10	down	yes
Tb927.5.160	retrotransposon hot spot protein (RHS, pseudogene), putative	1	1	1	7.22797	14	12	13	0.0714685	-3.80655	0.000318166	0.00111284	down	yes
Tb927.5.4170	histone H4, putative	0	0	0	263.9	477	538	513	0.000335767	-11.5403	3.04e-22	1.42e-20	down	yes
Tb927.5.4200	histone H4, putative	1	1	0	6.15446	13	11	10	0.0547732	-4.19039	0.000773203	0.00245382	down	yes
Tb927.5.4260	histone H4, putative	42	40	52	183.877	285	371	290	0.13265	-2.9143	3.75e-41	5.36e-39	down	yes
Tb927.5.4570	Flagellum adhesion protein 3	165	244	151	330.305	549	388	452	0.374863	-1.41556	1.13e-10	1.36e-09	down	yes
Tb927.5.4575	hypothetical protein	3	6	2	10.4848	11	19	20	0.203368	-2.29784	0.0016706	0.004907	down	yes
Tb927.5.4600	expression site-associated gene 3 (ESAG3) protein, putative	5	2	9	23.1648	37	52	32	0.124816	-3.00213	4.34e-08	3.41e-07	down	yes
Tb927.6.100	receptor-type adenylate cyclase GRESAG 4, pseudogene, putative	14	13	8	55.7097	87	93	108	0.112026	-3.1581	2.03e-17	5.87e-16	down	yes
Tb927.6.110	hypothetical protein	11	34	10	60.4003	81	97	117	0.17236	-2.5365	1.54e-09	1.55e-08	down	yes
Tb927.6.1300	hypothetical protein	7	12	6	17.3308	17	27	32	0.303175	-1.72178	0.00206818	0.00594831	down	yes
Tb927.6.2200	DJ-1 family protein, putative	1303	1792	923	1979.11	2726	2265	2699	0.48271	-1.05077	5.29e-07	3.39e-06	down	yes
Tb927.6.3940	Autophagy-related protein 27, putative	1063	1587	864	1884.7	2913	2205	2513	0.427586	-1.22571	3.01e-09	2.88e-08	down	yes
Tb927.6.4280	glyceraldehyde 3-phosphate dehydrogenase, glycosomal	555	597	483	1554.27	2167	2552	2722	0.203017	-2.30033	7.37e-47	1.43e-44	down	yes
Tb927.6.4320	Protein of unknown function (DUF2817), putative	1707	2028	1310	2508.59	3416	2889	3481	0.475762	-1.07169	1.47e-09	1.49e-08	down	yes
Tb927.7.2190	translocon-associated protein (TRAP), alpha subunit, putative	664	570	629	1070.18	1313	1385	1722	0.387414	-1.36805	3.94e-15	8.76e-14	down	yes
Tb927.7.2890	histone H2A, putative	1	3	0	5.65918	6	7	15	0.128951	-2.95511	0.00764004	0.0186393	down	yes
Tb927.8.1870	Golgi/lysosome glycoprotein 1	7029	6270	5456	10142	13260	13169	14714	0.420173	-1.25094	4.66e-19	1.61e-17	down	yes
Tb927.8.2070	Present in the outer mitochondrial membrane proteome 39-1	642	500	530	1156.48	1740	1694	1711	0.301052	-1.73192	2.74e-38	3.33e-36	down	yes
Tb927.8.2080	Fungal tRNA ligase phosphodiesterase domain containing protein, putative	131	134	125	234.633	319	317	355	0.364389	-1.45645	5.46e-15	1.2e-13	down	yes
Tb927.8.480	phosphatidic acid phosphatase protein, putative	1	5	2	48.8296	80	122	77	0.0270168	-5.21	1.32e-18	4.38e-17	down	yes
Tb927.8.5460	Flagellar calcium-binding 44 kDa protein	617	716	465	1025.12	1499	1218	1522	0.391053	-1.35456	3.35e-13	5.86e-12	down	yes
Tb927.8.6390	lysophospholipase, putative	1119	1664	824	2450.73	3498	3301	3960	0.3093	-1.69292	1.05e-14	2.25e-13	down	yes
Tb927.8.7410	calreticulin, putative	4252	5185	3633	7505.96	9844	9543	11662	0.387858	-1.3664	3.47e-15	7.84e-14	down	yes
Tb927.8.7980	Pyrophosphate-energized vacuolar membrane proton pump 2, putative	1593	1989	1193	2700.3	3637	3754	3797	0.395658	-1.33767	1.02e-14	2.18e-13	down	yes
Tb927.9.10010	chaperone protein DnaJ, putative	3330	2764	2663	4410.44	5804	5096	6386	0.465526	-1.10307	1.34e-12	2.13e-11	down	yes
Tb927.9.12550	glycerol kinase, glycosomal	212	295	156	376.903	485	509	564	0.393374	-1.34603	1.16e-09	1.2e-08	down	yes
Tb927.9.12570	glycerol kinase, glycosomal	590	785	478	929.756	1196	1197	1259	0.470453	-1.08788	2.51e-09	2.44e-08	down	yes
Tb927.9.12590	glycerol kinase, glycosomal	73	98	43	107.082	152	118	149	0.471309	-1.08526	0.00021917	0.000800444	down	yes
Tb927.9.12630	glycerol kinase, glycosomal	142	241	123	445.714	641	663	788	0.223471	-2.16184	2.25e-19	8.06e-18	down	yes
Tb927.9.13650	ADP-ribosylation factor, putative	36	16	18	59.0396	94	83	99	0.232839	-2.10259	8.66e-10	9.2e-09	down	yes
Tb927.9.13785	kinetoplastid membrane protein 11-5	1411	1633	1214	2148.07	2689	2949	2843	0.46643	-1.10027	9.93e-15	2.13e-13	down	yes
Tb927.9.1440	Paraquat-inducible protein A, putative	5532	5457	4860	9016.43	12562	12278	12608	0.392405	-1.34959	5.27e-30	4.38e-28	down	yes
Tb927.9.15520	BARP protein	0	0	0	72.953	127	188	114	0.00121237	-9.68795	9.55e-16	2.32e-14	down	yes
Tb927.9.15720	hypothetical protein, conserved	41	56	45	76.2014	93	107	108	0.428978	-1.22102	6.56e-06	3.34e-05	down	yes
Tb927.9.15810	retrotransposon hot spot protein 3 (RHS3), putative	12	17	33	32.4899	43	40	46	0.449522	-1.15354	0.0079849	0.0193255	down	yes
Tb927.9.16050	leucine-rich repeat protein (pseudogene), putative	12	15	26	47.4695	74	76	75	0.220324	-2.1823	2.2e-09	2.16e-08	down	yes
Tb927.9.2520	microtubule-associated protein	156	230	192	341.092	537	520	394	0.375503	-1.4131	9.61e-15	2.07e-13	down	yes
Tb927.9.2800	hypothetical protein, conserved	401	384	381	1051.56	1613	1817	1593	0.216423	-2.20807	2.39e-75	1.37e-72	down	yes
Tb927.9.4500	heat shock protein, putative	2998	2358	2710	4673.31	6546	6015	6918	0.382103	-1.38797	7.67e-22	3.45e-20	down	yes
Tb927.9.4750	hypothetical protein	2285	2204	1434	3388.2	4342	4579	5135	0.387382	-1.36817	1.46e-14	3.06e-13	down	yes
Tb927.9.5770	tryparedoxin peroxidase	1779	2014	1724	2718.1	3372	3043	4072	0.483862	-1.04733	1.69e-09	1.69e-08	down	yes
Tb927.9.8950	metallo- peptidase, Clan M- Family M48	2337	2221	2060	3684.53	5239	4341	5497	0.404373	-1.30624	1.78e-17	5.22e-16	down	yes
Tb927_08_v4.snoRNA.0043	H/ACA-like snoRNA	18	5	6	41.1269	76	68	68	0.126117	-2.98717	5.58e-12	8.25e-11	down	yes
Tb05.5K5.290	hypothetical protein	35	51	30	23.9241	12	11	8	3.51494	1.8135	0.000103447	0.000405248	up	yes
Tb11.v5.0197	clathrin heavy chain, putative	414	548	425	334.444	178	248	219	2.00652	1.0047	1.65e-07	1.17e-06	up	yes
Tb11.v5.0288	ribonucleoside-diphosphate reductase small chain, putative	623	503	514	350.425	182	163	165	2.98754	1.57896	6.98e-24	3.69e-22	up	yes
Tb11.v5.0798	flagellar calcium-binding protein	1361	1999	1208	932.164	392	351	398	3.71458	1.8932	1.26e-21	5.57e-20	up	yes
Tb927.1.2430	histone H3, putative	74	106	87	56.9324	19	36	26	3.09531	1.63008	7.56e-07	4.66e-06	up	yes
Tb927.1.5200	expression site-associated gene 1 (ESAG1) protein, putative	797	1187	753	585.952	294	243	301	3.02632	1.59756	1.84e-14	3.8e-13	up	yes
Tb927.1.5240	expression site-associated gene 1 (ESAG1) protein, putative	215	322	329	158.742	36	34	38	7.50781	2.90839	5.97e-28	4.37e-26	up	yes
Tb927.10.8440	glucose transporter 1B	842	185	310	228.253	26	35	44	11.4291	3.51465	1.8e-07	1.26e-06	up	yes
Tb927.10.8460	glucose transporter, putative	662	469	376	345.82	180	237	199	2.26488	1.17943	3.09e-09	2.95e-08	up	yes
Tb927.11.11965	cytoskeleton-associated protein, putative	268	273	164	138.89	56	46	50	4.30029	2.10443	6.9e-17	1.87e-15	up	yes
Tb927.11.11980	cytoskeleton-associated protein 15	565	713	432	383.268	193	169	259	2.52094	1.33396	2.03e-08	1.7e-07	up	yes
Tb927.11.12780	ribonucleoside-diphosphate reductase small chain, putative	301	242	168	150.451	74	68	73	3.05427	1.61083	1.3e-11	1.83e-10	up	yes
Tb927.11.12790	ribonucleoside-diphosphate reductase small chain	1163	835	799	582.337	277	261	252	3.28046	1.7139	3.93e-27	2.66e-25	up	yes
Tb927.11.13030	calmodulin	50	46	42	33.1116	23	16	24	2.02418	1.01734	0.00693172	0.017139	up	yes
Tb927.11.715	dynein light chain LC8, putative	891	915	674	491.418	191	168	186	4.2169	2.07618	2.12e-34	2.13e-32	up	yes
Tb927.5.1410	64 kDa invariant surface glycoprotein	2634	2896	2411	1618.95	668	579	731	3.70496	1.88946	1.41e-31	1.29e-29	up	yes
Tb927.5.1420	hypothetical protein	85	68	59	48.1704	21	28	33	2.38316	1.25287	0.000176232	0.000656535	up	yes
Tb927.5.1430	64 kDa invariant surface glycoprotein	503	498	405	272.144	83	87	100	4.82207	2.26965	1.81e-33	1.73e-31	up	yes
Tb927.5.1640	hypothetical protein, conserved	3673	3595	3791	2657.61	1714	1880	1542	2.01561	1.01122	2.05e-22	9.64e-21	up	yes
Tb927.7.2110	kinetoplastid kinetochore protein 11	875	736	809	521.885	258	298	227	2.89252	1.53233	2.88e-30	2.46e-28	up	yes
Tb927.7.7510	hypothetical protein	14992	19693	14496	11150.5	6411	6038	6306	2.43772	1.28553	3e-17	8.54e-16	up	yes
Tb927.8.5465	flagellar calcium-binding 24 kDa protein	67	165	47	60.4179	27	29	33	2.91233	1.54217	0.000359673	0.0012415	up	yes
Tb927.8.5470	flagellar calcium-binding 24 kDa protein	2938	5336	2974	2538.45	1317	1393	1477	2.498	1.32078	1.24e-09	1.27e-08	up	yes
Tb927.9.2980	hypothetical protein, conserved	13	32	21	12.8825	3	7	3	4.83019	2.27208	0.000900088	0.00281155	up	yes
Tb927_10_v4.snoRNA.0045:snoRNA	term	42	18	50	25.4254	23	14	9	2.25748	1.17471	0.019272	0.0411815	up	yes

## Sheet: STIB818vsTbp1A(≥2-fold,q≤0.05)
Gene	Description	STIB81801_count	STIB81803_count	STIB81804_count	baseMean	Tbp1A01_count	Tbp1A03_count	Tbp1A04_count	FoldChange	Log2FoldChange	p-values	adjusted p-values	Up/Down(STIB818)	Significant
Tb08.27P2.90	hypothetical protein	0	0	0	2.58604	3	12	1	0.0338868	-4.88313	0.00397655	0.00720889	down	yes
Tb09.v4.0151	hypothetical protein	17	9	7	23.307	23	24	54	0.294492	-1.7637	0.000981495	0.00193665	down	yes
Tb11.v5.0176	NAD(p)-dependent steroid dehydrogenase-like protein	24	25	18	44.1331	73	69	54	0.320356	-1.64225	5.38e-08	1.71e-07	down	yes
Tb11.v5.0315	hypothetical protein, conserved	12	10	2	21.4964	27	52	26	0.214796	-2.21896	2.46e-05	5.92e-05	down	yes
Tb11.v5.0413	expression site-associated gene 9 (ESAG9) protein	14	8	11	135.649	255	259	244	0.0406476	-4.62069	7.57e-54	3.53e-52	down	yes
Tb11.v5.0687	Pescadillo N-terminus/BRCA1 C Terminus (BRCT) domain containing protein, putative	34	40	36	144.83	284	276	189	0.138415	-2.85292	6.86e-41	1.83e-39	down	yes
Tb11.v5.0726	WD domain, G-beta repeat/Utp13 specific WD40 associated domain containing protein, putative	73	81	64	112.54	154	198	108	0.447896	-1.15877	7.06e-08	2.21e-07	down	yes
Tb11.v5.0854	NLI interacting factor-like phosphatase, putative	7	11	4	20.5769	33	32	34	0.205802	-2.28067	2.01e-06	5.46e-06	down	yes
Tb11.v5.0984	hypothetical protein, conserved	3	4	2	50.8609	107	104	79	0.0291328	-5.10121	1.74e-21	1.63e-20	down	yes
Tb9.NT.34	Noncoding RNA, putative	6	6	6	50.222	85	104	87	0.0610079	-4.03486	1.94e-22	1.93e-21	down	yes
Tb927.1.1860	Uncharacterized protein	14	11	6	19.152	32	32	20	0.346918	-1.52733	0.000951432	0.00188077	down	yes
Tb927.1.5080	expression site-associated gene 9 (ESAG9) protein, putative	277	265	232	542.864	884	764	785	0.296148	-1.75561	4.01e-41	1.09e-39	down	yes
Tb927.10.1110	kinesin, putative	1218	1127	1025	1664.31	2065	2470	2028	0.480241	-1.05817	9.24e-27	1.18e-25	down	yes
Tb927.10.12500	P-type H+-ATPase, putative	243	307	270	473.799	753	697	556	0.383761	-1.38172	8.36e-27	1.07e-25	down	yes
Tb927.10.12780	Zinc finger CCCH domain-containing protein 37	46	63	53	81.9595	92	143	94	0.462945	-1.11109	5.22e-06	1.35e-05	down	yes
Tb927.10.14000	aconitase	987	999	878	1490.18	1803	2324	1891	0.444829	-1.16868	2.78e-27	3.66e-26	down	yes
Tb927.10.2210	Peptidase C19, ubiquitin carboxyl-terminal hydrolase, putative	310	311	254	587.669	741	1030	839	0.312879	-1.67632	1.95e-32	3.55e-31	down	yes
Tb927.10.2350	pyruvate dehydrogenase complex E3 binding protein, putative	360	322	263	492.856	678	735	586	0.442442	-1.17644	1.28e-21	1.22e-20	down	yes
Tb927.10.2560	mitochondrial malate dehydrogenase	415	473	388	667.9	789	1016	892	0.440776	-1.18188	1.12e-19	9.37e-19	down	yes
Tb927.10.3050	hypothetical protein	26	32	21	53.91	94	65	80	0.306501	-1.70604	1.64e-08	5.52e-08	down	yes
Tb927.10.4380	hypothetical protein	36	33	24	58.6101	71	112	74	0.339539	-1.55835	4.54e-08	1.46e-07	down	yes
Tb927.10.4390	hypothetical protein	14	19	10	32.3692	48	66	37	0.268135	-1.89897	4.56e-07	1.32e-06	down	yes
Tb927.10.7180	cysteine-rich, acidic integral membrane protein precursor	310	290	196	532.483	734	981	667	0.313226	-1.67472	1.01e-25	1.21e-24	down	yes
Tb927.10.7410	succinyl-CoA ligase [GDP-forming] beta-chain, putative	3973	3955	3552	5767.09	7610	7439	7716	0.468346	-1.09435	3.44e-26	4.25e-25	down	yes
Tb927.10.9530	hypothetical protein	9	6	7	21.115	32	30	39	0.201691	-2.30978	1.3e-06	3.61e-06	down	yes
Tb927.11.110	expression site-associated gene 9 (ESAG9) (pseudogene)	0	0	0	5.60079	9	15	9	0.0157748	-5.98623	1.23e-05	3.08e-05	down	yes
Tb927.11.130	expression site-associated gene (ESAG, pseudogene), putative	2	5	3	70.5205	123	158	122	0.023243	-5.42706	3.99e-27	5.22e-26	down	yes
Tb927.11.140	expression site-associated gene 4 (ESAG4) protein, putative	182	184	143	278.732	354	544	273	0.411826	-1.27989	4.45e-11	1.88e-10	down	yes
Tb927.11.150	receptor-type adenylate cyclase GRESAG 4, putative	179	173	122	238.08	277	444	240	0.465478	-1.10322	5.47e-08	1.74e-07	down	yes
Tb927.11.17850	expression site-associated gene 9 (ESAG9), fragment	1	0	0	54.6463	102	118	98	0.00316518	-8.3035	4.58e-12	2.12e-11	down	yes
Tb927.11.17880	expression site-associated gene 9 (ESAG9), degenerate	0	0	0	41.5757	71	70	97	0.00213649	-8.87054	3.32e-13	1.69e-12	down	yes
Tb927.11.2690	Succinyl-CoA:3-ketoacid coenzyme A transferase, mitochondrial	1027	911	740	2006.13	2864	3618	2751	0.271428	-1.88136	3.91e-55	1.99e-53	down	yes
Tb927.11.5720	hypothetical protein, conserved	706	585	480	1070.42	1319	1959	1341	0.359705	-1.47512	1.43e-21	1.35e-20	down	yes
Tb927.11.7000	hypothetical protein, conserved	7	2	4	13.0145	18	27	19	0.19102	-2.3882	9.27e-05	0.000208466	down	yes
Tb927.11.8990	cation transporter, putative	693	645	621	942.627	1074	1469	1130	0.499844	-1.00045	2.46e-16	1.59e-15	down	yes
Tb927.2.1120	retrotransposon hot spot protein 4 (RHS4), point mutation	88	71	58	123.85	149	227	148	0.389067	-1.36191	6.04e-10	2.32e-09	down	yes
Tb927.2.2140	hypothetical protein, conserved	31	32	28	57.2363	80	76	90	0.343061	-1.54346	3.01e-08	9.82e-08	down	yes
Tb927.2.3460	cysteine peptidase, Clan CA, family C51, putative	467	445	361	690.932	817	1156	876	0.417913	-1.25872	1.3e-19	1.07e-18	down	yes
Tb927.2.5290	hypothetical protein, conserved	214	191	180	333.439	417	534	446	0.391418	-1.35322	4.25e-21	3.9e-20	down	yes
Tb927.3.2470	Pumilio homology domain family member 8	259	279	266	395.749	587	548	429	0.483071	-1.04969	3.18e-17	2.18e-16	down	yes
Tb927.3.3730	ABC transporter, putative	2634	2329	2013	3653.08	4708	5361	4705	0.440234	-1.18366	9e-29	1.31e-27	down	yes
Tb927.3.5760	hypothetical protein, conserved	29	17	10	45.1651	63	79	69	0.246863	-2.01822	9.41e-09	3.23e-08	down	yes
Tb927.3.5790	expression site-associated gene 9 (ESAG9) (pseudogene)	0	0	0	113.595	209	260	196	0.000778984	-10.3261	4.32e-18	3.17e-17	down	yes
Tb927.4.4570	hypothetical protein, conserved	2294	2134	1838	3013.9	3818	4001	3860	0.498921	-1.00312	1.1e-21	1.05e-20	down	yes
Tb927.4.4940	SUMO-interacting motif-containing protein	520	539	370	1187.2	1733	2197	1681	0.237868	-2.07177	6.45e-56	3.35e-54	down	yes
Tb927.5.150	hypothetical protein, conserved	0	1	0	7.06418	10	10	19	0.0251414	-5.31379	8.41e-05	0.000190286	down	yes
Tb927.5.287b	galactokinase (pseudogene)	5	7	1	10.1313	13	18	16	0.255751	-1.96719	0.00323183	0.0059297	down	yes
Tb927.5.4620	expression site-associated gene 9 (ESAG9) protein, putative	0	0	0	4.79898	5	8	14	0.0185902	-5.74931	6.38e-05	0.000146402	down	yes
Tb927.5.810	zinc finger CCCH domain containing protein 11	1271	1244	958	3296.22	5092	4939	5779	0.202544	-2.30369	2.77e-58	1.52e-56	down	yes
Tb927.6.1520	Aquaglyceroporin 1	533	455	319	863.643	1110	1660	1081	0.318349	-1.65132	1.63e-21	1.54e-20	down	yes
Tb927.6.3660	hypothetical protein, conserved	361	392	323	538.414	696	816	631	0.470338	-1.08823	9.75e-23	9.88e-22	down	yes
Tb927.6.860	hypothetical protein	177	221	142	326.719	447	566	399	0.358199	-1.48117	5.81e-21	5.3e-20	down	yes
Tb927.7.1790	Adenine phosphoribosyltransferase, putative	452	435	427	647.511	853	898	794	0.48287	-1.05029	2.39e-24	2.64e-23	down	yes
Tb927.7.2160	hypothetical protein, conserved	51	47	28	443.067	792	890	782	0.0476633	-4.39098	9.59e-133	3e-130	down	yes
Tb927.7.2230	mitochondrial carrier protein, putative	107	119	97	185.133	249	307	226	0.387366	-1.36823	2.27e-17	1.58e-16	down	yes
Tb927.7.2680	zinc finger protein family member, putative	490	411	289	673.64	873	1103	853	0.392635	-1.34874	3.07e-17	2.11e-16	down	yes
Tb927.7.400	hypothetical protein, conserved	78	72	77	125.766	149	234	143	0.407415	-1.29543	1.27e-09	4.75e-09	down	yes
Tb927.7.420	hypothetical protein, conserved	5	6	5	24.0251	30	53	42	0.11957	-3.06408	1.3e-09	4.85e-09	down	yes
Tb927.7.5780	thioredoxin, putative	139	118	83	182.753	207	299	243	0.422837	-1.24183	1.32e-09	4.9e-09	down	yes
Tb927.7.5930	Protein Associated with Differentiation 1	727	675	523	1088.81	1336	1948	1304	0.393816	-1.34441	1.58e-20	1.4e-19	down	yes
Tb927.7.5940	Protein Associated with Differentiation，PAD2	1068	977	779	1586.9	2068	2473	2080	0.397765	-1.33001	9.74e-30	1.52e-28	down	yes
Tb927.7.7100	hypothetical protein	512	382	276	765.483	1097	1461	860	0.322513	-1.63257	4.35e-18	3.19e-17	down	yes
Tb927.7.860	hypothetical protein, conserved	682	607	570	910.766	1133	1264	1166	0.486444	-1.03966	3.11e-20	2.7e-19	down	yes
Tb927.8.4720	amino acid transporter, putative	22	24	15	47.8418	68	88	67	0.255813	-1.96684	1.27e-10	5.2e-10	down	yes
Tb927.8.520	hypothetical protein	29	18	11	29.9463	31	46	43	0.447907	-1.15873	0.00406007	0.00734931	down	yes
Tb927.8.5350	hypothetical protein, conserved	119	124	76	211.337	282	352	301	0.317421	-1.65553	2.29e-19	1.86e-18	down	yes
Tb927.8.6490	Basal body protein	299	295	231	714.386	1077	1378	964	0.226495	-2.14245	3.02e-63	1.93e-61	down	yes
Tb927.8.7310	hypothetical protein	3	1	0	6.26489	11	7	14	0.114007	-3.13281	0.00178323	0.00338445	down	yes
Tb927.8.8220	amino acid transporter, putative	11	19	11	46.475	95	70	68	0.164193	-2.60654	6.34e-14	3.41e-13	down	yes
Tb927.9.10100	SET domain-containing protein, putative	2336	2315	2161	3778.48	5181	5134	5260	0.406605	-1.2983	1.06e-36	2.38e-35	down	yes
Tb927.9.5900	glutamate dehydrogenase	1264	1102	874	1821.93	2272	2897	2431	0.397215	-1.33201	1.39e-23	1.48e-22	down	yes
Tb927.9.6090	PTP1-interacting protein, 39 kDa	100	81	82	139.399	158	200	204	0.434821	-1.20151	6.77e-09	2.37e-08	down	yes
Tb927.9.680	expression site-associated gene 9 (ESAG9), pseudogene	1	1	5	35.6135	66	62	71	0.0327647	-4.93172	2.31e-15	1.38e-14	down	yes
Tb927.9.730	hypothetical protein, conserved	2	3	3	17.2063	19	27	44	0.0811287	-3.62364	1.74e-07	5.27e-07	down	yes
Tb927.9.7340	expression site-associated gene 9 (ESAG9) protein, putative	0	4	3	284.997	523	508	605	0.0039571	-7.98134	3.2e-44	1e-42	down	yes
Tb927.9.7370	expression site-associated gene 9 (ESAG9) protein, putative	27	31	13	116.023	170	223	214	0.108265	-3.20736	1.67e-31	2.88e-30	down	yes
Tb927.9.7470	purine nucleoside transporter	562	485	336	912.902	1150	1622	1270	0.318823	-1.64917	6.2e-23	6.37e-22	down	yes
Tb927.9.7920	hypothetical protein, conserved	20	8	8	57.2114	107	85	105	0.112277	-3.15487	8.48e-18	6.08e-17	down	yes
Tb927.9.9300	hypothetical protein, conserved	861	814	700	1485	2043	2325	2064	0.344268	-1.5384	1.57e-49	6.33e-48	down	yes
Tb11.02.5400b	cystathionine beta-synthase, putative	119	127	120	83.8914	46	50	50	2.34042	1.22677	2.61e-08	8.59e-08	up	yes
Tb11.v5.0496	sterol 24-c-methyltransferase, putative	71	69	69	48.2563	27	33	26	2.27913	1.18848	2e-05	4.87e-05	up	yes
Tb11.v5.1051	nucleobase/nucleoside transporter 8.1, putative	1114	1093	895	597.964	159	224	207	4.88935	2.28964	9.57e-53	4.34e-51	up	yes
Tb11.v5.1052	nucleobase/nucleoside transporter 8.1, putative	18	17	19	12.1356	6	7	7	2.52541	1.33652	0.0146984	0.0242995	up	yes
Tb927.10.10260	EP1 procyclin	173	168	171	94.8322	22	41	13	6.39977	2.67802	3.34e-22	3.3e-21	up	yes
Tb927.10.13310	DNA-directed RNA polymerase I subunit RPB5z, putative	638	738	680	472.247	325	308	207	2.30824	1.2068	4.98e-19	3.97e-18	up	yes
Tb927.10.14050	hypothetical protein	84	88	72	57.6749	44	40	26	2.0858	1.0606	5.18e-05	0.000120205	up	yes
Tb927.10.4190	hypothetical protein	127	127	120	85.8611	44	70	39	2.30509	1.20482	1.96e-07	5.88e-07	up	yes
Tb927.10.6910	Sterol methyltransferase, putative	144	27	35	36.451	7	9	5	9.22588	3.20569	1.9e-07	5.71e-07	up	yes
Tb927.10.6950	sterol 24-c-methyltransferase, putative	484	480	435	322.077	167	239	168	2.28779	1.19396	7.03e-17	4.72e-16	up	yes
Tb927.10.9550	hypothetical protein	57	36	38	31.2634	33	23	6	2.02455	1.0176	0.0242974	0.0387497	up	yes
Tb927.11.12370	hypothetical protein, conserved	753	820	707	536.19	324	339	330	2.13957	1.09732	3.69e-21	3.4e-20	up	yes
Tb927.11.270	mitochondrial carrier protein	489	517	449	335.983	179	240	183	2.26379	1.17874	2.24e-18	1.69e-17	up	yes
Tb927.11.3610	nucleobase/nucleoside transporter 8.1	52	49	38	28.7932	6	17	15	3.40144	1.76614	1.79e-05	4.39e-05	up	yes
Tb927.11.3620	nucleobase/nucleoside transporter 8.2	810	487	411	353.914	151	193	132	3.36565	1.75089	2.41e-15	1.44e-14	up	yes
Tb927.11.460	predicted WD40 repeat protein	681	749	737	470.007	286	286	153	2.8384	1.50508	6.91e-20	5.84e-19	up	yes
Tb927.3.3510	hypothetical protein, conserved	582	612	580	422.929	329	296	192	2.05094	1.03629	9.64e-13	4.73e-12	up	yes
Tb927.4.3500	Amastin surface glycoprotein, putative	2460	2403	1984	1523.52	735	1080	702	2.55755	1.35476	7.94e-25	9.01e-24	up	yes
Tb927.4.4730	amino acid transporter, putative	6385	6016	5333	3630.78	1460	1976	1224	3.5901	1.84402	1.28e-53	5.89e-52	up	yes
Tb927.4.970	hypothetical protein, conserved	270	331	286	209.956	126	170	104	2.08888	1.06273	2.15e-10	8.62e-10	up	yes
Tb927.5.1080	RNA-binding protein, putative	235	266	269	183.611	135	146	75	2.05286	1.03764	7.52e-08	2.35e-07	up	yes
Tb927.6.1610	ribosomal RNA adenine dimethylase family protein, conserved	1024	1062	858	684.932	417	538	310	2.19656	1.13525	1.48e-16	9.68e-16	up	yes
Tb927.6.3250	C2H2 type zinc-finger (2 copies), putative	1133	1306	1169	745.892	337	394	256	3.4438	1.784	7.13e-52	3.12e-50	up	yes
Tb927.7.4590	chaperone protein DnaJ, putative	49	34	43	26.5168	20	10	7	3.21927	1.68673	9.01e-05	0.00020287	up	yes
Tb927.8.1640	MSP-B, putative	631	591	540	380.484	192	223	161	2.87183	1.52197	1.54e-33	3e-32	up	yes
Tb927.8.5040	EMG1/NEP1 methyltransferase, putative	908	938	877	615.512	358	391	299	2.43874	1.28614	1.34e-36	2.98e-35	up	yes
Tb927.8.5490	Nucleolar protein,Nop52, putative	2210	2363	2086	1501.02	915	997	647	2.4542	1.29525	2.83e-34	5.72e-33	up	yes
Tb927.8.5670	SUMO-interacting motif-containing protein	515	509	453	334.017	199	255	125	2.41895	1.27438	5.61e-14	3.02e-13	up	yes
Tb927.8.5770	Elongator-like Protein 3a	1706	1823	1771	1199.4	785	859	430	2.43428	1.28349	1.42e-15	8.69e-15	up	yes
Tb927.8.580	MICOS complex subunit 40	852	924	882	625.894	373	459	337	2.13617	1.09503	6.65e-23	6.83e-22	up	yes
Tb927.8.5990	NLE (NUC135) domain/WD domain, G-beta repeat, putative	1133	1160	1097	759.042	495	493	287	2.51874	1.3327	2.85e-21	2.65e-20	up	yes
Tb927.9.15060	rRNA processing protein, putative	959	1109	998	662.61	403	357	248	2.86712	1.5196	3.41e-30	5.41e-29	up	yes
Tb927.9.2120	hypothetical protein, conserved	692	737	619	457.251	261	324	181	2.52547	1.33655	1.44e-20	1.28e-19	up	yes
Tb927.9.8200	Pescadillo N-terminus/BRCA1 C Terminus (BRCT) domain containing protein, putative	941	1072	987	641.516	353	381	216	2.99029	1.58028	1.5e-28	2.14e-27	up	yes
Tb05.5K5.170	elongation of very long chain fatty acids protein, putative	36	39	21	52.2752	74	71	70	0.414709	-1.26983	1.04e-05	2.61e-05	down	yes
Tb05.5K5.210	hypothetical protein	758	742	663	1156.69	1952	1368	1400	0.427751	-1.22516	6.58e-18	4.76e-17	down	yes
Tb05.5K5.500	expression site-associated gene 3 (ESAG3), degenerate	0	0	0	10.4846	25	12	23	0.00847708	-6.88222	1.37e-07	4.18e-07	down	yes
Tb08.27P2.110	PAP2 superfamily, putative	8	7	7	23.8669	21	70	30	0.172953	-2.53155	2.18e-06	5.87e-06	down	yes
Tb09.v4.0016	expression site- associated gene (ESAG) protein, putative	0	0	1	194.844	419	307	397	0.000886635	-10.1394	2.06e-17	1.44e-16	down	yes
Tb09.v4.0042	leucine-rich repeat protein (LRRP, pseudogene), putative	16	17	11	62.882	84	104	132	0.126391	-2.98404	8.84e-18	6.33e-17	down	yes
Tb09.v4.0065	expression site-associated gene 1 (ESAG 1), putative	0	0	0	246.552	508	427	491	0.000359386	-11.4422	6.64e-22	6.45e-21	down	yes
Tb09.v4.0104	leucine-rich repeat protein 1 (LRRP1), fragment	4	17	3	19.7801	30	32	31	0.237663	-2.07301	0.000161286	0.000352338	down	yes
Tb09.v4.0107	expression site-associated gene 5 (ESAG5) protein, putative	230	235	228	341.471	464	402	465	0.4835	-1.04841	6.9e-12	3.13e-11	down	yes
Tb11.01.6240	expression site-associated gene 2 (ESAG2) protein, putative	20	22	12	295.662	561	519	580	0.0301306	-5.05263	1.15e-90	1.72e-88	down	yes
Tb11.01.6250	expression site-associated gene 11 (ESAG11) protein, putative	143	137	115	403.028	622	680	669	0.186316	-2.42418	2.28e-61	1.37e-59	down	yes
Tb11.01.6251	expression site-associated gene 11 (ESAG11) protein, putative	5	6	5	37.3859	73	68	62	0.0736795	-3.76259	4.22e-17	2.87e-16	down	yes
Tb11.1220	hypothetical protein	217	274	241	372.319	480	511	490	0.460627	-1.11833	5.56e-16	3.52e-15	down	yes
Tb11.1800	retrotransposon hot spot protein (RHS, pseudogene), putative	28	29	13	61.019	70	81	132	0.224187	-2.15723	9.58e-09	3.29e-08	down	yes
Tb11.v5.0190	protein kinase, putative	10	12	11	321.746	601	559	665	0.0167348	-5.90101	1.84e-86	2.48e-84	down	yes
Tb11.v5.0230	75 kDa invariant surface glycoprotein, putative	300	287	245	445.997	668	549	597	0.426256	-1.23021	7.39e-18	5.32e-17	down	yes
Tb11.v5.0231	75 kDa invariant surface glycoprotein, putative	305	272	275	571.462	925	722	866	0.31467	-1.66809	5.24e-27	6.79e-26	down	yes
Tb11.v5.0263	PX domain containing protein, putative	24	37	35	47.154	78	53	54	0.485716	-1.04181	0.000762911	0.00153055	down	yes
Tb11.v5.0330	THT1 - hexose transporter, putative	1153	1199	1229	1953.26	2526	3065	2459	0.417254	-1.261	1.98e-36	4.39e-35	down	yes
Tb11.v5.0414	ATP-dependent DEAD/H RNA helicase, putative	777	739	599	1085.13	1367	1396	1551	0.453255	-1.1416	2.77e-16	1.78e-15	down	yes
Tb11.v5.0442	retrotransposon hot spot protein, RHS3, putative	23	16	14	44.6915	50	74	84	0.235175	-2.08819	8.69e-09	3e-08	down	yes
Tb11.v5.0470	receptor-type adenylate cyclase GRESAG 4, putative	526	552	506	1150.61	1724	1364	2046	0.283321	-1.81949	8.82e-24	9.47e-23	down	yes
Tb11.v5.0516	glyceraldehyde 3-phosphate dehydrogenase, cytosolic, putative	1438	1322	1135	2141.18	2899	2635	3213	0.410906	-1.28312	6.11e-19	4.83e-18	down	yes
Tb11.v5.0546	receptor-type adenylate cyclase GRESAG 4, putative	234	258	266	473.894	760	558	714	0.346041	-1.53098	6.15e-19	4.85e-18	down	yes
Tb11.v5.0561	fatty acyl CoA synthetase, putative	104	45	73	262.103	474	407	432	0.157813	-2.66371	8.9e-30	1.39e-28	down	yes
Tb11.v5.0638	serine carboxypeptidase III precursor, putative	106	151	105	438.528	817	705	693	0.15213	-2.71662	1.6e-67	1.23e-65	down	yes
Tb11.v5.0669	zinc carboxypeptidase, putative	680	596	550	887.854	1055	1077	1295	0.491839	-1.02374	5.52e-11	2.32e-10	down	yes
Tb11.v5.0671	protein kinase A catalytic subunit, putative	330	353	291	718.361	982	1056	1205	0.277412	-1.8499	4.97e-34	9.83e-33	down	yes
Tb11.v5.0675	ubiquitin-activating enzyme E1, putative	15	19	12	30.722	29	54	52	0.315326	-1.66509	3.78e-05	8.93e-05	down	yes
Tb11.v5.0676	expression site-associated gene 2 (ESAG2) protein, putative	130	130	130	479.919	788	808	823	0.150053	-2.73645	5.49e-82	6.34e-80	down	yes
Tb11.v5.0677	expression site-associated gene 11 (ESAG11) protein, putative	125	133	79	302.103	513	457	472	0.216649	-2.20657	8.24e-36	1.78e-34	down	yes
Tb11.v5.0730	pumillio RNA binding protein 4, putative	455	477	403	838.575	1220	1129	1264	0.342352	-1.54645	9.13e-32	1.59e-30	down	yes
Tb11.v5.0757	stress-inducible protein STI1-like, putative	67	80	68	116.855	171	138	167	0.419042	-1.25483	3.86e-09	1.38e-08	down	yes
Tb11.v5.0777	paraflagellar rod protein, putative	82	67	65	220.014	360	377	344	0.184867	-2.43544	2.95e-48	1.13e-46	down	yes
Tb11.v5.0788	expression site-associated gene 2 (ESAG2) protein, putative	540	556	423	1151.49	1705	1639	1900	0.267355	-1.90317	2.52e-39	6.37e-38	down	yes
Tb11.v5.0789	expression site-associated gene 2 (ESAG2) protein, putative	6	9	6	78.3431	136	195	112	0.0447645	-4.4815	3.55e-31	5.99e-30	down	yes
Tb11.v5.0797	flagellar calcium-binding protein	29	18	17	52.4741	60	71	109	0.243777	-2.03637	3.83e-08	1.24e-07	down	yes
Tb11.v5.0868	mitotubule-associated protein Gb4, putative	198	198	217	350.927	586	502	393	0.389918	-1.35876	4.46e-20	3.82e-19	down	yes
Tb11.v5.1026	procyclin-associated gene 2-like protein, putative	342	341	355	727.828	1232	1042	995	0.297074	-1.75111	1.47e-46	5.34e-45	down	yes
Tb11.v5.1055	73 kDa paraflagellar rod protein, putative	20	28	21	47.9007	69	68	76	0.300609	-1.73404	1.3e-08	4.42e-08	down	yes
Tb927.1.2060	expression site-associated gene 11 (ESAG11), fragment	1	2	2	5.60003	7	12	9	0.167385	-2.57875	0.00516938	0.009213	down	yes
Tb927.1.2070	expression site-associated gene 11 (ESAG11), fragment	1	0	4	11.051	27	18	15	0.0790723	-3.66068	1.15e-05	2.87e-05	down	yes
Tb927.1.2490	histone H3, putative	0	0	3	95.37	177	186	187	0.00508305	-7.62009	5.05e-19	4.02e-18	down	yes
Tb927.1.2670	paralyzed flagella 16	1540	1413	1367	2760.7	4070	3925	4001	0.33508	-1.57742	6.68e-50	2.72e-48	down	yes
Tb927.1.275	expression site-associated gene 4 (ESAG4), pseudogene	54	37	40	71.8578	74	90	126	0.415067	-1.26858	3.62e-05	8.57e-05	down	yes
Tb927.1.30	hypothetical protein	0	0	0	143.456	337	152	329	0.000617187	-10.662	9.1e-16	5.65e-15	down	yes
Tb927.1.3950	alanine aminotransferase	6190	5958	5277	11621	15970	16529	18481	0.316073	-1.66167	1.82e-39	4.6e-38	down	yes
Tb927.1.4830	phospholipase A1	748	802	673	1398.85	1583	1541	2779	0.341236	-1.55116	3.34e-05	7.92e-05	down	yes
Tb927.1.490	hypothetical protein	27	34	32	274.264	481	502	519	0.0575664	-4.11863	6.35e-87	8.69e-85	down	yes
Tb927.1.4900	expression site-associated gene 11 (ESAG11) protein, putative	12	16	6	544.07	1112	1130	910	0.0101053	-6.62874	5.71e-134	1.91e-131	down	yes
Tb927.1.4910	expression site-associated gene 1 (ESAG1) protein, putative	14	17	9	136.026	257	271	229	0.0493904	-4.33962	1.68e-55	8.61e-54	down	yes
Tb927.1.5100	expression site-associated gene 2 (ESAG2) protein, putative	291	293	201	1095.63	1837	1996	1814	0.129261	-2.95164	9.8e-115	2.5e-112	down	yes
Tb927.1.5110	expression site-associated gene 11 (ESAG11) protein, putative	100	72	68	319.337	582	524	526	0.136986	-2.8679	5.28e-63	3.33e-61	down	yes
Tb927.1.90	retrotransposon hot spot protein (RHS, pseudogene), putative	83	67	67	169.85	244	282	259	0.257933	-1.95493	7.53e-27	9.67e-26	down	yes
Tb927.10.10280	microtubule-associated protein, putative	303	293	281	480.81	671	643	659	0.41389	-1.27268	1.03e-23	1.1e-22	down	yes
Tb927.10.10580	histone H2B, putative	0	0	1	7.63898	12	9	21	0.0232644	-5.42573	5.72e-05	0.000131989	down	yes
Tb927.10.10590	histone H2B, putative	8	5	7	430.67	818	848	817	0.00750687	-7.05757	9.53e-93	1.54e-90	down	yes
Tb927.10.11080	paraflagellar rod protein	430	418	313	948.575	1452	1461	1509	0.243303	-2.03918	6.67e-52	2.93e-50	down	yes
Tb927.10.12100	RNA-binding protein 7B	574	618	476	877.411	1211	1272	1082	0.4369	-1.19463	1.93e-31	3.29e-30	down	yes
Tb927.10.12800	Zinc finger CCCH domain-containing protein 38	185	141	108	445.136	643	837	709	0.184646	-2.43717	4.47e-44	1.39e-42	down	yes
Tb927.10.14030	hypothetical protein, conserved	1964	2027	1698	3379.13	5010	4128	5102	0.36894	-1.43854	3.3e-25	3.83e-24	down	yes
Tb927.10.14890	C-terminal motor kinesin, putative	6047	5421	4432	7666.49	9237	9184	11082	0.496302	-1.01071	1.87e-11	8.16e-11	down	yes
Tb927.10.15760	hypothetical protein, conserved	2186	2232	1897	3242.29	4225	3780	4832	0.453181	-1.14184	6.83e-15	3.97e-14	down	yes
Tb927.10.2190	Protein of unknown function (DUF667), putative	1505	1303	1115	1964.42	2640	2480	2625	0.469807	-1.08986	1.13e-17	8e-17	down	yes
Tb927.10.3400	hypothetical protein, conserved	47	34	38	105.085	142	164	189	0.222666	-2.16705	7.66e-18	5.51e-17	down	yes
Tb927.10.3990	DHH1	1608	1381	800	4706.88	7205	7361	9038	0.146918	-2.76692	7.38e-18	5.32e-17	down	yes
Tb927.10.540	ATP-dependent RNA helicase SUB2, putative	2170	2076	1703	3271.12	4463	4359	4611	0.410379	-1.28497	2.75e-27	3.62e-26	down	yes
Tb927.10.5400	hypothetical protein, conserved	1777	1826	1631	2970	4484	3725	4138	0.393538	-1.34543	7.83e-30	1.23e-28	down	yes
Tb927.10.5690	procyclin-associated gene 2 (PAG2) protein, putative	1519	1411	1222	2648.17	3706	4098	3735	0.335193	-1.57694	1.9e-54	9.36e-53	down	yes
Tb927.10.5810	The ARF-like 2 binding protein BART, putative	5764	5193	4251	10486.1	14733	14745	16984	0.301999	-1.72738	1.74e-34	3.57e-33	down	yes
Tb927.10.6050	clathrin heavy chain	688	625	507	1268.27	1829	1743	2063	0.298014	-1.74655	3.33e-31	5.62e-30	down	yes
Tb927.10.6670	dynein light chain, putative	22	26	15	30.5701	38	40	41	0.491271	-1.02541	0.0037359	0.00679292	down	yes
Tb927.10.6740	Plasma-membrane choline transporter, putative	815	916	835	1923.86	3034	2625	3078	0.272088	-1.87786	1.49e-45	5.07e-44	down	yes
Tb927.10.6880	glyceraldehyde 3-phosphate dehydrogenase, cytosolic	999	1072	777	1535.23	2060	1816	2339	0.42124	-1.24729	7.94e-15	4.59e-14	down	yes
Tb927.10.8940	flagellum targeting protein kharon1, putative	10410	8675	6440	15585.6	21138	20476	24691	0.354041	-1.49801	3.85e-19	3.09e-18	down	yes
Tb927.10.9445	hypothetical protein	153	160	138	401.858	622	793	524	0.218988	-2.19108	2.17e-54	1.06e-52	down	yes
Tb927.10.9570	paraflagellar rod component, putative	2242	2260	1932	4204.55	5826	5807	6682	0.324542	-1.62352	1.95e-35	4.16e-34	down	yes
Tb927.11.11250	cytosolic malate dehydrogenase	2506	2691	2391	3906.42	5548	4324	5629	0.451965	-1.14572	5.2e-15	3.05e-14	down	yes
Tb927.11.11690	Vacuolar proton pump subunit B, putative	5536	5522	4898	8040.14	10633	10338	10807	0.466098	-1.10129	5.69e-26	6.96e-25	down	yes
Tb927.11.12210	Domain of unknown function (DUF4586), putative	3038	2985	2708	4308.04	5594	5388	5850	0.481024	-1.05582	1.3e-20	1.16e-19	down	yes
Tb927.11.14600	procyclin-associated gene 2-like protein, putative	282	310	281	626.279	1112	910	819	0.287743	-1.79715	3.06e-45	1.02e-43	down	yes
Tb927.11.14620	expression site-associated gene 2 (ESAG2) protein, putative	1531	1492	1212	3694.31	5966	5473	6020	0.224584	-2.15468	2.2e-68	1.73e-66	down	yes
Tb927.11.14840	chromosomal passenger complex 2	2778	2756	2338	4396.98	5555	6277	6336	0.401754	-1.31561	3.53e-29	5.32e-28	down	yes
Tb927.11.15100	Tb5.20	3208	3244	2853	4972.01	6813	6306	7017	0.428146	-1.22382	8.69e-26	1.05e-24	down	yes
Tb927.11.16550	Zinc finger protein, C3H1 type-like	248	231	127	520.61	724	963	787	0.227507	-2.13602	1.8e-28	2.54e-27	down	yes
Tb927.11.17000	AIR9-like protein	4055	4048	3675	6132.35	8118	7220	9100	0.444676	-1.16917	8.78e-17	5.85e-16	down	yes
Tb927.11.17840	retrotransposon hot spot protein (RHS), degenerate	22	24	7	45.4589	80	75	62	0.227362	-2.13694	1.3e-09	4.84e-09	down	yes
Tb927.11.17890	expression site-associated gene 1 (ESAG1) protein, putative	42	33	25	816.496	1700	1494	1463	0.0200095	-5.64317	3.35e-200	3.61e-197	down	yes
Tb927.11.1800	histone H1	1	3	2	32.6691	56	60	67	0.0304048	-5.03956	3e-14	1.66e-13	down	yes
Tb927.11.18680	dynein light chain LC8, putative	4675	4497	3542	6359.71	8689	7666	8672	0.469752	-1.09003	5.92e-17	4e-16	down	yes
Tb927.11.1870	histone H1	19	9	13	28.8769	31	40	56	0.297118	-1.75089	6.46e-05	0.000148037	down	yes
Tb927.11.2400	Flabarin-like protein	1282	1237	943	2129.6	3110	2954	3075	0.351059	-1.51021	1.59e-33	3.08e-32	down	yes
Tb927.11.2610	hypothetical protein, conserved	7958	7667	6859	14130.9	19141	18594	22864	0.342081	-1.54759	5.84e-28	8.05e-27	down	yes
Tb927.11.2870	hypothetical protein	14	21	12	24.5393	30	30	38	0.442411	-1.17654	0.00392885	0.00712773	down	yes
Tb927.11.3220	metacaspase	1781	1817	1744	2619.94	3381	3152	3646	0.486188	-1.04041	2.62e-16	1.69e-15	down	yes
Tb927.11.3250	dynein heavy chain, putative	11369	11406	10552	17643.4	23283	23247	24677	0.434318	-1.20318	6.5e-29	9.56e-28	down	yes
Tb927.11.3310	ubiquitin-conjugating enzyme, putative	533	483	372	1450.09	2208	2367	2527	0.180684	-2.46846	2.37e-64	1.59e-62	down	yes
Tb927.11.4180	PSP1 C-terminal conserved region, putative	2392	2109	1768	3291.49	4356	4693	4270	0.438287	-1.19005	3.1e-27	4.07e-26	down	yes
Tb927.11.4460	ALBA-Domain Protein	964	913	712	2017.76	3071	2720	3442	0.258101	-1.95399	9.51e-36	2.05e-34	down	yes
Tb927.11.6550	PUF nine target 1	5530	5275	4792	7916.92	10014	10439	10912	0.461291	-1.11625	1.98e-23	2.09e-22	down	yes
Tb927.11.6870	14-3-3 protein 2	606	536	344	2116.61	3659	3300	3891	0.126046	-2.98798	2.75e-64	1.83e-62	down	yes
Tb927.11.8740	Protein of unknown function (DUF423), putative	1009	1004	927	1481.13	2011	1946	1910	0.466862	-1.09893	1.03e-28	1.5e-27	down	yes
Tb927.11.880	cyclophilin a	14889	14101	11611	22036.7	29299	27604	32725	0.417891	-1.2588	3.32e-20	2.87e-19	down	yes
Tb927.11.9860	EF-hand domain pair, putative	4915	4617	3582	8019.49	10712	11199	12309	0.353829	-1.49887	1.17e-27	1.57e-26	down	yes
Tb927.2.1130	retrotransposon hot spot protein 3 (RHS3), interrupted, degenerate	66	75	43	129.614	155	158	257	0.293217	-1.76996	1.06e-09	3.99e-09	down	yes
Tb927.2.1260	expression site-associated gene 4 (ESAG4), degenerate	90	76	76	165.921	244	206	280	0.306083	-1.708	3.21e-15	1.9e-14	down	yes
Tb927.2.2160	paraflagellar rod component, putative	1097	977	738	2279.97	3601	3446	3568	0.245429	-2.02662	2.51e-50	1.03e-48	down	yes
Tb927.2.270	retrotransposon hot spot protein 3 (RHS3), frameshift	16	12	17	142.876	230	255	296	0.0533803	-4.22755	4.07e-47	1.49e-45	down	yes
Tb927.2.2770	hypothetical protein, conserved	306	323	219	1173.71	1949	1920	2132	0.130448	-2.93845	6.22e-84	7.75e-82	down	yes
Tb927.2.3320	65 kDa invariant surface glycoprotein	408	364	315	1104.48	1923	1679	1793	0.187109	-2.41805	4.21e-76	4.05e-74	down	yes
Tb927.2.4410	Eukaryotic protein of unknown function (DUF846), putative	1281	1333	1180	2433.91	3821	3703	3145	0.332881	-1.58692	3.97e-88	5.66e-86	down	yes
Tb927.2.6240	adenosine transporter 2	8	23	9	93.0797	160	150	189	0.0737316	-3.76157	1.76e-28	2.49e-27	down	yes
Tb927.3.1010	hypothetical protein, conserved	3343	3395	2927	4986.91	6971	6279	6685	0.450037	-1.15189	1.92e-26	2.38e-25	down	yes
Tb927.3.1120	GTP-binding nuclear protein rtb2, putative	2098	1849	1533	3092.91	4133	3979	4671	0.395562	-1.33802	3.5e-20	3.01e-19	down	yes
Tb927.3.2475	hypothetical protein	338	258	236	480.755	681	634	696	0.383704	-1.38193	5.56e-18	4.04e-17	down	yes
Tb927.3.2510	expression site-associated gene 2 (ESAG2) protein, putative	2	2	0	18.274	34	32	36	0.0363315	-4.78263	5.47e-09	1.93e-08	down	yes
Tb927.3.3490	High mobility group protein TDP1	1046	1059	774	1419.87	1922	1690	1938	0.479195	-1.06132	9.7e-14	5.14e-13	down	yes
Tb927.3.430	expression site-associated gene 3 (ESAG3), truncated	0	0	0	10.5476	24	11	25	0.00843404	-6.88956	1.55e-07	4.72e-07	down	yes
Tb927.3.4720	dynamin-1-like protein	1923	1920	1766	3570.93	5018	5070	5377	0.336546	-1.57113	1.51e-44	4.88e-43	down	yes
Tb927.3.5180	ADF/Cofilin	2121	1865	1652	4082.53	6027	5931	6436	0.283936	-1.81636	4.07e-47	1.49e-45	down	yes
Tb927.3.560	expression site-associated gene 11 (ESAG11) protein, putative	18	19	15	571.537	1097	1033	1129	0.0148023	-6.07803	1.19e-139	4.63e-137	down	yes
Tb927.3.5750	retrotransposon hot spot protein (RHS, pseudogene), putative	43	32	30	107.323	161	185	179	0.186196	-2.4251	2.74e-25	3.19e-24	down	yes
Tb927.3.5810	expression site-associated gene 2 (ESAG2) (pseudogene)	0	0	0	63.0852	133	124	111	0.00140365	-9.4766	2.54e-15	1.52e-14	down	yes
Tb927.3.5820	expression site-associated gene 11 (ESAG11), degenerate	1	1	1	10.1787	14	21	21	0.049756	-4.32899	9.49e-06	2.4e-05	down	yes
Tb927.3.720	zinc finger protein 3	887	791	554	1939.13	2803	2997	3337	0.22507	-2.15155	4.12e-39	1.03e-37	down	yes
Tb927.4.1160	hypothetical protein, conserved	282	299	297	451.141	726	507	568	0.454535	-1.13754	1.3e-12	6.33e-12	down	yes
Tb927.4.1200	expression site-associated gene 1 (ESAG1) protein, putative	0	0	0	391.66	775	833	681	0.000225996	-12.1114	1.37e-24	1.54e-23	down	yes
Tb927.4.1300	amidinotransferase, putative	5699	5468	5148	9004.03	11128	10916	14587	0.409466	-1.28818	1.01e-15	6.23e-15	down	yes
Tb927.4.180	hypothetical protein	55	53	57	188.808	306	316	319	0.163387	-2.61363	1.43e-44	4.65e-43	down	yes
Tb927.4.2450	protein disulfide isomerase 1	2778	2609	2238	5856.45	8051	7943	10589	0.263299	-1.92523	1.37e-31	2.36e-30	down	yes
Tb927.4.2530	hypothetical protein, conserved	3818	3536	2689	6251.93	8836	8347	9646	0.345272	-1.5342	1.47e-26	1.84e-25	down	yes
Tb927.4.2740	p25-alpha, putative	2547	2228	1435	3646.14	4806	4925	5598	0.372572	-1.42441	1.02e-15	6.33e-15	down	yes
Tb927.4.4040	hypothetical protein, conserved	2768	2586	2251	3780.85	4781	5035	5047	0.475106	-1.07368	2.03e-22	2.02e-21	down	yes
Tb927.5.1000	ubiquitin-conjugating enzyme E2, putative	8417	8066	6969	12194.5	16029	15609	17164	0.444878	-1.16852	8.81e-23	8.95e-22	down	yes
Tb927.5.1400	hypothetical protein	3	1	4	27.334	46	59	47	0.0494041	-4.33923	5.07e-13	2.55e-12	down	yes
Tb927.5.1420	hypothetical protein	13	6	6	18.2819	21	28	33	0.281639	-1.82808	0.000333309	0.000699178	down	yes
Tb927.5.1440	hypothetical protein	29	25	23	116.139	225	169	206	0.119089	-3.06989	9.26e-33	1.72e-31	down	yes
Tb927.5.160	retrotransposon hot spot protein (RHS, pseudogene), putative	1	2	3	7.70203	14	12	13	0.14375	-2.79837	0.000611161	0.00124359	down	yes
Tb927.5.4000	hypothetical protein	4	11	5	14.4223	10	24	30	0.285084	-1.81054	0.00370404	0.00674006	down	yes
Tb927.5.4010	Enriched in surface-labeled proteome protein 4	2195	2033	1541	2981.69	3826	3768	4298	0.447486	-1.16009	1.8e-15	1.09e-14	down	yes
Tb927.5.4170	histone H4, putative	0	0	0	263.204	477	538	513	0.00033658	-11.5368	2.47e-22	2.44e-21	down	yes
Tb927.5.4200	histone H4, putative	0	0	1	5.99383	13	11	10	0.0296058	-5.07798	0.000160837	0.000351437	down	yes
Tb927.5.4260	histone H4, putative	8	3	10	165.315	285	371	290	0.0208293	-5.58524	1.02e-55	5.28e-54	down	yes
Tb927.5.4480	paraflagellar rod component par4, putative	372	395	355	547.487	775	609	740	0.489565	-1.03043	8.32e-12	3.75e-11	down	yes
Tb927.5.4570	Flagellum adhesion protein 3	191	211	162	329.802	549	388	452	0.376799	-1.40813	3.82e-16	2.43e-15	down	yes
Tb927.5.4575	hypothetical protein	4	5	3	10.6022	11	19	20	0.221825	-2.1725	0.000947607	0.00187436	down	yes
Tb927.5.4600	expression site-associated gene 3 (ESAG3) protein, putative	1	5	5	22.3052	37	52	32	0.0858177	-3.54258	4.03e-10	1.57e-09	down	yes
Tb927.5.800	casein kinase I, isoform 2	850	650	447	2277.36	3762	3676	3946	0.157901	-2.66291	4.35e-50	1.78e-48	down	yes
Tb927.6.100	receptor-type adenylate cyclase GRESAG 4, pseudogene, putative	19	14	18	58.1963	87	93	108	0.164338	-2.60526	2.38e-16	1.54e-15	down	yes
Tb927.6.110	hypothetical protein	14	24	24	61.3359	81	97	117	0.194416	-2.36278	3.97e-13	2.02e-12	down	yes
Tb927.6.150	retrotransposon hot spot protein 3 (RHS3), frameshift	50	39	33	264.554	394	444	567	0.0798178	-3.64715	1.37e-51	5.94e-50	down	yes
Tb927.6.2200	DJ-1 family protein, putative	1270	1354	1315	1963.38	2726	2265	2699	0.474942	-1.07418	1.2e-15	7.35e-15	down	yes
Tb927.6.3180	hypothetical protein, conserved	2041	2029	1566	3325.46	4457	4856	4754	0.371614	-1.42812	5.36e-34	1.06e-32	down	yes
Tb927.6.3840	reticulon domain protein	4039	3423	2381	8178.37	12153	12511	13543	0.23761	-2.07333	3.28e-37	7.45e-36	down	yes
Tb927.6.5070	hypothetical protein, conserved	3763	3546	2981	5867.15	8255	7260	8824	0.390175	-1.35781	1.45e-22	1.45e-21	down	yes
Tb927.6.5490	expression site-associated gene 3 (ESAG3), degenerate	9	7	6	30.4892	47	48	60	0.131208	-2.93007	3.08e-11	1.32e-10	down	yes
Tb927.7.2190	translocon-associated protein (TRAP), alpha subunit, putative	443	378	355	957.709	1313	1385	1722	0.245122	-2.02843	5.91e-33	1.11e-31	down	yes
Tb927.7.2650	hypothetical protein, conserved	8319	7865	6566	15788.1	23668	22342	24296	0.299645	-1.73867	2.86e-48	1.1e-46	down	yes
Tb927.7.3250	expression site-associated gene 6 (ESAG6) protein, putative	55	43	49	96.9888	136	148	142	0.322135	-1.63426	9.64e-14	5.11e-13	down	yes
Tb927.7.3450	protein I/6	71	95	72	164.89	284	166	277	0.300797	-1.73314	1.18e-11	5.24e-11	down	yes
Tb927.7.4180	Fatty acid elongase	1728	1709	1487	3466.14	4939	5581	5057	0.294533	-1.7635	4.06e-76	3.94e-74	down	yes
Tb927.7.4470	hypothetical protein, conserved	1080	992	826	1862.76	2533	2689	2869	0.331511	-1.59287	2.84e-33	5.4e-32	down	yes
Tb927.7.5790	protein disulfide isomerase, putative	985	877	530	2650.29	4104	4394	4631	0.167891	-2.57441	4.09e-47	1.49e-45	down	yes
Tb927.7.610	mitochondrial DNA ligase homolog, LIG k-alpha	1447	1415	1118	2008.32	2477	2598	2851	0.463999	-1.10781	2.93e-16	1.89e-15	down	yes
Tb927.7.6690	Trypanosoma specific protein, unknown function	891	806	531	1582.23	2289	2596	2264	0.289599	-1.78787	5.79e-33	1.09e-31	down	yes
Tb927.7.7510	hypothetical protein	2523	2650	2187	4412.99	6411	6038	6306	0.364128	-1.45748	6.29e-42	1.78e-40	down	yes
Tb927.8.1870	Golgi/lysosome glycoprotein 1	7605	6845	6133	10418.5	13260	13169	14714	0.462877	-1.1113	2.28e-18	1.72e-17	down	yes
Tb927.8.2070	Present in the outer mitochondrial membrane proteome 39-1	290	325	224	1020.59	1740	1694	1711	0.151233	-2.72516	3.79e-94	6.45e-92	down	yes
Tb927.8.2260	Present in the outer mitochondrial membrane proteome 39-2	252	262	221	504.62	709	744	786	0.304491	-1.71553	1.17e-34	2.41e-33	down	yes
Tb927.8.3380	succinate dehydrogenase iron-sulfur subunit	1561	1520	1199	2064.13	2495	2826	2690	0.496086	-1.01134	1.14e-17	8.05e-17	down	yes
Tb927.8.480	phosphatidic acid phosphatase protein, putative	1	1	2	48.0648	80	122	77	0.0135156	-6.20923	6.42e-16	4.05e-15	down	yes
Tb927.8.6240	STOP axonemal protein	2666	2504	2241	3971.2	5238	4944	5872	0.42645	-1.22955	7.47e-20	6.31e-19	down	yes
Tb927.8.6390	lysophospholipase, putative	1197	1133	1064	2410.73	3498	3301	3960	0.291556	-1.77816	5.23e-38	1.24e-36	down	yes
Tb927.8.6660	paraflagellar rod component, putative	5734	5824	5445	8237.5	10221	9726	11800	0.494705	-1.01536	6.3e-14	3.39e-13	down	yes
Tb927.8.6710	hypothetical protein, conserved	1466	1449	1455	2345.8	3128	3398	3048	0.426612	-1.229	6.94e-42	1.96e-40	down	yes
Tb927.8.6720	hypothetical protein, conserved	2984	2879	2529	4346.45	5783	6034	5644	0.447675	-1.15948	6.21e-37	1.4e-35	down	yes
Tb927.8.6760	translationally-controlled tumor protein homolog, putative	7259	6964	5673	9704.65	12407	11838	13431	0.487934	-1.03524	1.1e-15	6.76e-15	down	yes
Tb927.8.7410	calreticulin, putative	5326	5277	4597	7827.26	9844	9543	11662	0.45136	-1.14765	2.42e-16	1.57e-15	down	yes
Tb927.8.8330	cysteine peptidase, putative	3741	3359	2811	6436.11	9054	8984	9989	0.326917	-1.613	4.26e-34	8.46e-33	down	yes
Tb927.8.890	Ras-related protein Rab1A	1936	1798	1146	3948.11	5822	6273	6284	0.245325	-2.02724	2.02e-37	4.66e-36	down	yes
Tb927.9.10010	chaperone protein DnaJ, putative	2956	3152	3000	4462.38	5804	5096	6386	0.486884	-1.03835	1.42e-13	7.43e-13	down	yes
Tb927.9.13070	Heat shock factor binding 1 domain-containing protein	5793	5756	4514	8761.82	11030	11352	13309	0.414624	-1.27012	6.42e-19	5.06e-18	down	yes
Tb927.9.1440	Paraquat-inducible protein A, putative	3217	3177	3182	7995.55	12562	12278	12608	0.23799	-2.07103	3.48e-89	5.04e-87	down	yes
Tb927.9.15520	BARP protein	0	0	0	72.7813	127	188	114	0.00121442	-9.68551	7.19e-16	4.51e-15	down	yes
Tb927.9.15720	hypothetical protein, conserved	5	5	0	54.7558	93	107	108	0.0301038	-5.05391	3.35e-22	3.3e-21	down	yes
Tb927.9.15810	retrotransposon hot spot protein 3 (RHS3), putative	5	6	6	25.0676	43	40	46	0.122452	-3.02971	2.59e-10	1.03e-09	down	yes
Tb927.9.16050	leucine-rich repeat protein (pseudogene), putative	20	10	9	44.999	74	76	75	0.161347	-2.63176	1.27e-13	6.65e-13	down	yes
Tb927.9.2520	microtubule-associated protein	73	77	83	284.75	537	520	394	0.151117	-2.72627	1.2e-66	9.06e-65	down	yes
Tb927.9.2800	hypothetical protein, conserved	256	273	246	986.478	1613	1817	1593	0.144096	-2.79489	3.94e-148	1.74e-145	down	yes
Tb927.9.4750	hypothetical protein	1485	1277	1365	3098.31	4342	4579	5135	0.272147	-1.87754	9.12e-42	2.56e-40	down	yes
Tb927.9.5100	cAMP-specific phosphodiesterase	761	727	699	2182.33	3681	3373	3563	0.191532	-2.38434	4.85e-99	9.22e-97	down	yes
Tb927.9.7330	expression site-associated gene 2 (ESAG2) protein, putative	4	0	0	7.35862	11	9	18	0.0956879	-3.38552	0.000859727	0.00171275	down	yes
Tb927.9.9100	hypothetical protein, conserved	1092	1017	761	2192.8	3312	3233	3491	0.264421	-1.91909	1.05e-43	3.2e-42	down	yes
Tb927.9.9550	conserved protein, unknown function	1663	1496	1267	2714.2	3748	3708	4134	0.353152	-1.50164	2.97e-29	4.49e-28	down	yes
Tb927_08_v4.snoRNA.0043	H/ACA-like snoRNA	7	0	13	39.7861	76	68	68	0.0901237	-3.47195	0.000790713	0.00158208	down	yes
Tb927_08_v4.snoRNA.0044	H/ACA-like snoRNA	18	15	9	36.1591	46	60	64	0.228467	-2.12994	1.61e-08	5.41e-08	down	yes
Tb11.01.1680.v5	polyubiquitin, putative	3492	3749	1510	1887.05	887	858	1128	2.77018	1.46998	0.000422613	0.000876096	up	yes
Tb11.v5.0288	ribonucleoside-diphosphate reductase small chain, putative	572	598	533	360.664	182	163	165	3.11613	1.63975	3.16e-36	6.95e-35	up	yes
Tb11.v5.0469	beta tubulin, putative	213	189	690	227.243	85	68	119	3.75324	1.90814	0.00709208	0.012345	up	yes
Tb927.1.2430	histone H3, putative	63	71	42	41.8856	19	36	26	2.02575	1.01846	0.00222138	0.00417196	up	yes
Tb927.10.10490	histone H2B, putative	224	227	269	167.734	91	93	114	2.24746	1.16829	8.65e-09	2.99e-08	up	yes
Tb927.10.1390	Hypoxanthine-guanine-xanthine phosphoribosyltransferase	6683	6746	5988	4501.95	3048	2284	2719	2.236	1.16092	3.09e-18	2.3e-17	up	yes
Tb927.10.1400	hypoxanthine-guanine phosphoribosyltransferase	3424	3762	3325	1927.28	514	437	460	6.93839	2.7946	1.19e-143	4.82e-141	up	yes
Tb927.10.1470	hypoxanthine-guanine phosphoribosyltransferase	4524	4944	4449	2880.69	1281	1361	1153	3.43168	1.77891	7.03e-115	1.85e-112	up	yes
Tb927.10.8440	glucose transporter 1B	346	973	501	307.765	26	35	44	15.8274	3.98435	9.37e-15	5.38e-14	up	yes
Tb927.10.8460	glucose transporter, putative	1299	1398	1083	710.036	180	237	199	5.72365	2.51693	1.88e-82	2.2e-80	up	yes
Tb927.11.11965	cytoskeleton-associated protein, putative	142	136	156	96.0289	56	46	50	2.67148	1.41764	1.47e-10	5.95e-10	up	yes
Tb927.11.12780	ribonucleoside-diphosphate reductase small chain, putative	321	329	313	191.571	74	68	73	4.1817	2.06409	1.85e-34	3.78e-33	up	yes
Tb927.11.12790	ribonucleoside-diphosphate reductase small chain	818	880	768	530.854	277	261	252	2.91356	1.54278	1.23e-41	3.42e-40	up	yes
Tb927.11.13030	calmodulin	72	49	73	42.2728	23	16	24	2.8714	1.52176	1.08e-05	2.71e-05	up	yes
Tb927.11.16170	hypothetical protein, conserved	436	488	341	279.052	188	154	112	2.61378	1.38614	8.01e-16	5e-15	up	yes
Tb927.11.1790	histone H1	24	22	32	13.9724	5	1	2	9.17931	3.19839	3.01e-06	8e-06	up	yes
Tb927.11.610	hypothetical protein, conserved	1861	1974	1870	1297.5	847	666	708	2.39463	1.2598	2.2e-25	2.58e-24	up	yes
Tb927.5.1360	nucleoside 2-deoxyribosyltransferase	10891	10808	9346	5899.67	1696	1922	1781	5.35356	2.4205	8.57e-137	3.08e-134	up	yes
Tb927.5.1430	64 kDa invariant surface glycoprotein	252	241	192	156.349	83	87	100	2.35229	1.23407	1.19e-10	4.88e-10	up	yes
Tb927.5.4180	histone H4, putative	5493	5740	4774	3394.74	1562	1520	1728	3.07749	1.62175	2.04e-38	5e-37	up	yes
Tb927.7.1780	Adenine phosphoribosyltransferase, putative	8104	8036	7018	4970.79	2445	2462	2422	2.93924	1.55544	6.45e-60	3.71e-58	up	yes
Tb927.7.2985	hypothetical protein, conserved	70	82	71	50.987	32	30	27	2.34428	1.22914	6.67e-06	1.71e-05	up	yes
Tb927.8.1460	EamA-like transporter family, putative	5567	5429	4800	3623.5	2034	2191	2123	2.31459	1.21076	7.99e-34	1.56e-32	up	yes
Tb927.8.5440	flagellar calcium-binding 24 kDa protein	756	800	796	535.73	326	319	278	2.38809	1.25586	2.47e-29	3.78e-28	up	yes
Tb927.8.5465	flagellar calcium-binding 24 kDa protein	100	134	117	71.6991	27	29	33	3.67286	1.87691	1.02e-12	4.99e-12	up	yes
Tb927.9.11600	glycosomal membrane protein	6026	6037	5754	3685.06	1465	1662	1667	3.45506	1.78871	1.72e-57	9.16e-56	up	yes
Tb927.9.15940	expression site-associated gene 3 (ESAG3) protein, putative	94	109	100	69.5727	43	40	39	2.32176	1.21522	3.48e-07	1.02e-06	up	yes
Tb927.9.6250	arginine kinase	1499	1393	1381	979.297	593	546	565	2.33704	1.22468	2.61e-27	3.45e-26	up	yes

## Sheet: STIB841vsTbp1A(≥2-fold,q≤0.05)
Gene	Description	STIB84101_count	STIB84102_count	STIB84103_count	baseMean	Tbp1A01_count	Tbp1A03_count	Tbp1A04_count	FoldChange	Log2FoldChange	p-values	adjusted p-values	Up/Down(STIB841)	Significant
Tb11.1390	hypothetical protein, conserved	254	206	223	368.776	473	530	447	0.384874	-1.37754	1.09e-28	1.98e-27	down	yes
Tb11.v5.0176	NAD(p)-dependent steroid dehydrogenase-like protein	13	13	19	42.6142	73	69	54	0.188704	-2.40581	5.3e-13	3.59e-12	down	yes
Tb11.v5.0178	glutamine synthetase, putative	50	78	75	102.431	142	148	104	0.425155	-1.23394	4.04e-08	1.7e-07	down	yes
Tb11.v5.0282	expression site-associated gene (ESAG) protein, putative	17	14	10	21.5485	26	32	26	0.398444	-1.32755	0.00134878	0.00298867	down	yes
Tb11.v5.0413	expression site-associated gene 9 (ESAG9) protein	87	74	86	176.795	255	259	244	0.265811	-1.91153	5.16e-30	9.98e-29	down	yes
Tb11.v5.0419	AAA domain (dynein-related subfamily), putative	55	48	35	89.1459	124	156	97	0.301129	-1.73155	1.6e-13	1.13e-12	down	yes
Tb11.v5.0580	delta-6 fatty acid desaturase, putative	38	52	42	171.646	250	321	256	0.130705	-2.93561	5.98e-49	2.39e-47	down	yes
Tb11.v5.0854	NLI interacting factor-like phosphatase, putative	10	2	13	22.089	33	32	34	0.205449	-2.28315	4.94e-06	1.62e-05	down	yes
Tb11.v5.0984	hypothetical protein, conserved	23	41	24	66.2071	107	104	79	0.249459	-2.00312	6.05e-13	4.07e-12	down	yes
Tb11.v5.1043	nucleobase/nucleoside transporter 8.1, putative	0	0	0	8.43578	11	15	19	0.00987608	-6.66185	4.55e-07	1.7e-06	down	yes
Tb11.v5.1054	nucleobase/nucleoside transporter 8.1, putative	6	8	16	22.9484	29	44	28	0.245653	-2.02531	1.2e-05	3.69e-05	down	yes
Tb11.v5.1063	hypothetical protein, conserved	291	220	269	357.523	440	504	372	0.486337	-1.03997	5.39e-15	4.3e-14	down	yes
Tb927.1.5080	expression site-associated gene 9 (ESAG9) protein, putative	123	97	107	498.079	884	764	785	0.109328	-3.19327	4.54e-105	7.16e-103	down	yes
Tb927.10.1000	hypothetical protein	265	276	234	373.485	372	567	459	0.452447	-1.14418	1.38e-12	9.01e-12	down	yes
Tb927.10.12260	cytosolic nonspecific dipeptidase, putative	1142	1230	1160	1640.1	1851	2480	1742	0.478264	-1.06412	1.42e-22	1.82e-21	down	yes
Tb927.10.3050	hypothetical protein	28	37	16	56.4081	94	65	80	0.274704	-1.86405	9.2e-09	4.17e-08	down	yes
Tb927.10.7925	hypothetical protein	2	0	1	136.67	249	257	234	0.00330827	-8.23971	2.53e-22	3.19e-21	down	yes
Tb927.10.9530	hypothetical protein	13	8	12	23.801	32	30	39	0.264056	-1.92109	8.18e-06	2.58e-05	down	yes
Tb927.11.110	expression site-associated gene 9 (ESAG9) (pseudogene)	0	0	0	6.00109	9	15	9	0.0137826	-6.18101	5.43e-06	1.76e-05	down	yes
Tb927.11.12000	hypothetical protein, conserved	30	27	24	42.3173	45	44	71	0.405312	-1.30289	0.000191903	0.000494766	down	yes
Tb927.11.130	expression site-associated gene (ESAG, pseudogene), putative	27	25	32	86.5072	123	158	122	0.170864	-2.54908	4.3e-25	6.28e-24	down	yes
Tb927.11.13160	hypothetical protein	26	29	21	41.6721	66	41	56	0.377968	-1.40366	2.47e-05	7.27e-05	down	yes
Tb927.11.1830	hypothetical protein, conserved	2	5	5	7.92822	8	13	12	0.297072	-1.75112	0.0141765	0.0258269	down	yes
Tb927.4.2090	hypothetical protein	3	8	1	8.58286	14	7	15	0.267087	-1.90462	0.0136155	0.0248836	down	yes
Tb927.4.5060	hypothetical protein	368	317	330	499.71	618	603	654	0.438942	-1.1879	9.67e-19	1.01e-17	down	yes
Tb927.5.2170	conserved protein	30	32	26	54.5336	64	79	80	0.320611	-1.64111	7.14e-09	3.27e-08	down	yes
Tb927.5.330	receptor-type adenylate cyclase GRESAG 4, putative	192	163	160	232.364	272	345	234	0.497145	-1.00826	1.32e-11	7.91e-11	down	yes
Tb927.5.445	tRNA Arginine	1	1	0	13.2294	19	32	20	0.0231549	-5.43254	1.21e-06	4.28e-06	down	yes
Tb927.5.4620	expression site-associated gene 9 (ESAG9) protein, putative	0	0	0	5.14973	5	8	14	0.016231	-5.94511	3.05e-05	8.88e-05	down	yes
Tb927.7.2170	Nucleolar protein 168	178	157	177	544.026	905	987	673	0.164424	-2.6045	2.85e-95	3.92e-93	down	yes
Tb927.7.3480	hypothetical protein	18	14	20	25.6626	36	26	34	0.439727	-1.18532	0.00248209	0.0052386	down	yes
Tb927.7.5940	Protein Associated with Differentiation，PAD2	1153	1146	1100	1727.33	2068	2473	2080	0.419456	-1.25341	1.34e-42	4.37e-41	down	yes
Tb927.7.6830	trans-sialidase, putative	11	7	4	21.6056	26	32	40	0.180356	-2.47108	6.94e-07	2.53e-06	down	yes
Tb927.7.6850	trans-sialidase	507	429	485	678.053	799	929	799	0.459193	-1.12283	3.67e-24	5.1e-23	down	yes
Tb927.8.4100	FLA1-binding protein	19	28	29	68.8999	92	108	110	0.19963	-2.3246	1.54e-16	1.39e-15	down	yes
Tb927.8.4730	amino acid transporter, putative	12	12	9	15.7642	18	23	18	0.457543	-1.12802	0.0162874	0.0292473	down	yes
Tb927.8.6560	SpoU rRNA Methylase family, putative	112	120	138	190.064	249	278	208	0.413809	-1.27296	1.72e-15	1.43e-14	down	yes
Tb927.8.7670	amino acid transporter, putative	54	55	42	103.88	131	213	106	0.277976	-1.84697	1.67e-13	1.17e-12	down	yes
Tb927.9.680	expression site-associated gene 9 (ESAG9), pseudogene	17	45	34	51.4601	66	62	71	0.393073	-1.34713	8.53e-05	0.00023159	down	yes
Tb927.9.730	hypothetical protein, conserved	1	0	1	17.3806	19	27	44	0.0176862	-5.82124	2.51e-07	9.7e-07	down	yes
Tb927.9.7920	hypothetical protein, conserved	31	36	36	70.6657	107	85	105	0.281555	-1.82851	5.03e-12	3.12e-11	down	yes
Tb11.v5.0315	hypothetical protein, conserved	68	114	99	61.3625	27	52	26	2.22052	1.1509	0.000263007	0.000662362	up	yes
Tb11.v5.0563	periodic tryptophan protein 2, putative	88	91	92	56.966	21	47	22	2.49036	1.31635	1.14e-05	3.51e-05	up	yes
Tb11.v5.0603	hypothetical protein, conserved	1684	1794	1533	1006.77	426	538	424	2.95527	1.56329	1.19e-47	4.61e-46	up	yes
Tb11.v5.0715	hypothetical protein, conserved	328	279	261	147.288	31	35	28	7.5516	2.91678	1.56e-43	5.26e-42	up	yes
Tb11.v5.0726	WD domain, G-beta repeat/Utp13 specific WD40 associated domain containing protein, putative	623	601	660	366.359	154	198	108	3.38639	1.75975	1.5e-31	3.09e-30	up	yes
Tb11.v5.1051	nucleobase/nucleoside transporter 8.1, putative	587	686	718	408.814	159	224	207	2.75331	1.46117	1.06e-18	1.1e-17	up	yes
Tb11.v5.1052	nucleobase/nucleoside transporter 8.1, putative	27	11	24	12.9886	6	7	7	2.52321	1.33526	0.02036	0.0357782	up	yes
Tb927.10.10260	EP1 procyclin	149	142	129	76.5279	22	41	13	4.58473	2.19684	2.2e-14	1.67e-13	up	yes
Tb927.10.12780	Zinc finger CCCH domain-containing protein 37	1044	969	1107	528.9	92	143	94	7.79568	2.96267	3.87e-89	4.73e-87	up	yes
Tb927.10.13270	Periodic tryptophan protein 2 homolog, putative	148	163	139	97.871	74	66	29	2.21186	1.14526	5.25e-06	1.71e-05	up	yes
Tb927.10.13310	DNA-directed RNA polymerase I subunit RPB5z, putative	688	718	726	473.151	325	308	207	2.09327	1.06576	1.63e-16	1.47e-15	up	yes
Tb927.10.15370	DNA-directed RNA polymerases I and III subunit RPAC1, putative	311	257	261	150.314	47	47	47	4.79551	2.26168	3.71e-32	7.96e-31	up	yes
Tb927.10.2360	hypothetical protein	413	442	461	247.099	86	95	86	4.03378	2.01213	1.76e-38	4.8e-37	up	yes
Tb927.10.3540	hypothetical protein, conserved	210	219	247	113.725	19	29	18	8.4235	3.07442	6.94e-35	1.67e-33	up	yes
Tb927.10.4190	hypothetical protein	174	120	153	94.745	44	70	39	2.40572	1.26647	1.42e-07	5.68e-07	up	yes
Tb927.10.4380	hypothetical protein	806	713	769	390.353	71	112	74	7.30723	2.86933	5.07e-79	4.72e-77	up	yes
Tb927.10.4390	hypothetical protein	165	153	198	104.997	48	66	37	2.82188	1.49666	3.49e-11	2.01e-10	up	yes
Tb927.11.13930	U3 small nucleolar ribonucleoprotein protein IMP3, putative	579	532	554	366.769	224	236	179	2.13752	1.09594	8.7e-21	1.02e-19	up	yes
Tb927.11.16710	hypothetical protein, conserved	543	476	413	270.046	107	107	89	3.86303	1.94973	4.03e-38	1.09e-36	up	yes
Tb927.11.17850	expression site-associated gene 9 (ESAG9), fragment	722	693	637	366.252	102	118	98	5.27849	2.40013	1.94e-73	1.57e-71	up	yes
Tb927.11.270	mitochondrial carrier protein	761	828	836	474.995	179	240	183	3.30465	1.7245	1.79e-39	5.13e-38	up	yes
Tb927.11.3630	nucleobase/nucleoside transporter 8.3	633	585	489	333.502	134	146	141	3.30102	1.72291	7.96e-33	1.75e-31	up	yes
Tb927.11.7000	hypothetical protein, conserved	114	114	121	64.1596	18	27	19	4.47469	2.16179	3.18e-15	2.58e-14	up	yes
Tb927.11.7450	Component of motile flagella 71	563	583	565	367.56	214	208	180	2.32719	1.21859	1.53e-24	2.18e-23	up	yes
Tb927.11.9010	cation transporter, putative	146	176	164	86.378	28	27	18	5.47727	2.45346	4.33e-22	5.4e-21	up	yes
Tb927.2.2140	hypothetical protein, conserved	293	312	299	181.579	80	76	90	2.98932	1.57982	2.28e-19	2.46e-18	up	yes
Tb927.3.5760	hypothetical protein, conserved	1192	1124	995	535.324	63	79	69	12.8191	3.68022	6.69e-143	2.04e-140	up	yes
Tb927.3.5790	expression site-associated gene 9 (ESAG9) (pseudogene)	2234	2039	1997	1062.41	209	260	196	7.72362	2.94928	9.95e-181	4.42e-178	up	yes
Tb927.3.590	adenosine transporter, putative	500	466	457	314.532	152	213	183	2.11875	1.08321	9.66e-14	6.91e-13	up	yes
Tb927.4.2830	hypothetical protein, conserved	990	1066	947	662.972	363	480	320	2.12455	1.08716	6.06e-20	6.76e-19	up	yes
Tb927.5.150	hypothetical protein, conserved	35	36	29	22.4107	10	10	19	2.05925	1.04212	0.017191	0.0307681	up	yes
Tb927.5.4020	hypothetical protein	947	886	946	615.699	353	407	322	2.10472	1.07363	1.11e-25	1.68e-24	up	yes
Tb927.5.810	zinc finger CCCH domain containing protein 11	28444	28975	29886	16060.4	5092	4939	5779	4.46559	2.15885	2.43e-64	1.62e-62	up	yes
Tb927.6.3130	queuine tRNA-ribosyltransferase, putative	994	926	960	647.687	352	458	363	2.00956	1.00688	2.17e-19	2.35e-18	up	yes
Tb927.6.3210	Adenylate kinase, nuclear	388	377	347	224.358	93	132	90	2.89679	1.53446	6.59e-23	8.64e-22	up	yes
Tb927.7.1280	hypothetical protein, conserved	327	341	354	179.196	51	62	29	5.94795	2.57239	6.42e-39	1.77e-37	up	yes
Tb927.7.270	Ribosome production factor 2 homolog	1081	1022	942	641.173	429	394	201	2.47082	1.30499	6.09e-14	4.43e-13	up	yes
Tb927.7.3660	hypothetical protein, conserved	2791	2650	2783	1729.71	799	1105	799	2.49747	1.32047	6.61e-34	1.52e-32	up	yes
Tb927.7.400	hypothetical protein, conserved	512	499	457	315.953	149	234	143	2.29714	1.19984	1.25e-14	9.68e-14	up	yes
Tb927.7.5780	thioredoxin, putative	781	828	840	505.923	207	299	243	2.67525	1.41967	2.19e-24	3.1e-23	up	yes
Tb927.7.860	hypothetical protein, conserved	3302	3291	3326	2146.99	1133	1264	1166	2.27018	1.18281	3.78e-37	9.91e-36	up	yes
Tb927.7.970	NMD3 family, putative	1559	1528	1577	986.011	638	553	379	2.45185	1.29387	1.96e-24	2.78e-23	up	yes
Tb927.8.3500	mms19 nucleotide excision repair protein homolog	228	237	230	150.499	109	103	45	2.25006	1.16996	1.68e-07	6.66e-07	up	yes
Tb927.8.5670	SUMO-interacting motif-containing protein	595	575	577	366.684	199	255	125	2.50268	1.32347	2.25e-16	2e-15	up	yes
Tb927.8.7310	hypothetical protein	918	859	867	402.948	11	7	14	67.5235	6.07732	4.56e-107	7.55e-105	up	yes
Tb927.8.7340	trans-sialidase, putative	536	523	476	268.022	63	66	74	6.15741	2.62232	4.19e-59	2.35e-57	up	yes
Tb927.8.7350	trans-sialidase, putative	776	708	673	333.651	17	20	18	32.0765	5.00345	4.43e-110	7.59e-108	up	yes
Tb927.8.8220	amino acid transporter, putative	511	475	491	264.563	95	70	68	5.18644	2.37474	5.23e-51	2.29e-49	up	yes
Tb927.8.8230	amino acid transporter, putative	4481	4379	4334	2535.85	1015	1084	921	3.57401	1.83754	1.72e-136	4.81e-134	up	yes
Tb927.8.8250	amino acid transporter, putative	1067	1044	1051	646.119	364	309	262	2.77247	1.47117	9.73e-40	2.85e-38	up	yes
Tb927.8.8260	amino acid transporter, putative	539	597	591	317.453	120	131	69	4.46663	2.15919	1.26e-39	3.66e-38	up	yes
Tb927.9.11840	pre-rRNA-processing protein PNO1, putative	1213	1170	1127	726.679	362	478	264	2.62976	1.39493	9.22e-26	1.41e-24	up	yes
Tb927.9.15060	rRNA processing protein, putative	977	984	932	617.721	403	357	248	2.36459	1.24159	3.32e-23	4.41e-22	up	yes
Tb927.9.2120	hypothetical protein, conserved	1025	926	947	573.551	261	324	181	3.12565	1.64416	5.09e-35	1.24e-33	up	yes
Tb927.9.4310	tricarboxylate carrier, putative	1139	1085	1169	601.419	145	202	153	5.56259	2.47576	5.04e-85	5.53e-83	up	yes
Tb927.9.6090	PTP1-interacting protein, 39 kDa	501	464	515	326.575	158	200	204	2.14054	1.09797	1.93e-12	1.25e-11	up	yes
Tb927.9.7980	hypothetical protein, conserved	29	42	20	17.6781	7	3	11	3.46379	1.79235	0.00132841	0.00294983	up	yes
Tb927.9.8200	Pescadillo N-terminus/BRCA1 C Terminus (BRCT) domain containing protein, putative	949	1041	955	614.359	353	381	216	2.56703	1.3601	1.34e-22	1.73e-21	up	yes
Tb05.5K5.170	elongation of very long chain fatty acids protein, putative	32	44	30	55.5966	74	71	70	0.402114	-1.31432	1.42e-06	4.97e-06	down	yes
Tb05.5K5.290	hypothetical protein	3	2	2	6.69575	12	11	8	0.18538	-2.43144	0.00258753	0.00544116	down	yes
Tb05.5K5.40	hypothetical protein, conserved	44	21	38	187.166	340	288	302	0.0900344	-3.47338	4.07e-53	1.89e-51	down	yes
Tb05.5K5.90	dynein light chain, putative	0	1	0	41.1985	86	53	81	0.00394402	-7.98612	5.99e-11	3.35e-10	down	yes
Tb09.v4.0042	leucine-rich repeat protein (LRRP, pseudogene), putative	1	0	0	60.0597	84	104	132	0.00270269	-8.53139	1.93e-12	1.25e-11	down	yes
Tb09.v4.0065	expression site-associated gene 1 (ESAG 1), putative	241	302	268	386.311	508	427	491	0.462017	-1.11398	2.1e-12	1.35e-11	down	yes
Tb09.v4.0104	leucine-rich repeat protein 1 (LRRP1), fragment	4	2	2	18.363	30	32	31	0.0699799	-3.83692	1.4e-09	6.89e-09	down	yes
Tb09.v4.0107	expression site-associated gene 5 (ESAG5) protein, putative	33	33	44	263.455	464	402	465	0.0670711	-3.89816	4.14e-76	3.45e-74	down	yes
Tb10.v4.0032	expression site- associated gene 3 (ESAG3) protein, putative	39	36	31	57.5956	91	80	58	0.38039	-1.39445	1.43e-07	5.69e-07	down	yes
Tb11.01.6240	expression site-associated gene 2 (ESAG2) protein, putative	11	12	4	311.789	561	519	580	0.0131745	-6.24611	3.09e-86	3.48e-84	down	yes
Tb11.01.6250	expression site-associated gene 11 (ESAG11) protein, putative	293	294	298	497.246	622	680	669	0.365385	-1.45251	1.54e-30	3.02e-29	down	yes
Tb11.02.5080b	Endoplasmic Reticulum-Golgi Intermediate Compartment (ERGIC)/Endoplasmic reticulum vesicle transporter, putative	32	30	38	55.5183	84	48	84	0.37312	-1.42229	1.31e-05	4.02e-05	down	yes
Tb11.0840	hypothetical protein	40	61	30	71.0085	94	81	101	0.383952	-1.381	2.22e-06	7.6e-06	down	yes
Tb11.1220	hypothetical protein	187	185	153	352.045	480	511	490	0.28848	-1.79346	5.61e-39	1.56e-37	down	yes
Tb11.v5.0190	protein kinase, putative	346	306	281	479.128	601	559	665	0.41289	-1.27617	5.56e-17	5.15e-16	down	yes
Tb11.v5.0230	75 kDa invariant surface glycoprotein, putative	263	298	276	461.155	668	549	597	0.375485	-1.41317	1.77e-23	2.38e-22	down	yes
Tb11.v5.0231	75 kDa invariant surface glycoprotein, putative	191	174	176	547.262	925	722	866	0.174373	-2.51975	6.2e-59	3.44e-57	down	yes
Tb11.v5.0309	THT1 - hexose transporter, putative	116	103	98	232.846	298	394	317	0.256735	-1.96165	2.64e-34	6.13e-33	down	yes
Tb11.v5.0364	hypothetical protein, conserved	506	790	566	1360.56	2115	1680	2027	0.259403	-1.94673	6.76e-28	1.17e-26	down	yes
Tb11.v5.0442	retrotransposon hot spot protein, RHS3, putative	31	32	36	53.7294	50	74	84	0.384922	-1.37736	1.02e-05	3.17e-05	down	yes
Tb11.v5.0470	receptor-type adenylate cyclase GRESAG 4, putative	431	425	473	1161.43	1724	1364	2046	0.207878	-2.26619	2.42e-35	5.97e-34	down	yes
Tb11.v5.0531	fructose-bisphosphate aldolase, glycosomal, putative	2823	2436	2520	4588.8	5880	5456	7009	0.341079	-1.55182	4.12e-26	6.45e-25	down	yes
Tb11.v5.0546	receptor-type adenylate cyclase GRESAG 4, putative	287	293	232	499.249	760	558	714	0.322897	-1.63085	7.31e-22	9.01e-21	down	yes
Tb11.v5.0561	fatty acyl CoA synthetase, putative	19	14	14	249.671	474	407	432	0.0290952	-5.10308	5.53e-88	6.44e-86	down	yes
Tb11.v5.0633	protein kinase, putative	91	104	95	508.456	872	752	881	0.0938146	-3.41404	1.45e-94	1.96e-92	down	yes
Tb11.v5.0664	hypothetical protein, conserved	138	71	108	205.094	341	227	283	0.301355	-1.73046	2.29e-13	1.6e-12	down	yes
Tb11.v5.0676	expression site-associated gene 2 (ESAG2) protein, putative	108	88	79	488.531	788	808	823	0.0922375	-3.4385	4.41e-111	7.7e-109	down	yes
Tb11.v5.0677	expression site-associated gene 11 (ESAG11) protein, putative	264	297	186	378.221	513	457	472	0.420719	-1.24907	8.31e-14	5.99e-13	down	yes
Tb11.v5.0752	expression site-associated gene 3 (ESAG3) protein, putative	233	228	213	499.766	789	671	699	0.254029	-1.97693	3.54e-51	1.56e-49	down	yes
Tb11.v5.0757	stress-inducible protein STI1-like, putative	46	30	37	105.284	171	138	167	0.192212	-2.37923	2.14e-22	2.71e-21	down	yes
Tb11.v5.0777	paraflagellar rod protein, putative	16	16	21	207.036	360	377	344	0.0400301	-4.64277	4.02e-83	4.14e-81	down	yes
Tb11.v5.0884	hypothetical protein, conserved	104	99	104	1530.3	1866	2490	3523	0.0310712	-5.00828	2.28e-46	8.36e-45	down	yes
Tb11.v5.1031	hypothetical protein, conserved	17	16	11	39.2065	61	54	61	0.20284	-2.30158	3.71e-11	2.12e-10	down	yes
Tb11.v5.1055	73 kDa paraflagellar rod protein, putative	28	30	28	52.4471	69	68	76	0.327993	-1.60826	1.32e-08	5.9e-08	down	yes
Tb927.1.2470	histone H3, putative	40	33	30	101.476	148	130	182	0.180061	-2.47345	1.16e-20	1.35e-19	down	yes
Tb927.1.2490	histone H3, putative	110	79	95	144.263	177	186	187	0.419761	-1.25236	2.43e-11	1.42e-10	down	yes
Tb927.1.275	expression site-associated gene 4 (ESAG4), pseudogene	65	65	48	81.1945	74	90	126	0.491682	-1.0242	0.000349572	0.000860633	down	yes
Tb927.1.30	hypothetical protein	4	4	1	155.195	337	152	329	0.00878096	-6.83141	2.48e-33	5.54e-32	down	yes
Tb927.1.3350	hypothetical protein	20	14	14	34.7971	31	46	69	0.261968	-1.93254	4.73e-06	1.55e-05	down	yes
Tb927.1.3360	hypothetical protein	116	110	86	204.45	286	205	348	0.29714	-1.75079	5.15e-13	3.49e-12	down	yes
Tb927.1.3850	Sec61beta family, putative	5247	4832	4463	7919.8	10208	10237	10578	0.380033	-1.3958	1.95e-41	6.13e-40	down	yes
Tb927.1.3950	alanine aminotransferase	7108	6684	6894	12573.3	15970	16529	18481	0.328114	-1.60773	6.89e-40	2.06e-38	down	yes
Tb927.1.5100	expression site-associated gene 2 (ESAG2) protein, putative	25	23	26	1051.24	1837	1996	1814	0.0106854	-6.54822	5.25e-248	4.67e-245	down	yes
Tb927.1.5110	expression site-associated gene 11 (ESAG11) protein, putative	31	33	27	314.752	582	524	526	0.0454074	-4.46093	1.75e-111	3.12e-109	down	yes
Tb927.1.5200	expression site-associated gene 1 (ESAG1) protein, putative	0	0	0	155.776	294	243	301	0.000532921	-10.8738	8.19e-20	9.03e-19	down	yes
Tb927.1.5240	expression site-associated gene 1 (ESAG1) protein, putative	0	0	0	20.0293	36	34	38	0.00414927	-7.91293	1.57e-10	8.45e-10	down	yes
Tb927.1.90	retrotransposon hot spot protein (RHS, pseudogene), putative	61	53	64	171.506	244	282	259	0.184915	-2.43507	7.62e-40	2.27e-38	down	yes
Tb927.10.10490	histone H2B, putative	0	0	1	55.7083	91	93	114	0.00291467	-8.42245	2.98e-12	1.89e-11	down	yes
Tb927.10.10580	histone H2B, putative	0	3	1	8.62357	12	9	21	0.0758143	-3.72139	0.00011175	0.000298183	down	yes
Tb927.10.10590	histone H2B, putative	0	0	0	458.191	818	848	817	0.000180995	-12.4318	8.71e-26	1.34e-24	down	yes
Tb927.10.10890	heat shock protein, putative	4	2	1	17.7132	25	22	41	0.0632462	-3.98288	2.19e-08	9.54e-08	down	yes
Tb927.10.10910	heat shock protein, putative	17	12	12	42.2652	45	46	98	0.171009	-2.54785	9.06e-09	4.11e-08	down	yes
Tb927.10.10930	heat shock protein, putative	54	72	57	120.479	133	146	215	0.296902	-1.75194	1.07e-10	5.85e-10	down	yes
Tb927.10.16100	FK506-binding protein (FKBP)-type peptidyl-prolyl isomerase, putative	1136	1053	1093	1827.77	1778	2326	3014	0.369158	-1.43769	2.24e-06	7.64e-06	down	yes
Tb927.10.4180	TFIIF-stimulated CTD phosphatase, putative	568	516	508	718.097	934	814	847	0.498887	-1.00321	9.34e-18	9.12e-17	down	yes
Tb927.10.540	ATP-dependent RNA helicase SUB2, putative	1018	911	981	2923.47	4463	4359	4611	0.175739	-2.50849	2.69e-112	4.95e-110	down	yes
Tb927.10.5770	Valosin-containing protein	1990	1744	1896	3180.28	4076	4168	4368	0.362006	-1.46592	2.85e-39	8.06e-38	down	yes
Tb927.10.7150	hypothetical protein	1	1	2	4.61581	4	6	11	0.15187	-2.71909	0.0104669	0.0196022	down	yes
Tb927.11.12780	ribonucleoside-diphosphate reductase small chain, putative	17	27	27	50.5064	74	68	73	0.269292	-1.89276	5.22e-10	2.67e-09	down	yes
Tb927.11.12790	ribonucleoside-diphosphate reductase small chain	126	148	146	208.807	277	261	252	0.434237	-1.20345	1.7e-14	1.3e-13	down	yes
Tb927.11.13050	calmodulin	199	152	196	386.718	490	496	644	0.269979	-1.88908	8.91e-23	1.16e-21	down	yes
Tb927.11.1860	histone H1	5	3	2	14.0263	37	12	19	0.119443	-3.06561	9.51e-06	2.97e-05	down	yes
Tb927.11.3220	metacaspase	1935	1748	1756	2706.28	3381	3152	3646	0.431921	-1.21116	2.12e-22	2.7e-21	down	yes
Tb927.11.3250	dynein heavy chain, putative	11543	10020	10014	17922.7	23283	23247	24677	0.35912	-1.47746	3.68e-42	1.18e-40	down	yes
Tb927.11.4920	hypothetical protein, conserved	10	13	17	436.759	841	724	766	0.013964	-6.16215	9.73e-120	2.02e-117	down	yes
Tb927.11.720	hypothetical protein, conserved	19	27	24	54.3227	77	70	88	0.2414	-2.0505	2.21e-11	1.3e-10	down	yes
Tb927.11.7213	Endoplasmic Reticulum-Golgi Intermediate Compartment (ERGIC)/Endoplasmic reticulum vesicle transporter, putative	0	1	0	50.7387	100	64	106	0.00320104	-8.28724	1.02e-11	6.13e-11	down	yes
Tb927.11.8530	DNA polymerase kappa, putative	6	14	11	39.4654	72	70	49	0.133874	-2.90105	2.07e-14	1.58e-13	down	yes
Tb927.11.9920	polyubiquitin, putative	347	312	327	1543.22	2182	2368	2925	0.106122	-3.23621	2.92e-88	3.44e-86	down	yes
Tb927.2.1260	expression site-associated gene 4 (ESAG4), degenerate	51	42	73	161.318	244	206	280	0.183706	-2.44453	1.03e-22	1.34e-21	down	yes
Tb927.2.1700	Enriched in surface-labeled proteome protein 10	2452	2294	2225	4633.44	6893	5402	6985	0.291642	-1.77773	5.27e-36	1.34e-34	down	yes
Tb927.3.4110	Pyruvate transporter, putative	1498	1432	1425	2402.29	2944	3050	3420	0.374086	-1.41856	1.99e-29	3.74e-28	down	yes
Tb927.3.4290	Paraflagellar rod protein 1-1	26	26	23	37.4917	45	49	48	0.430252	-1.21675	0.000100459	0.000269824	down	yes
Tb927.3.430	expression site-associated gene 3 (ESAG3), truncated	0	0	0	11.3132	24	11	25	0.00736516	-7.08507	5.93e-08	2.46e-07	down	yes
Tb927.3.4320	Paraflagellar rod protein 1-4	42	58	26	58.6451	53	53	103	0.477276	-1.0671	0.00559607	0.0110878	down	yes
Tb927.3.930	dynein heavy chain, putative	13158	11944	11973	17775.4	22199	21621	22234	0.455567	-1.13426	1.53e-31	3.16e-30	down	yes
Tb927.4.130	receptor-type adenylate cyclase GRESAG 4, pseudogene, putative	85	52	59	182.715	221	265	334	0.191638	-2.38354	2.78e-22	3.5e-21	down	yes
Tb927.4.1300	amidinotransferase, putative	7956	7624	7219	10272.1	11128	10916	14587	0.499457	-1.00157	1.6e-10	8.64e-10	down	yes
Tb927.4.180	hypothetical protein	90	123	122	224.467	306	316	319	0.290234	-1.78471	9.76e-24	1.32e-22	down	yes
Tb927.5.1400	hypothetical protein	5	4	6	30.1533	46	59	47	0.0807898	-3.62968	2.52e-14	1.9e-13	down	yes
Tb927.5.1410	64 kDa invariant surface glycoprotein	66	82	73	401.518	668	579	731	0.0902991	-3.46915	1.46e-74	1.2e-72	down	yes
Tb927.5.1420	hypothetical protein	6	16	3	19.0676	21	28	33	0.245959	-2.02351	0.000278616	0.000698066	down	yes
Tb927.5.160	retrotransposon hot spot protein (RHS, pseudogene), putative	4	6	4	9.31774	14	12	13	0.292465	-1.77366	0.00564912	0.011177	down	yes
Tb927.5.2250	META domain/Domain of unknown function (DUF1935), putative	15	5	27	28.9977	43	34	41	0.324374	-1.62427	0.000600722	0.00141925	down	yes
Tb927.5.4010	Enriched in surface-labeled proteome protein 4	2134	2244	2159	3190.91	3826	3768	4298	0.444799	-1.16877	1.44e-20	1.66e-19	down	yes
Tb927.5.4180	histone H4, putative	745	803	779	1242.84	1562	1520	1728	0.391844	-1.35165	1.02e-24	1.47e-23	down	yes
Tb927.5.4260	histone H4, putative	5	3	1	174.843	285	371	290	0.00778299	-7.00546	1.3e-43	4.46e-42	down	yes
Tb927.5.4480	paraflagellar rod component par4, putative	214	192	193	484.056	775	609	740	0.228276	-2.13115	7.87e-42	2.5e-40	down	yes
Tb927.5.4600	expression site-associated gene 3 (ESAG3) protein, putative	3	2	7	23.8175	37	52	32	0.0819145	-3.60974	4.08e-11	2.33e-10	down	yes
Tb927.6.100	receptor-type adenylate cyclase GRESAG 4, pseudogene, putative	41	34	45	71.6338	87	93	108	0.337659	-1.56636	2.25e-09	1.08e-08	down	yes
Tb927.6.4280	glyceraldehyde 3-phosphate dehydrogenase, glycosomal	379	440	381	1561.73	2167	2552	2722	0.130566	-2.93715	2.51e-90	3.14e-88	down	yes
Tb927.7.2890	histone H2A, putative	1	1	1	5.8168	6	7	15	0.0848981	-3.55812	0.00119572	0.00267804	down	yes
Tb927.7.2985	hypothetical protein, conserved	9	12	7	20.5565	32	30	27	0.257128	-1.95944	1.08e-05	3.34e-05	down	yes
Tb927.7.4500	PX domain containing protein, putative	802	653	712	1785.21	2622	2520	2739	0.222688	-2.16691	2.72e-69	1.92e-67	down	yes
Tb927.7.4520	Thioredoxin-like, putative	342	294	307	466.914	632	479	637	0.435312	-1.19988	1.06e-12	6.96e-12	down	yes
Tb927.7.4870	hypothetical protein, conserved	54	29	40	145.45	254	211	223	0.145241	-2.78348	5.38e-35	1.31e-33	down	yes
Tb927.7.610	mitochondrial DNA ligase homolog, LIG k-alpha	1614	1522	1605	2183.03	2477	2598	2851	0.484281	-1.04609	3.09e-17	2.92e-16	down	yes
Tb927.8.3250	dynein heavy chain, putative	7075	6416	6529	9234.39	11108	12886	10020	0.482252	-1.05214	3.43e-48	1.36e-46	down	yes
Tb927.8.4060	Flagellum adhesion protein 2, putative	1383	1368	1312	2273.92	2929	3006	3062	0.366762	-1.44708	4.11e-44	1.42e-42	down	yes
Tb927.8.4110	Flagellum adhesion protein 3, putative	220	250	262	370.37	430	487	489	0.423734	-1.23877	2.01e-16	1.79e-15	down	yes
Tb927.8.4780	Flagellar Member 3	3689	3186	3237	4624.01	5935	6678	4458	0.487984	-1.03509	4.78e-28	8.33e-27	down	yes
Tb927.8.5345	tRNA Arginine	0	0	0	1.63187	4	3	2	0.0506341	-4.30375	0.0140343	0.0256156	down	yes
Tb927.9.12570	glycerol kinase, glycosomal	663	662	629	969.468	1196	1197	1259	0.434318	-1.20318	4.06e-25	5.96e-24	down	yes
Tb927.9.13795	kinetoplastid membrane protein 11-4	40	27	32	52.1285	83	66	55	0.397559	-1.33076	2.56e-06	8.71e-06	down	yes
Tb927.9.13820	kinetoplastid membrane protein 11-3	6	5	11	36.1557	64	57	57	0.100944	-3.30837	2.82e-15	2.31e-14	down	yes
Tb927.9.6210	arginine kinase	3385	3647	3138	4998.45	6083	5771	6819	0.439904	-1.18474	2.6e-19	2.8e-18	down	yes
Tb927.9.6290	arginine kinase	7613	7360	7050	11722.3	14076	14344	16819	0.392776	-1.34822	4.41e-25	6.42e-24	down	yes
Tb927_10_v4.snoRNA.0045:snoRNA	term	0	0	0	8.31436	23	14	9	0.00993304	-6.65355	5.37e-07	1.99e-06	down	yes
Tb05.5K5.500	expression site-associated gene 3 (ESAG3), degenerate	156	169	140	81.0367	25	12	23	6.29421	2.65403	1.07e-20	1.26e-19	up	yes
Tb09.v4.0018	expression site-associated gene 3 (ESAG3) protein, putative	375	326	386	192.263	58	54	46	5.63693	2.49491	9.66e-44	3.33e-42	up	yes
Tb11.01.6251	expression site-associated gene 11 (ESAG11) protein, putative	184	202	217	128.063	73	68	62	2.43348	1.28302	1.41e-11	8.43e-11	up	yes
Tb11.v5.0263	PX domain containing protein, putative	1028	1042	1002	495.381	78	53	54	13.5909	3.76457	1.94e-134	5.12e-132	up	yes
Tb11.v5.0310	THT1 - hexose transporter, putative	434	436	408	245.064	83	117	90	3.6087	1.85148	1.2e-33	2.73e-32	up	yes
Tb11.v5.0414	ATP-dependent DEAD/H RNA helicase, putative	3463	3668	3561	2407.48	1367	1396	1551	2.00812	1.00584	3.08e-16	2.71e-15	up	yes
Tb11.v5.0605	pyruvate kinase 1, putative	544	558	496	258.396	34	31	35	13.0502	3.706	3.55e-85	3.95e-83	up	yes
Tb11.v5.0675	ubiquitin-activating enzyme E1, putative	782	688	639	341.187	29	54	52	12.7149	3.66845	8.63e-83	8.79e-81	up	yes
Tb11.v5.1026	procyclin-associated gene 2-like protein, putative	2892	2889	2765	1884.59	1232	1042	995	2.13475	1.09406	2.94e-29	5.5e-28	up	yes
Tb927.1.2060	expression site-associated gene 11 (ESAG11), fragment	128	149	146	68.7778	7	12	9	12.393	3.63145	3.92e-26	6.16e-25	up	yes
Tb927.1.2070	expression site-associated gene 11 (ESAG11), fragment	152	113	125	69.3814	27	18	15	5.32353	2.41238	2.64e-17	2.51e-16	up	yes
Tb927.1.4900	expression site-associated gene 11 (ESAG11) protein, putative	2797	2730	2474	1777.72	1112	1130	910	2.07922	1.05604	5.73e-41	1.8e-39	up	yes
Tb927.10.12800	Zinc finger CCCH domain-containing protein 38	2547	2509	2714	1570.72	643	837	709	2.90083	1.53646	2.92e-42	9.42e-41	up	yes
Tb927.10.1400	hypoxanthine-guanine phosphoribosyltransferase	1915	1867	1757	1091.95	514	437	460	3.19555	1.67607	4.36e-53	2.02e-51	up	yes
Tb927.10.15590	macrophage infectivity potentiator, precursor, putative	705	622	627	388.065	185	166	164	3.09537	1.63011	4.11e-38	1.11e-36	up	yes
Tb927.10.4370	expression site-associated gene 3 (ESAG3) protein, putative	86	79	70	49.1308	28	32	17	2.51368	1.3298	3.92e-06	1.3e-05	up	yes
Tb927.10.8440	glucose transporter 1B	1026	1001	950	466.52	26	35	44	23.1059	4.53019	1.14e-138	3.36e-136	up	yes
Tb927.10.8950	kinetoplast-associated protein 4 isoform 1	1165	1061	921	632.27	306	289	277	2.94051	1.55606	3.8e-40	1.15e-38	up	yes
Tb927.11.17840	retrotransposon hot spot protein (RHS), degenerate	335	302	345	187.275	80	75	62	3.70965	1.89128	1.03e-29	1.98e-28	up	yes
Tb927.11.1870	histone H1	282	240	237	137.684	31	40	56	4.82376	2.27016	3.06e-22	3.83e-21	up	yes
Tb927.11.1880	histone H1	77	71	67	35.8345	3	7	9	9.20145	3.20186	1.32e-13	9.4e-13	up	yes
Tb927.11.715	dynein light chain LC8, putative	1995	2322	2236	1086.63	191	168	186	9.80319	3.29325	1.07e-136	3.07e-134	up	yes
Tb927.2.4925	hypothetical protein	1138	1106	1001	702.074	351	417	397	2.26652	1.18048	2.2e-23	2.94e-22	up	yes
Tb927.2.6240	adenosine transporter 2	951	946	902	513.257	160	150	189	4.54411	2.184	6.51e-50	2.75e-48	up	yes
Tb927.2.6320	adenosine transporter 2, putative	2149	2206	1919	1406.34	877	781	853	2.02804	1.02008	1.62e-18	1.66e-17	up	yes
Tb927.3.2510	expression site-associated gene 2 (ESAG2) protein, putative	201	150	122	89.5882	34	32	36	3.76081	1.91104	1.23e-13	8.75e-13	up	yes
Tb927.3.3760	tryparedoxin 1b, putative	164	160	190	108.794	54	57	59	2.46767	1.30315	3.93e-10	2.03e-09	up	yes
Tb927.3.520	expression site-associated gene 1 (ESAG1) protein, putative	1204	1168	970	621.822	196	240	219	4.15603	2.05521	4.74e-57	2.42e-55	up	yes
Tb927.3.5820	expression site-associated gene 11 (ESAG11), degenerate	581	594	527	265.845	14	21	21	24.8423	4.63472	7.01e-91	8.9e-89	up	yes
Tb927.5.1360	nucleoside 2-deoxyribosyltransferase	5085	5047	4629	3211.12	1696	1922	1781	2.22607	1.1545	7.89e-35	1.88e-33	up	yes
Tb927.5.1430	64 kDa invariant surface glycoprotein	434	451	407	244.189	83	87	100	3.89051	1.95996	3.46e-33	7.69e-32	up	yes
Tb927.5.1730	Ecotin-like protein	3091	3040	2942	1876.08	961	972	862	2.65294	1.40759	7.92e-73	6.3e-71	up	yes
Tb927.5.1740	hypothetical protein	1274	1364	1165	784.024	403	366	384	2.68404	1.4244	2.28e-33	5.12e-32	up	yes
Tb927.5.4200	histone H4, putative	70	65	55	34.7149	13	11	10	4.56828	2.19165	1.95e-09	9.45e-09	up	yes
Tb927.5.4580	Flagellum adhesion protein 3	544	588	546	319.078	127	108	126	3.78407	1.91994	1.74e-37	4.63e-36	up	yes
Tb927.6.4300	glyceraldehyde 3-phosphate dehydrogenase, glycosomal	4217	4246	3997	2240.45	647	544	784	5.06917	2.34175	2.52e-47	9.58e-46	up	yes
Tb927.6.540	gene related to expression site-associated gene 2 (GRESAG2), putative	173	179	178	97.3862	30	28	37	4.53952	2.18254	1.27e-20	1.48e-19	up	yes
Tb927.7.2110	kinetoplastid kinetochore protein 11	944	945	903	562.52	258	298	227	2.92385	1.54787	2.43e-49	9.86e-48	up	yes
Tb927.7.4060	cysteine peptidase, Clan CA, family C2, putative	5409	5101	4641	3277.38	1818	1579	2000	2.26249	1.17791	2.66e-17	2.53e-16	up	yes
Tb927.8.1460	EamA-like transporter family, putative	6255	6246	5966	3945.07	2034	2191	2123	2.36671	1.24288	5.57e-40	1.68e-38	up	yes
Tb927.8.2080	Fungal tRNA ligase phosphodiesterase domain containing protein, putative	1198	1220	1188	725.599	319	317	355	2.95383	1.56259	7.21e-35	1.73e-33	up	yes
Tb927.8.5440	flagellar calcium-binding 24 kDa protein	1025	1061	1021	636.24	326	319	278	2.7554	1.46226	1.12e-46	4.14e-45	up	yes
Tb927.8.5470	flagellar calcium-binding 24 kDa protein	3493	3893	3968	2483.96	1317	1393	1477	2.20252	1.13916	5.78e-20	6.47e-19	up	yes
Tb927.9.12590	glycerol kinase, glycosomal	565	604	553	336.528	152	118	149	3.33779	1.73889	1.77e-28	3.17e-27	up	yes
Tb927.9.13650	ADP-ribosylation factor, putative	265	259	261	169.175	94	83	99	2.31265	1.20955	4.18e-12	2.61e-11	up	yes
Tb927.9.13785	kinetoplastid membrane protein 11-5	10674	10735	9825	6254.45	2689	2949	2843	2.99473	1.58242	1.52e-61	9.16e-60	up	yes
Tb927.9.15810	retrotransposon hot spot protein 3 (RHS3), putative	261	231	243	134.254	43	40	46	4.64279	2.21499	1.72e-28	3.1e-27	up	yes
Tb927.9.15890	expression site-associated gene 5 (ESAG5) protein, putative	2142	2199	2155	1429.37	823	811	820	2.15494	1.10764	1.35e-27	2.28e-26	up	yes
Tb927.9.15940	expression site-associated gene 3 (ESAG3) protein, putative	488	450	446	230.178	43	40	39	9.2741	3.21321	1.34e-72	1.06e-70	up	yes
Tb927.9.2980	hypothetical protein, conserved	25	13	17	10.5551	3	7	3	3.47915	1.79873	0.00540845	0.0107465	up	yes
Tb927.9.7330	expression site-associated gene 2 (ESAG2) protein, putative	162	167	171	82.3663	11	9	18	10.6957	3.41896	1.44e-28	2.61e-27	up	yes

## Sheet: STIB842vsTbp1A(≥2-fold,q≤0.05)
Gene	Description	STIB84202_count	STIB84203_count	STIB84204_count	baseMean	Tbp1A01_count	Tbp1A03_count	Tbp1A04_count	FoldChange	Log2FoldChange	p-values	adjusted p-values	Up/Down(STIB842)	Significant
Tb11.02.5400	cystathionine beta-synthase, putative	246	270	260	353.34	397	537	343	0.46199	-1.11407	2.61913e-14	1.35365e-13	down	yes
Tb11.v5.0176	NAD(p)-dependent steroid dehydrogenase-like protein	14	9	4	41.1745	73	69	54	0.104761	-3.25482	1.93414e-15	1.08898e-14	down	yes
Tb11.v5.0282	expression site-associated gene (ESAG) protein, putative	10	6	8	19.5123	26	32	26	0.216475	-2.20773	4.98452e-06	1.19303e-05	down	yes
Tb11.v5.0315	hypothetical protein, conserved	6	14	19	25.2904	27	52	26	0.282257	-1.82492	0.00012004	0.000245281	down	yes
Tb11.v5.0413	expression site-associated gene 9 (ESAG9) protein	73	89	78	179.695	255	259	244	0.238181	-2.06987	1.82464e-32	3.2389e-31	down	yes
Tb11.v5.0419	AAA domain (dynein-related subfamily), putative	42	41	42	89.2435	124	156	97	0.252425	-1.98608	6.51583e-17	4.06739e-16	down	yes
Tb11.v5.0583	hypothetical protein, conserved	19	28	20	57.6535	70	125	61	0.19986	-2.32294	4.06044e-12	1.73869e-11	down	yes
Tb11.v5.0687	Pescadillo N-terminus/BRCA1 C Terminus (BRCT) domain containing protein, putative	51	42	45	161.618	284	276	189	0.140349	-2.83291	4.61089e-42	1.42007e-40	down	yes
Tb11.v5.0701	ubiquitin carboxyl-terminal hydrolase, putative	474	525	489	648.572	727	816	727	0.493685	-1.01834	4.01103e-20	3.15549e-19	down	yes
Tb11.v5.0854	NLI interacting factor-like phosphatase, putative	0	6	0	19.8776	33	32	34	0.0451216	-4.47004	1.98834e-09	6.60728e-09	down	yes
Tb11.v5.0984	hypothetical protein, conserved	33	28	32	68.4928	107	104	79	0.243385	-2.03869	6.67488e-15	3.61035e-14	down	yes
Tb11.v5.1043	nucleobase/nucleoside transporter 8.1, putative	0	0	0	8.76264	11	15	19	0.00911856	-6.77698	3.64254e-07	9.77787e-07	down	yes
Tb9.NT.34	Noncoding RNA, putative	56	58	41	75.0826	85	104	87	0.424157	-1.23733	6.38821e-07	1.67341e-06	down	yes
Tb927.1.5080	expression site-associated gene 9 (ESAG9) protein, putative	277	379	272	599.917	884	764	785	0.285911	-1.80636	2.39909e-33	4.46139e-32	down	yes
Tb927.10.1000	hypothetical protein	220	318	270	383.181	372	567	459	0.434134	-1.20379	1.20977e-11	4.97306e-11	down	yes
Tb927.10.10000	hypothetical protein, conserved	1535	1773	1770	2218.24	2518	2890	2389	0.491186	-1.02566	3.51318e-30	5.31771e-29	down	yes
Tb927.10.2350	pyruvate dehydrogenase complex E3 binding protein, putative	288	412	362	533	678	735	586	0.400598	-1.31977	1.32062e-24	1.42152e-23	down	yes
Tb927.10.3050	hypothetical protein	20	16	18	53.8261	94	65	80	0.16971	-2.55886	1.0603e-14	5.64431e-14	down	yes
Tb927.10.3490	kinetoplastid-specific dual specificity phosphatase, putative	1247	1389	1414	1813.25	2210	2203	2019	0.474017	-1.07699	2.37661e-32	4.17318e-31	down	yes
Tb927.10.4380	hypothetical protein	36	36	21	62.175	71	112	74	0.274981	-1.8626	1.1325e-09	3.84844e-09	down	yes
Tb927.10.7180	cysteine-rich, acidic integral membrane protein precursor	515	557	418	666.444	734	981	667	0.475225	-1.07332	1.84872e-13	8.90869e-13	down	yes
Tb927.10.7410	succinyl-CoA ligase [GDP-forming] beta-chain, putative	3162	3739	3607	5886.66	7610	7439	7716	0.345504	-1.53322	1.68936e-45	5.99754e-44	down	yes
Tb927.10.8050	TFIIF-stimulated CTD phosphatase, putative	340	421	372	641.353	783	1039	702	0.340382	-1.55477	1.69594e-32	3.01593e-31	down	yes
Tb927.10.8340	hypothetical protein	0	0	0	1.88971	6	2	2	0.0419912	-4.57377	0.0102941	0.0162966	down	yes
Tb927.10.9530	hypothetical protein	5	8	9	22.736	32	30	39	0.162162	-2.6245	6.61118e-08	1.90398e-07	down	yes
Tb927.11.110	expression site-associated gene 9 (ESAG9) (pseudogene)	0	0	0	6.23788	9	15	9	0.0127253	-6.29616	4.64394e-06	1.11452e-05	down	yes
Tb927.11.11680	2-oxoglutarate dehydrogenase E2 component, putative	1917	2670	2238	3025.93	3378	4260	3127	0.478771	-1.06259	3.50988e-19	2.57066e-18	down	yes
Tb927.11.12000	hypothetical protein, conserved	27	24	24	42.1781	45	44	71	0.347403	-1.52532	2.9972e-05	6.57565e-05	down	yes
Tb927.11.130	expression site-associated gene (ESAG, pseudogene), putative	70	86	59	107.704	123	158	122	0.403067	-1.31091	1.61817e-09	5.42707e-09	down	yes
Tb927.11.17850	expression site-associated gene 9 (ESAG9), fragment	2	7	3	62.3935	102	118	98	0.0284351	-5.13618	6.50344e-27	8.16106e-26	down	yes
Tb927.11.17880	expression site-associated gene 9 (ESAG9), degenerate	0	0	0	46.317	71	70	97	0.00172286	-9.18098	5.11493e-14	2.57806e-13	down	yes
Tb927.11.1830	hypothetical protein, conserved	1	1	2	6.92372	8	13	12	0.0909639	-3.45856	0.000341719	0.000664186	down	yes
Tb927.11.2690	Succinyl-CoA:3-ketoacid coenzyme A transferase, mitochondrial	1413	1865	1498	2443.67	2864	3618	2751	0.390443	-1.35682	1.53046e-31	2.53252e-30	down	yes
Tb927.11.5720	hypothetical protein, conserved	795	1173	980	1299.65	1319	1959	1341	0.482229	-1.05221	4.87565e-12	2.06871e-11	down	yes
Tb927.11.5860	AGC/RSK family serine/threonine kinase, putative	452	481	456	605.709	705	829	602	0.493057	-1.02017	2.23518e-20	1.80497e-19	down	yes
Tb927.11.7000	hypothetical protein, conserved	12	16	12	17.9103	18	27	19	0.47259	-1.08134	0.0190445	0.0290654	down	yes
Tb927.2.5710	hypothetical protein	0	2	1	4.40333	6	9	6	0.10755	-3.21692	0.00552443	0.0091307	down	yes
Tb927.3.2230	succinyl-CoA synthetase alpha subunit, putative	665	771	719	1128.21	1399	1492	1381	0.379269	-1.3987	2.50963e-42	7.77827e-41	down	yes
Tb927.3.3730	ABC transporter, putative	2776	3760	3234	4228.26	4708	5361	4705	0.496604	-1.00983	3.01107e-20	2.38806e-19	down	yes
Tb927.3.5790	expression site-associated gene 9 (ESAG9) (pseudogene)	0	0	0	126.524	209	260	196	0.000628338	-10.6362	4.39886e-19	3.20732e-18	down	yes
Tb927.4.2090	hypothetical protein	0	1	0	7.18616	14	7	15	0.0221059	-5.49942	5.65471e-05	0.000120355	down	yes
Tb927.4.4940	SUMO-interacting motif-containing protein	570	995	712	1394.24	1733	2197	1681	0.30514	-1.71246	2.89829e-26	3.48902e-25	down	yes
Tb927.5.3810	orotidine-5-phosphate decarboxylase/orotate phosphoribosyltransferase, putative	829	866	847	1117.7	1474	1176	1265	0.487696	-1.03595	3.17362e-16	1.90086e-15	down	yes
Tb927.5.810	zinc finger CCCH domain containing protein 11	1548	2490	1967	3913.86	5092	4939	5779	0.281797	-1.82727	6.88108e-29	9.6523e-28	down	yes
Tb927.6.1520	Aquaglyceroporin 1	428	772	556	980.872	1110	1660	1081	0.34435	-1.53805	8.20765e-17	5.07803e-16	down	yes
Tb927.6.520	EP3-2 procyclin	35	38	34	67.2027	73	126	75	0.297072	-1.75112	7.43903e-10	2.56906e-09	down	yes
Tb927.6.860	hypothetical protein	163	230	162	347.668	447	566	399	0.297404	-1.74951	1.42737e-27	1.86302e-26	down	yes
Tb927.7.1790	Adenine phosphoribosyltransferase, putative	393	515	523	691.914	853	898	794	0.422857	-1.24176	1.49201e-24	1.59896e-23	down	yes
Tb927.7.2160	hypothetical protein, conserved	193	383	249	589.047	792	890	782	0.250489	-1.99718	3.25842e-26	3.9081e-25	down	yes
Tb927.7.2170	Nucleolar protein 168	306	336	311	622.821	905	987	673	0.282399	-1.82419	1.42741e-52	7.18342e-51	down	yes
Tb927.7.3480	hypothetical protein	16	24	19	27.0029	36	26	34	0.459046	-1.12329	0.00431031	0.00722182	down	yes
Tb927.7.400	hypothetical protein, conserved	91	114	110	144.727	149	234	143	0.454764	-1.13681	4.12891e-08	1.21969e-07	down	yes
Tb927.7.5930	Protein Associated with Differentiation 1	739	859	703	1201.28	1336	1948	1304	0.38058	-1.39373	3.96781e-24	4.13423e-23	down	yes
Tb927.7.6830	trans-sialidase, putative	12	13	7	23.6622	26	32	40	0.243396	-2.03862	1.10732e-05	2.55452e-05	down	yes
Tb927.7.7100	hypothetical protein	510	924	603	936.045	1097	1461	860	0.452027	-1.14552	1.25713e-09	4.25566e-09	down	yes
Tb927.8.4100	FLA1-binding protein	20	32	27	70.992	92	108	110	0.190641	-2.39107	3.04301e-17	1.9443e-16	down	yes
Tb927.8.4750	amino acid transporter, truncated	231	248	149	309.023	373	390	376	0.414857	-1.26932	2.92666e-11	1.1568e-10	down	yes
Tb927.8.520	hypothetical protein	22	15	19	31.1922	31	46	43	0.351653	-1.50777	8.41833e-05	0.000175204	down	yes
Tb927.8.6490	Basal body protein	443	652	470	873.301	1077	1378	964	0.346129	-1.53062	7.41746e-26	8.70392e-25	down	yes
Tb927.8.730	nucleolar RNA-binding protein, putative	1273	1426	1337	2177.19	2955	2547	2798	0.364151	-1.45739	4.12382e-34	8.06831e-33	down	yes
Tb927.9.6090	PTP1-interacting protein, 39 kDa	65	73	72	138.517	158	200	204	0.279812	-1.83747	7.18889e-18	4.80063e-17	down	yes
Tb927.9.6100	PTP1-interacting protein, 39 kDa	89	86	84	121.809	135	178	131	0.442019	-1.17782	2.11092e-09	7.00745e-09	down	yes
Tb927.9.730	hypothetical protein, conserved	0	1	1	18.0195	19	27	44	0.0162992	-5.93905	1.73403e-07	4.80675e-07	down	yes
Tb927.9.7340	expression site-associated gene 9 (ESAG9) protein, putative	16	29	18	325.24	523	508	605	0.0286649	-5.12457	8.44851e-91	1.52746e-88	down	yes
Tb927.9.7370	expression site-associated gene 9 (ESAG9) protein, putative	17	30	29	127.576	170	223	214	0.0936646	-3.41635	2.83613e-38	6.93964e-37	down	yes
Tb927.9.7470	purine nucleoside transporter	648	1193	752	1141.98	1150	1622	1270	0.481106	-1.05557	2.33096e-08	7.04776e-08	down	yes
Tb927.9.7920	hypothetical protein, conserved	11	23	15	64.3165	107	85	105	0.122976	-3.02355	7.95555e-20	6.11575e-19	down	yes
Tb927.9.8160	chaperone protein DnaJ, putative	627	686	643	880.354	1077	1088	968	0.470746	-1.08698	4.18892e-29	5.92701e-28	down	yes
Tb927.9.9290	polyadenylate-binding protein 1	1491	1626	1577	2369.92	3133	2735	2946	0.399176	-1.3249	8.13062e-31	1.28238e-29	down	yes
Tb08.27P2.90	hypothetical protein	254	306	277	123.254	3	12	1	39.7378	5.31244	8.24403e-39	2.08255e-37	up	yes
Tb11.02.5400b	cystathionine beta-synthase, putative	186	222	197	115.082	46	50	50	3.11707	1.64019	4.04722e-15	2.22734e-14	up	yes
Tb11.v5.0496	sterol 24-c-methyltransferase, putative	79	104	94	56.1736	27	33	26	2.42977	1.28082	3.77165e-06	9.14847e-06	up	yes
Tb11.v5.1051	nucleobase/nucleoside transporter 8.1, putative	664	913	841	460.407	159	224	207	3.06917	1.61785	3.2287e-22	2.96258e-21	up	yes
Tb927.1.2000	hypothetical protein	267	259	282	154.887	55	71	73	3.05305	1.61025	4.51955e-16	2.6742e-15	up	yes
Tb927.10.13310	DNA-directed RNA polymerase I subunit RPB5z, putative	894	859	909	542.714	325	308	207	2.41336	1.27105	4.33141e-21	3.67398e-20	up	yes
Tb927.10.15370	DNA-directed RNA polymerases I and III subunit RPAC1, putative	121	128	153	84.9435	47	47	47	2.14618	1.10177	2.22015e-06	5.50274e-06	up	yes
Tb927.10.2360	hypothetical protein	219	361	236	167.993	86	95	86	2.29203	1.19663	2.21229e-08	6.70348e-08	up	yes
Tb927.10.4190	hypothetical protein	175	156	149	98.1796	44	70	39	2.39291	1.25877	1.40003e-07	3.90865e-07	up	yes
Tb927.10.4390	hypothetical protein	130	160	119	87.2666	48	66	37	2.05932	1.04217	1.68937e-05	3.81614e-05	up	yes
Tb927.10.6910	Sterol methyltransferase, putative	22	186	27	36.9681	7	9	5	8.33977	3.06001	0.00239761	0.00415992	up	yes
Tb927.11.12370	hypothetical protein, conserved	1060	1024	1108	650.869	324	339	330	2.4206	1.27536	5.62376e-26	6.6632e-25	up	yes
Tb927.11.16710	hypothetical protein, conserved	606	641	567	319.165	107	107	89	4.52766	2.17877	2.33722e-50	1.05153e-48	up	yes
Tb927.11.270	mitochondrial carrier protein	834	806	796	466.107	179	240	183	3.06421	1.61551	6.83261e-33	1.2399e-31	up	yes
Tb927.11.3630	nucleobase/nucleoside transporter 8.3	961	1059	1010	517.078	134	146	141	5.41981	2.43824	1.71541e-80	2.39251e-78	up	yes
Tb927.11.9010	cation transporter, putative	63	82	77	45.6813	28	27	18	2.30328	1.20369	7.70399e-05	0.000161196	up	yes
Tb927.3.5760	hypothetical protein, conserved	303	386	325	186.122	63	79	69	3.61831	1.85532	1.33191e-24	1.4321e-23	up	yes
Tb927.4.4730	amino acid transporter, putative	5751	6821	6190	3579.55	1460	1976	1224	3.06323	1.61505	2.06385e-41	6.1431e-40	up	yes
Tb927.4.5040	dihydrolipoamide dehydrogenase	2407	2479	2437	1456.82	714	776	618	2.62898	1.3945	4.63223e-57	2.84431e-55	up	yes
Tb927.4.970	hypothetical protein, conserved	436	421	390	255.501	126	170	104	2.37389	1.24725	3.65922e-14	1.86651e-13	up	yes
Tb927.5.1590	hypothetical protein, conserved	780	822	754	503.207	306	285	265	2.07639	1.05408	5.96981e-19	4.30135e-18	up	yes
Tb927.5.2260	conserved protein	316	324	289	188.186	88	96	98	2.47911	1.30982	5.70711e-14	2.86471e-13	up	yes
Tb927.5.445	tRNA Arginine	55	57	78	40.7928	19	32	20	2.02927	1.02096	0.00243867	0.00422515	up	yes
Tb927.7.1280	hypothetical protein, conserved	166	196	173	103.532	51	62	29	2.87348	1.5228	6.14307e-11	2.34552e-10	up	yes
Tb927.7.3660	hypothetical protein, conserved	2503	2867	2767	1684.85	799	1105	799	2.27797	1.18775	4.50527e-25	5.03261e-24	up	yes
Tb927.7.420	hypothetical protein, conserved	131	120	151	81.8968	30	53	42	2.42937	1.28058	9.43437e-07	2.42964e-06	up	yes
Tb927.8.3500	mms19 nucleotide excision repair protein homolog	251	227	217	148.305	109	103	45	2.08185	1.05787	1.24758e-05	2.8612e-05	up	yes
Tb927.8.7150	UDP-Gal or UDP-GlcNAc-dependent glycosyltransferase, putative	1102	1261	1191	766.333	425	588	339	2.0035	1.00252	4.39434e-13	2.05765e-12	up	yes
Tb927.8.7310	hypothetical protein	51	53	51	28.6162	11	7	14	3.61885	1.85553	8.0523e-06	1.88479e-05	up	yes
Tb927.8.7350	trans-sialidase, putative	269	265	282	128.189	17	20	18	11.2128	3.48708	1.12358e-42	3.53856e-41	up	yes
Tb927.8.8220	amino acid transporter, putative	583	552	572	290.794	95	70	68	5.54035	2.46998	5.31061e-49	2.24448e-47	up	yes
Tb927.8.8260	amino acid transporter, putative	499	514	536	283.252	120	131	69	3.69437	1.88533	1.04973e-28	1.45782e-27	up	yes
Tb927.9.4310	tricarboxylate carrier, putative	519	558	555	330.299	145	202	153	2.46785	1.30325	1.28681e-19	9.74642e-19	up	yes
Tb927.9.720	hypothetical protein, conserved	48	64	56	32.4896	10	15	18	2.91961	1.54578	5.28083e-05	0.000112838	up	yes
Tb927.9.8200	Pescadillo N-terminus/BRCA1 C Terminus (BRCT) domain containing protein, putative	945	896	882	571.641	353	381	216	2.19347	1.13321	4.19173e-14	2.12923e-13	up	yes
Tb05.5K5.130	paraflagellar rod component par4, putative	4	4	3	1263.63	2141	2082	2324	0.00125583	-9.63714	8.9287e-99	2.02724e-96	down	yes
Tb05.5K5.150	small GTP-binding protein, putative	448	403	483	691.73	914	686	974	0.385926	-1.3736	1.10082e-13	5.40339e-13	down	yes
Tb05.5K5.170	elongation of very long chain fatty acids protein, putative	13	17	17	47.9753	74	71	70	0.164303	-2.60557	1.89647e-15	1.06963e-14	down	yes
Tb05.5K5.210	hypothetical protein	820	814	859	1261.87	1952	1368	1400	0.398297	-1.32808	4.28112e-20	3.35446e-19	down	yes
Tb05.5K5.40	hypothetical protein, conserved	47	35	54	198.127	340	288	302	0.11006	-3.18364	6.19535e-51	2.89403e-49	down	yes
Tb05.5K5.500	expression site-associated gene 3 (ESAG3), degenerate	0	0	0	11.6803	25	12	23	0.00683589	-7.19266	3.92365e-08	1.16257e-07	down	yes
Tb05.5K5.90	dynein light chain, putative	0	1	0	42.785	86	53	81	0.00364174	-8.10116	3.563e-11	1.39533e-10	down	yes
Tb08.27P2.110	PAP2 superfamily, putative	3	2	0	23.3797	21	70	30	0.0318133	-4.97423	8.1154e-10	2.79276e-09	down	yes
Tb09.v4.0016	expression site- associated gene (ESAG) protein, putative	0	0	0	216.861	419	307	397	0.000367118	-11.4115	1.28037e-21	1.13022e-20	down	yes
Tb09.v4.0042	leucine-rich repeat protein (LRRP, pseudogene), putative	1	1	1	62.671	84	104	132	0.00696327	-7.16602	4.7156e-16	2.78177e-15	down	yes
Tb09.v4.0104	leucine-rich repeat protein 1 (LRRP1), fragment	1	0	2	18.28	30	32	31	0.0242781	-5.3642	7.16041e-09	2.27045e-08	down	yes
Tb09.v4.0107	expression site-associated gene 5 (ESAG5) protein, putative	114	111	110	304.848	464	402	465	0.188542	-2.40704	3.4172e-44	1.16651e-42	down	yes
Tb11.01.6240	expression site-associated gene 2 (ESAG2) protein, putative	26	31	39	333.578	561	519	580	0.043251	-4.53112	4.5953e-99	1.06819e-96	down	yes
Tb11.01.6251	expression site-associated gene 11 (ESAG11) protein, putative	24	28	34	51.1528	73	68	62	0.3193	-1.64702	1.37283e-08	4.24548e-08	down	yes
Tb11.02.5080b	Endoplasmic Reticulum-Golgi Intermediate Compartment (ERGIC)/Endoplasmic reticulum vesicle transporter, putative	14	23	15	49.4936	84	48	84	0.178244	-2.48808	6.22037e-11	2.3741e-10	down	yes
Tb11.0840	hypothetical protein	16	23	22	62.106	94	81	101	0.164886	-2.60046	5.18426e-17	3.25701e-16	down	yes
Tb11.0845	dynein light chain LC8, putative	234	206	239	355.501	416	416	499	0.381241	-1.39123	3.56041e-15	1.96608e-14	down	yes
Tb11.1220	hypothetical protein	125	146	142	343.443	480	511	490	0.209506	-2.25494	1.66861e-54	9.05036e-53	down	yes
Tb11.1800	retrotransposon hot spot protein (RHS, pseudogene), putative	16	26	14	63.6368	70	81	132	0.145173	-2.78415	4.2201e-13	1.97986e-12	down	yes
Tb11.v5.0160	cyclophilin-type peptidyl-prolyl cis-trans isomerase, putative	755	675	775	1016.44	1120	1085	1395	0.456231	-1.13216	2.03026e-11	8.17715e-11	down	yes
Tb11.v5.0190	protein kinase, putative	94	84	71	388.508	601	559	665	0.102061	-3.2925	1.97955e-67	1.77305e-65	down	yes
Tb11.v5.0197	clathrin heavy chain, putative	26	75	44	144.276	178	248	219	0.167539	-2.57743	2.14132e-19	1.59829e-18	down	yes
Tb11.v5.0231	75 kDa invariant surface glycoprotein, putative	251	343	298	612.341	925	722	866	0.264775	-1.91716	4.15462e-32	7.14112e-31	down	yes
Tb11.v5.0261	adenosine 5'-monophosphoramidase, putative	72	69	86	306.159	470	460	491	0.119776	-3.06158	4.53594e-67	3.8846e-65	down	yes
Tb11.v5.0263	PX domain containing protein, putative	30	32	26	48.0333	78	53	54	0.358925	-1.47824	1.94556e-06	4.86289e-06	down	yes
Tb11.v5.0265	Thioredoxin-like, putative	10	18	7	38.6494	60	45	68	0.149962	-2.73733	8.53972e-11	3.22153e-10	down	yes
Tb11.v5.0330	THT1 - hexose transporter, putative	593	628	763	1820.63	2526	3065	2459	0.186091	-2.42592	9.90446e-95	1.97341e-92	down	yes
Tb11.v5.0364	hypothetical protein, conserved	671	594	687	1404.37	2115	1680	2027	0.251102	-1.99365	1.33627e-39	3.51643e-38	down	yes
Tb11.v5.0404	hypothetical protein, conserved	287	383	343	499.272	532	700	615	0.41164	-1.28054	6.91777e-18	4.62274e-17	down	yes
Tb11.v5.0411	peptidylprolyl isomerase-like protein, putative	879	874	1255	2004.14	2060	2514	3474	0.275758	-1.85852	2.32833e-07	6.35846e-07	down	yes
Tb11.v5.0442	retrotransposon hot spot protein, RHS3, putative	10	18	10	45.7807	50	74	84	0.135697	-2.88154	4.01184e-13	1.88578e-12	down	yes
Tb11.v5.0463	expression site-associated gene (ESAG) protein, putative	76	105	97	176.215	247	228	235	0.293563	-1.76826	5.64778e-22	5.09605e-21	down	yes
Tb11.v5.0516	glyceraldehyde 3-phosphate dehydrogenase, cytosolic, putative	467	578	642	1933.16	2899	2635	3213	0.143439	-2.80149	8.73273e-72	8.61188e-70	down	yes
Tb11.v5.0543	Heat shock protein 83, putative	1187	1181	1601	3415.95	3495	3992	6947	0.201001	-2.31473	1.79025e-07	4.95275e-07	down	yes
Tb11.v5.0546	receptor-type adenylate cyclase GRESAG 4, putative	292	310	336	527.323	760	558	714	0.344735	-1.53644	9.67189e-20	7.39441e-19	down	yes
Tb11.v5.0561	fatty acyl CoA synthetase, putative	6	8	10	255.579	474	407	432	0.0137161	-6.18799	8.14205e-77	9.13687e-75	down	yes
Tb11.v5.0633	protein kinase, putative	413	465	455	674.874	872	752	881	0.397663	-1.33038	1.53872e-20	1.25292e-19	down	yes
Tb11.v5.0638	serine carboxypeptidase III precursor, putative	503	441	486	630.607	817	705	693	0.487061	-1.03782	3.79233e-15	2.09178e-14	down	yes
Tb11.v5.0654	receptor-type adenylate cyclase, putative	340	317	408	673.015	1145	685	871	0.295729	-1.75765	1.45927e-19	1.1027e-18	down	yes
Tb11.v5.0664	hypothetical protein, conserved	70	163	117	213.735	341	227	283	0.305387	-1.71129	3.99646e-11	1.55696e-10	down	yes
Tb11.v5.0668	protein disulfide isomerase	90	80	91	130.892	154	127	197	0.405446	-1.30242	2.03778e-07	5.5963e-07	down	yes
Tb11.v5.0671	protein kinase A catalytic subunit, putative	198	284	236	729.619	982	1056	1205	0.164641	-2.6026	4.83719e-54	2.55273e-52	down	yes
Tb11.v5.0676	expression site-associated gene 2 (ESAG2) protein, putative	100	122	95	510.457	788	808	823	0.0982254	-3.34776	5.7164e-104	1.5945e-101	down	yes
Tb11.v5.0677	expression site-associated gene 11 (ESAG11) protein, putative	180	268	181	366.973	513	457	472	0.326574	-1.61452	2.32019e-21	2.01427e-20	down	yes
Tb11.v5.0730	pumillio RNA binding protein 4, putative	193	222	131	774.731	1220	1129	1264	0.113052	-3.14494	1.74905e-66	1.48486e-64	down	yes
Tb11.v5.0752	expression site-associated gene 3 (ESAG3) protein, putative	146	126	145	474.455	789	671	699	0.145354	-2.78236	1.93124e-73	2.00582e-71	down	yes
Tb11.v5.0753	hypothetical protein, conserved	26	34	29	70.2101	89	129	85	0.222664	-2.16706	1.92587e-15	1.08495e-14	down	yes
Tb11.v5.0757	stress-inducible protein STI1-like, putative	78	78	93	127.691	171	138	167	0.391739	-1.35203	3.14969e-10	1.11983e-09	down	yes
Tb11.v5.0777	paraflagellar rod protein, putative	65	98	68	239.987	360	377	344	0.160583	-2.63861	4.88062e-50	2.13675e-48	down	yes
Tb11.v5.0788	expression site-associated gene 2 (ESAG2) protein, putative	442	599	427	1223.18	1705	1639	1900	0.208448	-2.26224	7.86959e-46	2.85616e-44	down	yes
Tb11.v5.0789	expression site-associated gene 2 (ESAG2) protein, putative	0	0	0	83.5197	136	195	112	0.000950463	-10.0391	6.37762e-17	3.98622e-16	down	yes
Tb11.v5.0798	flagellar calcium-binding protein	78	76	87	254.577	392	351	398	0.15823	-2.65991	6.56927e-48	2.61779e-46	down	yes
Tb11.v5.0868	mitotubule-associated protein Gb4, putative	97	160	97	331.803	586	502	393	0.180612	-2.46903	8.57844e-38	2.03774e-36	down	yes
Tb11.v5.1031	hypothetical protein, conserved	1	1	3	34.6161	61	54	61	0.0212882	-5.5538	9.29461e-15	4.97496e-14	down	yes
Tb11.v5.1034	heat shock protein 70 (hsp70), putative	83	88	140	247.255	378	255	408	0.221219	-2.17645	3.06141e-17	1.95421e-16	down	yes
Tb11.v5.1035	heat shock protein 70 (hsp70), putative	4834	4847	6597	7771.04	8029	7830	11916	0.432004	-1.21088	0.000354882	0.000687988	down	yes
Tb927.1.2360	alpha tubulin	2269	2017	2340	3753.5	4891	4140	5412	0.342056	-1.5477	1.78006e-22	1.66463e-21	down	yes
Tb927.1.2370	beta tubulin	5	12	22	179.823	684	103	139	0.0319431	-4.96835	4.81281e-07	1.27788e-06	down	yes
Tb927.1.2670	paralyzed flagella 16	1456	2279	1913	3112.83	4070	3925	4001	0.351475	-1.5085	1.00097e-26	1.23859e-25	down	yes
Tb927.1.275	expression site-associated gene 4 (ESAG4), pseudogene	21	44	34	70.7727	74	90	126	0.251184	-1.99318	3.95577e-09	1.28605e-08	down	yes
Tb927.1.30	hypothetical protein	0	0	2	160.107	337	152	329	0.00180384	-9.11471	1.2872e-17	8.4342e-17	down	yes
Tb927.1.3200	Suppressor of G2 allele of SKP1, putative	1348	1515	1762	2212.53	2050	2063	3740	0.430095	-1.21727	0.00196056	0.00344448	down	yes
Tb927.1.3350	hypothetical protein	16	12	11	34.3334	31	46	69	0.197581	-2.33948	2.09488e-07	5.74988e-07	down	yes
Tb927.1.3360	hypothetical protein	36	40	27	178.671	286	205	348	0.0907537	-3.4619	4.98807e-34	9.64328e-33	down	yes
Tb927.1.3390	Eukaryotic protein of unknown function (DUF866), putative	229	251	275	488.28	600	540	807	0.286664	-1.80257	1.01649e-18	7.19651e-18	down	yes
Tb927.1.3830	glucose-6-phosphate isomerase, glycosomal	7830	7972	9449	18786.8	24753	22700	30576	0.240127	-2.05813	8.16316e-36	1.76712e-34	down	yes
Tb927.1.3850	Sec61beta family, putative	6138	6112	6274	8634.29	10208	10237	10578	0.447897	-1.15876	7.01487e-27	8.78028e-26	down	yes
Tb927.1.3950	alanine aminotransferase	3143	4117	4011	11455.2	15970	16529	18481	0.164578	-2.60316	1.13388e-79	1.47601e-77	down	yes
Tb927.1.4830	phospholipase A1	692	934	861	1519.14	1583	1541	2779	0.307324	-1.70217	9.10339e-06	2.12166e-05	down	yes
Tb927.1.490	hypothetical protein	65	83	74	320.785	481	502	519	0.110688	-3.17543	1.81695e-75	1.94933e-73	down	yes
Tb927.1.4900	expression site-associated gene 11 (ESAG11) protein, putative	58	105	64	632.475	1112	1130	910	0.0543033	-4.20282	2.0237e-140	1.5198e-137	down	yes
Tb927.1.4910	expression site-associated gene 1 (ESAG1) protein, putative	140	127	116	199.754	257	271	229	0.382766	-1.38546	1.87204e-17	1.21279e-16	down	yes
Tb927.1.5100	expression site-associated gene 2 (ESAG2) protein, putative	585	726	555	1349.25	1837	1996	1814	0.24839	-2.00932	1.48248e-64	1.16722e-62	down	yes
Tb927.1.5110	expression site-associated gene 11 (ESAG11) protein, putative	79	121	99	355.755	582	524	526	0.137356	-2.86401	3.6525e-67	3.16254e-65	down	yes
Tb927.1.5240	expression site-associated gene 1 (ESAG1) protein, putative	15	21	18	28.5613	36	34	38	0.374371	-1.41746	0.000175546	0.000352791	down	yes
Tb927.1.700	phosphoglycerate kinase	5577	5860	6285	9992.73	12582	11491	14373	0.343128	-1.54318	6.73399e-27	8.43953e-26	down	yes
Tb927.1.90	retrotransposon hot spot protein (RHS, pseudogene), putative	36	60	42	170.193	244	282	259	0.1319	-2.92249	2.11964e-43	6.96768e-42	down	yes
Tb927.10.10280	microtubule-associated protein, putative	183	291	246	482.06	671	643	659	0.272741	-1.8744	6.69868e-32	1.13936e-30	down	yes
Tb927.10.10360	Microtubule-associated repetitive protein	169	255	199	337.561	426	456	415	0.360535	-1.47179	1.65743e-21	1.45387e-20	down	yes
Tb927.10.10590	histone H2B, putative	64	77	67	506.05	818	848	817	0.0629282	-3.99015	4.644e-144	5.0377e-141	down	yes
Tb927.10.10890	heat shock protein, putative	7	12	12	21.7549	25	22	41	0.258835	-1.9499	9.70739e-05	0.000200409	down	yes
Tb927.10.10910	heat shock protein, putative	11	10	8	41.7074	45	46	98	0.112118	-3.15691	4.46284e-11	1.73312e-10	down	yes
Tb927.10.10930	heat shock protein, putative	16	24	35	107.299	133	146	215	0.111815	-3.16081	7.85577e-22	7.00419e-21	down	yes
Tb927.10.10950	heat shock protein, putative	963	864	1199	1722.82	1813	1933	2839	0.339343	-1.55918	4.60195e-06	1.1058e-05	down	yes
Tb927.10.11080	paraflagellar rod protein	703	1052	830	1220.75	1452	1461	1509	0.43642	-1.19621	6.88597e-17	4.29022e-16	down	yes
Tb927.10.11300	paraflagellar rod component, putative	564	647	631	986.182	1165	1241	1336	0.367871	-1.44273	3.65818e-27	4.68084e-26	down	yes
Tb927.10.12710	heat shock protein 110, putative	14756	16654	20689	24936.1	25289	29449	35254	0.429576	-1.21902	1.68371e-12	7.46844e-12	down	yes
Tb927.10.12800	Zinc finger CCCH domain-containing protein 38	259	530	396	587.862	643	837	709	0.404635	-1.30531	5.78465e-11	2.21821e-10	down	yes
Tb927.10.12820	hypothetical protein, conserved	6532	8049	7485	9681.13	11037	11431	11425	0.487415	-1.03678	2.34816e-22	2.17713e-21	down	yes
Tb927.10.13110	Outer arm dynein light chain 7	522	623	535	811.425	1023	1028	929	0.424488	-1.23621	3.35095e-31	5.43444e-30	down	yes
Tb927.10.13930	phosphatidic acid phosphatase, putative	183	178	207	248.676	329	227	307	0.491757	-1.02398	2.67655e-07	7.26068e-07	down	yes
Tb927.10.14030	hypothetical protein, conserved	1943	2175	2049	3637.75	5010	4128	5102	0.322919	-1.63076	1.05339e-31	1.76099e-30	down	yes
Tb927.10.14160	Aquaglyceroporin 3	1905	1937	1970	3200.69	3970	3982	4316	0.354608	-1.4957	1.61643e-35	3.42326e-34	down	yes
Tb927.10.14760	clathrin light chain, putative	3397	3235	3309	4728.47	5776	4893	6347	0.435475	-1.19934	2.01622e-15	1.12999e-14	down	yes
Tb927.10.14890	C-terminal motor kinesin, putative	4000	5600	4870	7784.51	9237	9184	11082	0.363872	-1.4585	1.91683e-21	1.67688e-20	down	yes
Tb927.10.15760	hypothetical protein, conserved	1204	1461	1491	3083.18	4225	3780	4832	0.240426	-2.05633	6.72443e-41	1.94233e-39	down	yes
Tb927.10.16100	FK506-binding protein (FKBP)-type peptidyl-prolyl isomerase, putative	760	808	1201	1785.06	1778	2326	3014	0.287276	-1.79949	9.076e-07	2.34229e-06	down	yes
Tb927.10.2190	Protein of unknown function (DUF667), putative	1437	1789	1479	2165.45	2640	2480	2625	0.454528	-1.13756	7.29762e-21	6.07821e-20	down	yes
Tb927.10.2890	enolase	351	361	377	714.39	865	723	1256	0.281731	-1.82761	2.12296e-16	1.27941e-15	down	yes
Tb927.10.3400	hypothetical protein, conserved	65	67	54	122.6	142	164	189	0.280716	-1.83282	6.00324e-15	3.2579e-14	down	yes
Tb927.10.3990	DHH1	919	1817	1126	5123.65	7205	7361	9038	0.120713	-3.05035	2.13023e-19	1.59124e-18	down	yes
Tb927.10.540	ATP-dependent RNA helicase SUB2, putative	541	794	543	2853.24	4463	4359	4611	0.104336	-3.26068	1.6046e-105	4.6075e-103	down	yes
Tb927.10.5690	procyclin-associated gene 2 (PAG2) protein, putative	1686	1925	1599	2959.48	3706	4098	3735	0.339563	-1.55825	1.15857e-50	5.33346e-49	down	yes
Tb927.10.5770	Valosin-containing protein	2175	2467	2414	3441.9	4076	4168	4368	0.418629	-1.25626	1.729e-28	2.37416e-27	down	yes
Tb927.10.5810	The ARF-like 2 binding protein BART, putative	4417	6826	4813	11273.7	14733	14745	16984	0.256581	-1.96251	1.12944e-33	2.14946e-32	down	yes
Tb927.10.6050	clathrin heavy chain	423	676	520	1320.58	1829	1743	2063	0.213258	-2.22933	1.51255e-39	3.96964e-38	down	yes
Tb927.10.6670	dynein light chain, putative	25	19	20	32.1488	38	40	41	0.405183	-1.30336	0.000267505	0.000526648	down	yes
Tb927.10.6740	Plasma-membrane choline transporter, putative	1005	986	1019	2118.88	3034	2625	3078	0.257699	-1.95624	5.92016e-48	2.36879e-46	down	yes
Tb927.10.6880	glyceraldehyde 3-phosphate dehydrogenase, cytosolic	132	174	202	1276.49	2060	1816	2339	0.0606551	-4.04323	1.5582e-109	5.433e-107	down	yes
Tb927.10.8230	protein disulfide isomerase 2	3937	3992	4195	7309.91	9441	8549	10751	0.314173	-1.67037	5.77303e-31	9.22457e-30	down	yes
Tb927.10.8940	flagellum targeting protein kharon1, putative	5619	9694	7361	16067.8	21138	20476	24691	0.253105	-1.98219	2.19952e-29	3.16725e-28	down	yes
Tb927.10.9570	paraflagellar rod component, putative	1962	2345	1938	4434.76	5826	5807	6682	0.25412	-1.97642	1.00768e-46	3.79843e-45	down	yes
Tb927.11.11250	cytosolic malate dehydrogenase	2592	2513	3093	4178.94	5548	4324	5629	0.394309	-1.3426	2.80813e-17	1.79775e-16	down	yes
Tb927.11.11520	glycosomal membrane protein	3381	3466	4019	5122.74	6494	5425	6520	0.440069	-1.1842	2.36763e-17	1.52575e-16	down	yes
Tb927.11.11690	Vacuolar proton pump subunit B, putative	3962	4606	4356	7968.49	10633	10338	10807	0.304421	-1.71586	3.5999e-57	2.22442e-55	down	yes
Tb927.11.11975	cytoskeleton-associated protein, putative	30	24	35	41.0436	29	60	57	0.457095	-1.12943	0.00264772	0.00456708	down	yes
Tb927.11.11980	cytoskeleton-associated protein 15	123	126	149	178.484	193	169	259	0.474628	-1.07513	4.71097e-06	1.12978e-05	down	yes
Tb927.11.12210	Domain of unknown function (DUF4586), putative	2617	3158	2729	4463.6	5594	5388	5850	0.377544	-1.40528	1.59467e-31	2.6343e-30	down	yes
Tb927.11.13020	calmodulin	940	887	984	1231.26	1533	1277	1477	0.491304	-1.02531	1.24947e-13	6.09318e-13	down	yes
Tb927.11.13500	par1	8819	9415	10071	13348.6	15909	14881	17261	0.439625	-1.18566	2.98963e-20	2.37299e-19	down	yes
Tb927.11.1430	Component of motile flagella 2	3111	3745	3798	4680.77	5756	5187	5451	0.486539	-1.03937	7.69026e-20	5.92581e-19	down	yes
Tb927.11.14310	small nuclear ribonucleoprotein Sm-G	401	445	430	569.184	785	638	596	0.476712	-1.06881	5.77081e-17	3.61853e-16	down	yes
Tb927.11.14620	expression site-associated gene 2 (ESAG2) protein, putative	2588	3007	2425	4515.09	5966	5473	6020	0.343564	-1.54135	3.09973e-34	6.13848e-33	down	yes
Tb927.11.14840	chromosomal passenger complex 2	3425	4291	3387	5090.74	5555	6277	6336	0.456932	-1.12995	1.74758e-18	1.22043e-17	down	yes
Tb927.11.15100	Tb5.20	3151	3480	3304	5308.85	6813	6306	7017	0.368911	-1.43865	4.72621e-34	9.19163e-33	down	yes
Tb927.11.15480	heat shock protein Hsp20, putative	19	17	26	39.3609	40	44	71	0.295472	-1.7589	9.35841e-06	2.17902e-05	down	yes
Tb927.11.16400	kinetoplast-associated protein 3, putative	1552	1935	1695	2399.56	3020	2918	2711	0.450382	-1.15078	9.83259e-32	1.64941e-30	down	yes
Tb927.11.16550	Zinc finger protein, C3H1 type-like	240	529	320	627.924	724	963	787	0.329105	-1.60338	1.14464e-13	5.61001e-13	down	yes
Tb927.11.16760	T-complex protein 1, alpha subunit, putative	2935	3187	3209	5001.58	6396	5848	6725	0.367391	-1.44461	7.99739e-31	1.26341e-29	down	yes
Tb927.11.17000	AIR9-like protein	2409	3385	3132	6009.62	8118	7220	9100	0.270894	-1.8842	3.95355e-33	7.26902e-32	down	yes
Tb927.11.17840	retrotransposon hot spot protein (RHS), degenerate	10	18	22	48.4603	80	75	62	0.17375	-2.52492	4.77006e-14	2.41171e-13	down	yes
Tb927.11.17890	expression site-associated gene 1 (ESAG1) protein, putative	594	619	625	1156.52	1700	1494	1463	0.297091	-1.75103	5.12233e-57	3.12558e-55	down	yes
Tb927.11.1860	histone H1	1	2	4	14.0313	37	12	19	0.077224	-3.69481	2.02857e-06	5.05487e-06	down	yes
Tb927.11.18680	dynein light chain LC8, putative	2184	2461	2118	5794.09	8689	7666	8672	0.202038	-2.3073	1.2135e-75	1.31638e-73	down	yes
Tb927.11.1870	histone H1	0	0	0	24.8243	31	40	56	0.00321763	-8.27978	3.57165e-11	1.39816e-10	down	yes
Tb927.11.2400	Flabarin-like protein	776	1045	838	2137.91	3110	2954	3075	0.217582	-2.20037	2.99388e-67	2.63326e-65	down	yes
Tb927.11.2610	hypothetical protein, conserved	9411	11643	11130	16355.6	19141	18594	22864	0.394429	-1.34216	3.36713e-20	2.66612e-19	down	yes
Tb927.11.3250	dynein heavy chain, putative	8292	11176	9987	17931.8	23283	23247	24677	0.30867	-1.69586	3.02143e-42	9.33488e-41	down	yes
Tb927.11.3310	ubiquitin-conjugating enzyme, putative	481	862	604	1646.82	2208	2367	2527	0.203709	-2.29542	2.63987e-38	6.47564e-37	down	yes
Tb927.11.4180	PSP1 C-terminal conserved region, putative	1793	2510	2080	3465.4	4356	4693	4270	0.359476	-1.47603	9.40128e-38	2.22239e-36	down	yes
Tb927.11.4460	ALBA-Domain Protein	1275	1638	1393	2405.58	3071	2720	3442	0.346443	-1.52931	1.4765e-23	1.47695e-22	down	yes
Tb927.11.5520	triosephosphate isomerase	3490	3631	4674	7695.48	10214	9131	11632	0.283171	-1.82026	3.60245e-29	5.1046e-28	down	yes
Tb927.11.5850	RNA-binding protein 38, putative	5738	6411	5896	8374.16	9424	9311	11135	0.449842	-1.15251	7.35848e-17	4.56712e-16	down	yes
Tb927.11.6230	protein transport protein SEC61 subunit alpha, putative	3883	4684	4564	6564.82	7984	7740	8549	0.403778	-1.30837	1.24379e-26	1.53129e-25	down	yes
Tb927.11.6870	14-3-3 protein 2	483	681	582	2344.61	3659	3300	3891	0.119725	-3.0622	1.10766e-93	2.16281e-91	down	yes
Tb927.11.720	hypothetical protein, conserved	9	9	14	50.09	77	70	88	0.101648	-3.29835	1.95381e-18	1.36153e-17	down	yes
Tb927.11.7213	Endoplasmic Reticulum-Golgi Intermediate Compartment (ERGIC)/Endoplasmic reticulum vesicle transporter, putative	0	0	0	52.5523	100	64	106	0.00151761	-9.36398	1.74668e-14	9.13379e-14	down	yes
Tb927.11.7350	Histone H2B variant V	2730	3215	2956	4346.36	5376	5043	5508	0.417765	-1.25924	6.14799e-27	7.74488e-26	down	yes
Tb927.11.7460	luminal binding protein 1 (BiP), putative	1689	1692	1859	2806.85	3552	3172	3890	0.368225	-1.44134	5.58584e-24	5.75867e-23	down	yes
Tb927.11.7510	luminal binding protein 1 (BiP), putative	5708	5976	6617	9068.74	10347	10459	12455	0.409804	-1.28699	1.63822e-19	1.2341e-18	down	yes
Tb927.11.7560	Component of motile flagella 15	2476	3064	3019	3908.14	4897	4362	4674	0.459488	-1.1219	3.31257e-21	2.83441e-20	down	yes
Tb927.11.760	protein phosphatase 2C, putative	6109	8105	7313	10066.1	12806	11757	11805	0.443312	-1.1736	1.00848e-25	1.17352e-24	down	yes
Tb927.11.880	cyclophilin a	9380	11705	9710	21740.9	29299	27604	32725	0.255737	-1.96727	6.45014e-46	2.35853e-44	down	yes
Tb927.11.8970	ribose 5-phosphate isomerase, putative	3753	3752	4128	5415.42	6452	5904	7006	0.448548	-1.15666	1.00254e-17	6.59998e-17	down	yes
Tb927.11.9400	hypothetical protein, conserved	2316	2761	2463	4019.66	5731	4959	4666	0.369584	-1.43603	2.15008e-45	7.57804e-44	down	yes
Tb927.11.9410	hypothetical protein	262	267	217	347.286	416	386	441	0.449505	-1.15359	3.48831e-12	1.50426e-11	down	yes
Tb927.11.9420	ATP synthase, putative	1261	1417	1361	1897.67	2387	2125	2330	0.4419	-1.17821	4.42579e-23	4.30369e-22	down	yes
Tb927.11.9860	EF-hand domain pair, putative	3369	4626	3563	8258.38	10712	11199	12309	0.251534	-1.99118	1.38199e-44	4.78452e-43	down	yes
Tb927.11.9920	polyubiquitin, putative	391	467	446	1636.99	2182	2368	2925	0.129453	-2.9495	1.9209e-70	1.78607e-68	down	yes
Tb927.2.1130	retrotransposon hot spot protein 3 (RHS3), interrupted, degenerate	25	27	26	123.013	155	158	257	0.100789	-3.31059	3.98922e-26	4.74961e-25	down	yes
Tb927.2.1260	expression site-associated gene 4 (ESAG4), degenerate	57	49	57	165.139	244	206	280	0.166469	-2.58668	2.06782e-28	2.82747e-27	down	yes
Tb927.2.2160	paraflagellar rod component, putative	722	1149	801	2422.3	3601	3446	3568	0.187843	-2.4124	2.69759e-56	1.56766e-54	down	yes
Tb927.2.2510	Mitochondrial outer membrane protein porin 1	112	73	106	134.21	181	157	144	0.457572	-1.12793	2.61679e-07	7.10667e-07	down	yes
Tb927.2.2670	histone H4 variant	4230	4489	4280	6357.51	7666	7598	8046	0.41766	-1.2596	8.22149e-30	1.21248e-28	down	yes
Tb927.2.270	retrotransposon hot spot protein 3 (RHS3), frameshift	123	177	180	219.916	230	255	296	0.457018	-1.12968	2.90343e-08	8.70582e-08	down	yes
Tb927.2.2770	hypothetical protein, conserved	397	618	482	1371.31	1949	1920	2132	0.185646	-2.42938	1.00479e-53	5.24589e-52	down	yes
Tb927.2.3320	65 kDa invariant surface glycoprotein	534	612	533	1278.18	1923	1679	1793	0.233291	-2.0998	2.34572e-64	1.8321e-62	down	yes
Tb927.2.3340	hypothetical protein	808	777	827	1165.36	1604	1148	1483	0.425767	-1.23186	1.68699e-14	8.83727e-14	down	yes
Tb927.2.4410	Eukaryotic protein of unknown function (DUF846), putative	2095	2333	2110	2975.38	3821	3703	3145	0.462863	-1.11134	5.09229e-41	1.48406e-39	down	yes
Tb927.2.5160	chaperone protein DnaJ, putative	5249	5261	6961	11195.4	13051	13846	17798	0.289957	-1.78609	9.2576e-24	9.40499e-23	down	yes
Tb927.3.1010	hypothetical protein, conserved	3231	3969	3610	5385.36	6971	6279	6685	0.40575	-1.30134	2.98178e-30	4.5274e-29	down	yes
Tb927.3.1120	GTP-binding nuclear protein rtb2, putative	1646	2294	1821	3296.02	4133	3979	4671	0.335048	-1.57756	4.29883e-26	5.10578e-25	down	yes
Tb927.3.1900	conserved protein, unknown function	612	849	685	1036.95	1380	1290	1148	0.4229	-1.24161	6.60845e-25	7.28198e-24	down	yes
Tb927.3.2590	hypothetical protein	1002	1119	1000	1353.94	1677	1476	1557	0.497083	-1.00844	7.96319e-18	5.29595e-17	down	yes
Tb927.3.2960	inosine-adenosine-guanosine-nucleosidehydrolase	3682	4959	4482	8933.13	11751	11959	12888	0.267344	-1.90323	6.82993e-49	2.86183e-47	down	yes
Tb927.3.3450	ADP-ribosylation factor-like protein 3, putative	2909	2927	2855	4815.09	6080	5824	6570	0.351845	-1.50699	2.19282e-33	4.08559e-32	down	yes
Tb927.3.3490	High mobility group protein TDP1	1157	1303	1175	1592.83	1922	1690	1938	0.489576	-1.0304	1.94029e-15	1.09119e-14	down	yes
Tb927.3.3560	U-box domain containing protein, putative	3721	4608	4396	5523.69	6843	5991	6396	0.495158	-1.01404	2.43804e-18	1.69413e-17	down	yes
Tb927.3.3580	heat shock protein 90, putative	7136	7722	9388	13350.9	14756	16794	19420	0.353861	-1.49874	3.46028e-21	2.95562e-20	down	yes
Tb927.3.3780	tryparedoxin 1a, putative	40	37	55	64.9356	68	88	83	0.415197	-1.26813	4.70816e-06	1.12938e-05	down	yes
Tb927.3.4110	Pyruvate transporter, putative	1868	1990	1922	2649.32	2944	3050	3420	0.458504	-1.12499	6.7039e-18	4.48904e-17	down	yes
Tb927.3.430	expression site-associated gene 3 (ESAG3), truncated	0	0	0	11.7511	24	11	25	0.00680075	-7.20009	4.50904e-08	1.32516e-07	down	yes
Tb927.3.4330	Paraflagellar rod protein 1-5	488	400	512	684.841	1103	496	890	0.41924	-1.25415	0.00135412	0.00243781	down	yes
Tb927.3.5180	ADF/Cofilin	1101	1483	1091	4070.04	6027	5931	6436	0.149072	-2.74591	1.0147e-85	1.62402e-83	down	yes
Tb927.3.560	expression site-associated gene 11 (ESAG11) protein, putative	414	525	366	815.042	1097	1033	1129	0.299337	-1.74016	9.28129e-30	1.36056e-28	down	yes
Tb927.3.5750	retrotransposon hot spot protein (RHS, pseudogene), putative	97	114	98	145.28	161	185	179	0.442055	-1.1777	3.2124e-10	1.14129e-09	down	yes
Tb927.3.5810	expression site-associated gene 2 (ESAG2) (pseudogene)	0	0	0	70.2675	133	124	111	0.00113215	-9.78672	3.20563e-16	1.91886e-15	down	yes
Tb927.3.5820	expression site-associated gene 11 (ESAG11), degenerate	8	11	6	14.3941	14	21	21	0.334193	-1.58125	0.00366071	0.00618866	down	yes
Tb927.3.720	zinc finger protein 3	695	1016	644	2101.38	2803	2997	3337	0.191723	-2.3829	1.11592e-43	3.71834e-42	down	yes
Tb927.3.930	dynein heavy chain, putative	9269	12546	11124	17419.3	22199	21621	22234	0.372706	-1.42389	1.92373e-33	3.60488e-32	down	yes
Tb927.4.1080	V-type ATPase, A subunit, putative	2981	3402	3034	4254.66	5225	4734	5116	0.46765	-1.0965	1.12712e-21	9.98551e-21	down	yes
Tb927.4.130	receptor-type adenylate cyclase GRESAG 4, pseudogene, putative	39	46	60	180.205	221	265	334	0.131121	-2.93103	1.68872e-30	2.62532e-29	down	yes
Tb927.4.1300	amidinotransferase, putative	2840	3637	3661	8573.17	11128	10916	14587	0.204654	-2.28874	1.77052e-41	5.28611e-40	down	yes
Tb927.4.180	hypothetical protein	40	72	34	201.674	306	316	319	0.115988	-3.10795	1.69907e-40	4.75301e-39	down	yes
Tb927.4.2040	DNA/RNA-binding protein Alba 3	2938	3036	3254	5791.39	8273	7020	7892	0.298013	-1.74655	4.39938e-46	1.6208e-44	down	yes
Tb927.4.2450	protein disulfide isomerase 1	2724	3302	3035	6467.55	8051	7943	10589	0.252322	-1.98666	1.9131e-33	3.59184e-32	down	yes
Tb927.4.2530	hypothetical protein, conserved	3602	5094	4132	7018.13	8836	8347	9646	0.355651	-1.49147	4.25753e-25	4.7998e-24	down	yes
Tb927.4.2740	p25-alpha, putative	2120	2941	2306	4016.98	4806	4925	5598	0.357473	-1.48409	8.1801e-24	8.34507e-23	down	yes
Tb927.4.3280	expression site-associated gene 2 (ESAG2) protein, putative	3	5	3	8.92544	11	18	10	0.21437	-2.22183	0.00175432	0.00310392	down	yes
Tb927.4.3480	hypothetical protein	1090	1026	1161	1484.11	1917	1643	1711	0.467514	-1.09692	3.09565e-19	2.28097e-18	down	yes
Tb927.4.3590	translation elongation factor 1-beta, putative	1069	1059	1073	1494.51	1897	1491	1952	0.447061	-1.16146	7.99786e-14	3.9616e-13	down	yes
Tb927.4.4040	hypothetical protein, conserved	2162	2696	2178	3866.96	4781	5035	5047	0.354395	-1.49657	8.61891e-37	1.97064e-35	down	yes
Tb927.4.5010	calreticulin, putative	3725	4372	4628	7127.64	9065	8152	10168	0.345481	-1.53332	9.92662e-26	1.15787e-24	down	yes
Tb927.5.1000	ubiquitin-conjugating enzyme E2, putative	6425	8310	7384	12579.6	16029	15609	17164	0.338043	-1.56472	1.06569e-35	2.27169e-34	down	yes
Tb927.5.1160	Degradation arginine-rich protein for mis-folding, putative	2589	2771	3044	3773.64	4637	4092	4586	0.472139	-1.08272	3.36295e-18	2.3008e-17	down	yes
Tb927.5.1400	hypothetical protein	0	4	1	29.6904	46	59	47	0.0247663	-5.33548	2.28275e-13	1.09087e-12	down	yes
Tb927.5.1410	64 kDa invariant surface glycoprotein	6	7	3	384.93	668	579	731	0.00602867	-7.37395	2.7856e-75	2.95607e-73	down	yes
Tb927.5.1420	hypothetical protein	12	14	10	21.0944	21	28	33	0.327554	-1.61019	0.000461976	0.000884888	down	yes
Tb927.5.1430	64 kDa invariant surface glycoprotein	4	8	6	54.7378	83	87	100	0.0497503	-4.32915	1.03543e-23	1.04755e-22	down	yes
Tb927.5.1440	hypothetical protein	8	16	2	119.348	225	169	206	0.0323564	-4.94981	7.71388e-40	2.0633e-38	down	yes
Tb927.5.160	retrotransposon hot spot protein (RHS, pseudogene), putative	0	5	0	8.18988	14	12	13	0.0950909	-3.39455	0.000362578	0.00070263	down	yes
Tb927.5.2940	stress-induced protein sti1, putative	3845	3617	4959	7406.29	7359	8721	12640	0.318824	-1.64917	4.89405e-06	1.17282e-05	down	yes
Tb927.5.4000	hypothetical protein	8	7	5	15.4254	10	24	30	0.231812	-2.10897	0.000555008	0.00105133	down	yes
Tb927.5.4010	Enriched in surface-labeled proteome protein 4	960	1257	1001	2757.25	3826	3768	4298	0.201553	-2.31077	2.92137e-59	1.9945e-57	down	yes
Tb927.5.4180	histone H4, putative	8	2	6	930.274	1562	1520	1728	0.00248746	-8.65111	4.4186e-109	1.438e-106	down	yes
Tb927.5.4190	histone H4, putative	3	5	7	12.0382	15	16	20	0.218924	-2.1915	0.000435638	0.000836902	down	yes
Tb927.5.4220	histone H4, putative	1	6	9	9.97637	11	9	19	0.298744	-1.74302	0.0192226	0.0293098	down	yes
Tb927.5.4260	histone H4, putative	0	2	0	180.603	285	371	290	0.00159678	-9.29062	2.54013e-19	1.88444e-18	down	yes
Tb927.5.4530	Long chain fatty acyl elongase	49	49	35	80.4662	109	98	111	0.313857	-1.67182	7.89123e-11	2.98728e-10	down	yes
Tb927.5.4570	Flagellum adhesion protein 3	186	197	208	352.064	549	388	452	0.319171	-1.6476	9.56285e-22	8.48747e-21	down	yes
Tb927.5.4575	hypothetical protein	7	8	13	13.7043	11	19	20	0.418067	-1.25819	0.0250575	0.037619	down	yes
Tb927.5.610	acidic phosphatase, putative	5932	6946	5835	8811.45	10183	10842	10825	0.440179	-1.18384	2.2294e-26	2.69711e-25	down	yes
Tb927.5.630	acidic phosphatase, putative	3343	3599	3257	6766.98	8828	8809	9835	0.277385	-1.85004	3.07005e-49	1.3146e-47	down	yes
Tb927.5.800	casein kinase I, isoform 2	563	1057	652	2515.89	3762	3676	3946	0.148344	-2.75299	5.94323e-50	2.59035e-48	down	yes
Tb927.6.100	receptor-type adenylate cyclase GRESAG 4, pseudogene, putative	9	18	12	61.2555	87	93	108	0.100868	-3.30946	2.26177e-21	1.96806e-20	down	yes
Tb927.6.110	hypothetical protein	4	8	9	60.2199	81	97	117	0.052904	-4.24048	7.78247e-24	7.95604e-23	down	yes
Tb927.6.150	retrotransposon hot spot protein 3 (RHS3), frameshift	65	79	62	302.618	394	444	567	0.108755	-3.20085	5.84827e-47	2.23034e-45	down	yes
Tb927.6.2200	DJ-1 family protein, putative	977	1045	1210	1948.28	2726	2265	2699	0.313867	-1.67177	2.41098e-31	3.9494e-30	down	yes
Tb927.6.3180	hypothetical protein, conserved	2593	3513	2612	3953.04	4457	4856	4754	0.463707	-1.10872	1.71522e-17	1.11267e-16	down	yes
Tb927.6.3470	hypothetical protein, conserved	203	246	164	279.209	344	344	311	0.46224	-1.11328	1.31204e-11	5.36857e-11	down	yes
Tb927.6.3840	reticulon domain protein	2477	4393	3408	8831.8	12153	12511	13543	0.199785	-2.32348	3.6642e-43	1.18456e-41	down	yes
Tb927.6.3940	Autophagy-related protein 27, putative	1184	1160	1226	1981.64	2913	2205	2513	0.351024	-1.51036	2.2953e-28	3.12974e-27	down	yes
Tb927.6.4280	glyceraldehyde 3-phosphate dehydrogenase, glycosomal	1352	1480	1943	2122.19	2167	2552	2722	0.478746	-1.06267	6.53494e-11	2.49124e-10	down	yes
Tb927.6.4500	conserved repeat domain containing protein, putative	2750	2846	2991	3755.78	4384	3866	4778	0.491368	-1.02512	2.98316e-13	1.41108e-12	down	yes
Tb927.6.5070	hypothetical protein, conserved	2938	3867	3414	6169.48	8255	7260	8824	0.312249	-1.67923	7.92629e-32	1.34115e-30	down	yes
Tb927.6.5490	expression site-associated gene 3 (ESAG3), degenerate	0	0	0	30.0449	47	48	60	0.00265586	-8.5566	3.39145e-12	1.46378e-11	down	yes
Tb927.7.1300	protein disulfide isomerase, putative	4864	5838	5509	8481.01	10292	10427	11215	0.379139	-1.3992	3.70842e-32	6.40802e-31	down	yes
Tb927.7.2000	retrotransposon hot spot protein 7 (RHS7), putative	19	29	12	26.5753	33	32	29	0.480298	-1.058	0.00993933	0.0157734	down	yes
Tb927.7.2190	translocon-associated protein (TRAP), alpha subunit, putative	528	657	643	1119.69	1313	1385	1722	0.306813	-1.70457	1.79788e-24	1.91833e-23	down	yes
Tb927.7.2650	hypothetical protein, conserved	5717	8707	6976	16600.2	23668	22342	24296	0.226732	-2.14094	5.43674e-51	2.5642e-49	down	yes
Tb927.7.2860	histone H2A, putative	11441	10786	11162	16040.1	20315	18709	19412	0.429347	-1.21978	7.43569e-29	1.04153e-27	down	yes
Tb927.7.2890	histone H2A, putative	0	0	0	5.57134	6	7	15	0.0143961	-6.11817	2.07407e-05	4.63366e-05	down	yes
Tb927.7.3440	I/6 autoantigen	601	597	817	929.467	1149	922	1230	0.454305	-1.13827	4.22229e-10	1.4887e-09	down	yes
Tb927.7.3630	TPR-repeat-containing chaperone protein DNAJ, putative	2752	3549	3180	4342.2	5786	4908	4869	0.457193	-1.12912	2.5951e-23	2.55403e-22	down	yes
Tb927.7.4060	cysteine peptidase, Clan CA, family C2, putative	1024	997	1208	1509.61	1818	1579	2000	0.445946	-1.16506	1.44516e-13	7.00204e-13	down	yes
Tb927.7.4160	Fatty acid elongase	1229	1370	1264	1978.91	2429	2419	2548	0.391112	-1.35435	8.66597e-32	1.46377e-30	down	yes
Tb927.7.4180	Fatty acid elongase	2437	3116	2757	4176.74	4939	5581	5057	0.400458	-1.32028	1.97069e-36	4.42295e-35	down	yes
Tb927.7.4290	Nuclear distribution protein C homolog	1827	1698	1991	2479	2516	2397	3700	0.472799	-1.0807	0.000619476	0.00116508	down	yes
Tb927.7.4470	hypothetical protein, conserved	957	1279	946	2015.7	2533	2689	2869	0.293426	-1.76893	1.22782e-34	2.50778e-33	down	yes
Tb927.7.4500	PX domain containing protein, putative	745	938	844	1880.45	2622	2520	2739	0.239512	-2.06183	1.07439e-59	7.54624e-58	down	yes
Tb927.7.4520	Thioredoxin-like, putative	215	284	228	442.577	632	479	637	0.309351	-1.69268	2.78616e-20	2.22051e-19	down	yes
Tb927.7.4770	cyclophilin-type peptidyl-prolyl cis-trans isomerase, putative	156	99	165	291.107	412	382	404	0.264105	-1.92082	4.28882e-21	3.64419e-20	down	yes
Tb927.7.5790	protein disulfide isomerase, putative	968	1587	1175	3062.28	4104	4394	4631	0.211411	-2.24187	7.67315e-45	2.66594e-43	down	yes
Tb927.7.6360	histone H2A variant Z	2539	3033	2917	3729.74	4728	4137	4218	0.48671	-1.03887	4.73269e-22	4.29816e-21	down	yes
Tb927.7.6690	Trypanosoma specific protein, unknown function	883	1604	1054	1873.31	2289	2596	2264	0.370725	-1.43158	1.97623e-17	1.27859e-16	down	yes
Tb927.7.6770	Acyl CoA binding protein, putative	848	951	1011	1521.88	1982	1927	1916	0.362048	-1.46575	7.48462e-41	2.14288e-39	down	yes
Tb927.7.6890	methyltransferase domain containing protein, putative	1045	1087	1280	1644.22	2210	1619	2136	0.426398	-1.22973	6.25794e-14	3.12513e-13	down	yes
Tb927.7.7510	hypothetical protein	1875	2073	1868	4441.32	6411	6038	6306	0.232448	-2.10502	3.32818e-83	4.84971e-81	down	yes
Tb927.8.1600	lysyl-tRNA synthetase, putative	1722	1885	1883	3195.54	4407	3682	4382	0.328753	-1.60493	9.44466e-34	1.80447e-32	down	yes
Tb927.8.1870	Golgi/lysosome glycoprotein 1	4697	6087	4980	10198.9	13260	13169	14714	0.285548	-1.80819	5.05912e-42	1.54835e-40	down	yes
Tb927.8.2070	Present in the outer mitochondrial membrane proteome 39-1	667	738	689	1289.22	1740	1694	1711	0.305448	-1.711	2.55345e-54	1.36226e-52	down	yes
Tb927.8.3380	succinate dehydrogenase iron-sulfur subunit	1017	1270	1006	2010.55	2495	2826	2690	0.30817	-1.6982	6.85924e-44	2.30126e-42	down	yes
Tb927.8.3530	glycerol-3-phosphate dehydrogenase [NAD+], glycosomal	12149	13974	16093	21755.7	25774	24627	30613	0.387112	-1.36918	5.29008e-19	3.82287e-18	down	yes
Tb927.8.4060	Flagellum adhesion protein 2, putative	1368	1581	1387	2353.01	2929	3006	3062	0.361068	-1.46966	5.46342e-39	1.39632e-37	down	yes
Tb927.8.4110	Flagellum adhesion protein 3, putative	137	146	141	331.452	430	487	489	0.226199	-2.14434	1.93067e-42	6.02207e-41	down	yes
Tb927.8.4430	uridine phosphorylase	4437	4205	5255	7572.51	8930	9251	10645	0.359839	-1.47458	1.3141e-23	1.32264e-22	down	yes
Tb927.8.4640	Component of motile flagella 19	1775	2045	2159	2595.18	3428	2657	2948	0.49583	-1.01208	1.47722e-14	7.78733e-14	down	yes
Tb927.8.480	phosphatidic acid phosphatase protein, putative	9	4	10	56.1494	80	122	77	0.0627911	-3.9933	4.38489e-23	4.26817e-22	down	yes
Tb927.8.5465	flagellar calcium-binding 24 kDa protein	11	14	15	22.9396	27	29	33	0.33608	-1.57312	0.000222894	0.00044329	down	yes
Tb927.8.6240	STOP axonemal protein	2683	3075	2786	4331.17	5238	4944	5872	0.396578	-1.33432	5.14638e-23	4.96975e-22	down	yes
Tb927.8.6390	lysophospholipase, putative	871	1053	1003	2500.28	3498	3301	3960	0.202482	-2.30413	3.9995e-59	2.7116e-57	down	yes
Tb927.8.6660	paraflagellar rod component, putative	4541	5244	5552	8345.62	10221	9726	11800	0.359379	-1.47642	3.5583e-25	4.0348e-24	down	yes
Tb927.8.6710	hypothetical protein, conserved	1676	1676	1712	2561.68	3128	3398	3048	0.398663	-1.32676	2.26855e-47	8.85913e-46	down	yes
Tb927.8.6720	hypothetical protein, conserved	2251	2291	2098	4301.91	5783	6034	5644	0.286281	-1.8045	1.78429e-77	2.0988e-75	down	yes
Tb927.8.6760	translationally-controlled tumor protein homolog, putative	6537	8035	6742	10330.7	12407	11838	13431	0.421885	-1.24508	6.53517e-22	5.86963e-21	down	yes
Tb927.8.7410	calreticulin, putative	2805	3343	3567	7404.78	9844	9543	11662	0.232517	-2.10459	1.06162e-45	3.82457e-44	down	yes
Tb927.8.7970	hypothetical protein	2363	3260	2752	4794.04	6152	6629	5990	0.334796	-1.57865	2.58362e-46	9.62743e-45	down	yes
Tb927.8.7980	Pyrophosphate-energized vacuolar membrane proton pump 2, putative	1698	1898	2214	2985.44	3637	3754	3797	0.388968	-1.36228	1.71392e-28	2.35676e-27	down	yes
Tb927.8.8330	cysteine peptidase, putative	2085	3294	2540	6538.09	9054	8984	9989	0.210054	-2.25117	4.71043e-48	1.89251e-46	down	yes
Tb927.8.890	Ras-related protein Rab1A	1773	3252	2226	4568.73	5822	6273	6284	0.2937	-1.76758	1.01998e-24	1.10645e-23	down	yes
Tb927.9.10010	chaperone protein DnaJ, putative	2468	2827	2889	4520.9	5804	5096	6386	0.352253	-1.50532	1.34885e-25	1.55844e-24	down	yes
Tb927.9.10230	Co-chaperone protein P23	7542	7913	7861	11530.9	13796	13339	15220	0.411139	-1.2823	9.7964e-25	1.06625e-23	down	yes
Tb927.9.11230	calmodulin-like protein, putative	569	569	532	886.452	1325	917	1113	0.373182	-1.42205	5.77547e-19	4.17055e-18	down	yes
Tb927.9.11540	hypothetical protein, conserved	3027	3171	3334	4144.22	5069	4434	4900	0.495627	-1.01267	1.1456e-17	7.53164e-17	down	yes
Tb927.9.11580	glycosomal membrane protein	729	819	1000	1844.12	2667	2316	2683	0.248132	-2.01082	9.77478e-42	2.95453e-40	down	yes
Tb927.9.12110	6-phosphogluconate dehydrogenase, decarboxylating	2538	2667	2726	3970.57	4778	4390	5449	0.404104	-1.3072	4.76666e-20	3.71998e-19	down	yes
Tb927.9.12550	glycerol kinase, glycosomal	237	233	264	406.366	485	509	564	0.352498	-1.50431	2.4997e-21	2.16545e-20	down	yes
Tb927.9.12570	glycerol kinase, glycosomal	355	447	467	884.833	1196	1197	1259	0.259798	-1.94454	4.86058e-46	1.78398e-44	down	yes
Tb927.9.12630	glycerol kinase, glycosomal	391	414	507	593.574	641	663	788	0.467251	-1.09773	8.2553e-11	3.11785e-10	down	yes
Tb927.9.12650	ubiquitin-activating enzyme E1, putative	8411	10666	10215	14587.6	16990	17302	19493	0.405563	-1.302	1.43695e-22	1.35939e-21	down	yes
Tb927.9.13070	Heat shock factor binding 1 domain-containing protein	5153	6908	5686	9448.76	11030	11352	13309	0.369442	-1.43658	2.29211e-22	2.12919e-21	down	yes
Tb927.9.13785	kinetoplastid membrane protein 11-5	1132	1238	1379	2167.08	2689	2949	2843	0.331683	-1.59212	3.12963e-44	1.07209e-42	down	yes
Tb927.9.13820	kinetoplastid membrane protein 11-3	40	26	26	47.4763	64	57	57	0.390874	-1.35523	1.71689e-05	3.87472e-05	down	yes
Tb927.9.1440	Paraquat-inducible protein A, putative	7559	8012	9096	10746.1	12562	12278	12608	0.493753	-1.01814	8.1575e-20	6.26606e-19	down	yes
Tb927.9.16050	leucine-rich repeat protein (pseudogene), putative	23	25	19	52.8386	74	76	75	0.223973	-2.1586	6.66181e-13	3.06934e-12	down	yes
Tb927.9.2470	nucleolar protein	6232	7971	7473	13194.7	16988	15856	19290	0.308978	-1.69443	2.03824e-32	3.59843e-31	down	yes
Tb927.9.2520	microtubule-associated protein	164	173	135	343.485	537	520	394	0.246821	-2.01846	6.14257e-42	1.87406e-40	down	yes
Tb927.9.4750	hypothetical protein	1439	1977	1581	3430.57	4342	4579	5135	0.264521	-1.91854	3.48103e-39	8.94349e-38	down	yes
Tb927.9.5770	tryparedoxin peroxidase	1188	1185	1504	2593.48	3372	3043	4072	0.274542	-1.8649	1.85262e-27	2.39883e-26	down	yes
Tb927.9.6210	arginine kinase	1317	1514	1393	4214.8	6083	5771	6819	0.16857	-2.56858	2.15397e-80	2.96187e-78	down	yes
Tb927.9.6290	arginine kinase	6011	6406	6852	11519.5	14076	14344	16819	0.317356	-1.65583	3.29928e-33	6.08902e-32	down	yes
Tb927.9.7110	GRAM domain containing protein, putative	3065	3586	3528	4849.15	5616	5484	6423	0.432664	-1.20868	2.90907e-19	2.14673e-18	down	yes
Tb927.9.7330	expression site-associated gene 2 (ESAG2) protein, putative	4	6	7	9.92825	11	9	18	0.329206	-1.60294	0.0165728	0.0255004	down	yes
Tb927.9.8000	ubiquitin-protein ligase, putative	2244	2434	2161	5336.28	7318	6790	8383	0.226458	-2.14268	2.77237e-50	1.24026e-48	down	yes
Tb927.9.9100	hypothetical protein, conserved	1039	1228	1028	2406.14	3312	3233	3491	0.245486	-2.02629	2.43478e-59	1.68587e-57	down	yes
Tb927.9.9550	conserved protein, unknown function	1632	2048	1681	3005.31	3748	3708	4134	0.345016	-1.53526	1.08541e-30	1.70094e-29	down	yes
Tb927.9.9940	parkin coregulated gene protein	1475	1717	1520	2103.46	2524	2635	2303	0.475836	-1.07146	2.57029e-34	5.13165e-33	down	yes
Tb927_08_v4.snoRNA.0001	C/D snoRNA	4	8	6	10.4089	11	22	9	0.327384	-1.61094	0.0127315	0.0199227	down	yes
Tb05.5K5.290	hypothetical protein	103	94	72	44.752	12	11	8	6.59031	2.72035	6.57307e-13	3.03274e-12	up	yes
Tb09.v4.0018	expression site-associated gene 3 (ESAG3) protein, putative	577	636	597	290.745	58	54	46	8.65744	3.11394	3.54319e-78	4.43489e-76	up	yes
Tb11.v5.0675	ubiquitin-activating enzyme E1, putative	406	510	479	226.536	29	54	52	7.75029	2.95425	3.29878e-43	1.07353e-41	up	yes
Tb927.1.2430	histone H3, putative	153	112	128	72.3568	19	36	26	3.68476	1.88157	1.99879e-10	7.25704e-10	up	yes
Tb927.1.2490	histone H3, putative	15428	15962	15568	6873.26	177	186	187	64.3172	6.00713	0	0	up	yes
Tb927.1.2510	histone H3, putative	704	880	940	541.556	272	254	390	2.03238	1.02317	8.05377e-07	2.08842e-06	up	yes
Tb927.10.1400	hypoxanthine-guanine phosphoribosyltransferase	1625	1510	1543	946.045	514	437	460	2.49612	1.31969	1.71298e-25	1.97448e-24	up	yes
Tb927.10.8440	glucose transporter 1B	520	489	509	239.486	26	35	44	10.8631	3.44137	7.0357e-59	4.73721e-57	up	yes
Tb927.10.8460	glucose transporter, putative	870	833	966	502.653	180	237	199	3.27134	1.70988	6.57626e-34	1.26137e-32	up	yes
Tb927.11.11965	cytoskeleton-associated protein, putative	207	205	228	121.454	56	46	50	3.17249	1.66562	1.24689e-15	7.13561e-15	up	yes
Tb927.11.1880	histone H1	50	58	72	29.6024	3	7	9	7.08943	2.82567	2.32158e-09	7.66506e-09	up	yes
Tb927.11.715	dynein light chain LC8, putative	837	1003	993	512.24	191	168	186	3.89851	1.96292	1.92122e-45	6.79599e-44	up	yes
Tb927.2.6240	adenosine transporter 2	778	811	1260	506.514	160	150	189	4.25431	2.08893	1.81934e-23	1.80694e-22	up	yes
Tb927.5.4200	histone H4, putative	91	87	106	47.4347	13	11	10	6.31636	2.65909	4.58499e-14	2.32295e-13	up	yes
Tb927.5.4480	paraflagellar rod component par4, putative	1789	2113	1790	1228.58	775	609	740	2.00191	1.00138	4.06777e-12	1.74106e-11	up	yes
Tb927.5.4580	Flagellum adhesion protein 3	354	324	350	217.966	127	108	126	2.14036	1.09785	2.87392e-10	1.02702e-09	up	yes
Tb927.9.15520	BARP protein	761	689	640	382.965	127	188	114	3.71412	1.89302	1.44501e-29	2.10877e-28	up	yes
Tb927.9.15810	retrotransposon hot spot protein 3 (RHS3), putative	224	226	216	120.911	43	40	46	3.88522	1.95799	4.67506e-20	3.65141e-19	up	yes
Tb927.9.15940	expression site-associated gene 3 (ESAG3) protein, putative	141	151	160	88.4634	43	40	39	2.79329	1.48196	6.89203e-11	2.62123e-10	up	yes
