# Supplementary material for: The Occurrence of Malignancy in Trypanosoma brucei brucei by Rapid Passage in Mice
Source: Front Microbiol. 2022 Jan 11;12:806626. doi: 10.3389/fmicb.2021.806626 (PMC8789148; doi:10.3389/fmicb.2021.806626)
Supplement: Supplementary file 7 [file Table_6.XLSX]

## Sheet: Sheet 1, summary DRGs(63)
	Cluster	Gene	Description
QS	1	Tb927.10.12090	RNA-binding protein, putative
	1	Tb927.10.12100	RNA-binding protein 7B
	1	Tb927.10.15020	CMGC/DYRK protein kinase, putative
	1	Tb927.10.5930	NEK family Serine/threonine-protein kinase, putative
	1	Tb927.11.6600	conserved protein, unknown function
	1	Tb927.2.2720	STE/STE7 protein kinase, putative
	1	Tb927.3.4560	5'-AMP-activated protein kinase catalytic subunit alpha, putative
	1	Tb927.4.670	conserved protein, unknown function
	1	Tb927.7.7160	kinetoplastid-specific dual specificity phosphatase, putative
	2	Tb927.10.5940	NEK family Serine/threonine-protein kinase, putative
	2	Tb927.11.11470	kinetoplast ribosomal PPR-repeat containing protein 14
	2	Tb927.11.1640	Stumpy formation signalling pathway protein, putative
	2	Tb927.2.4020	NEDD8-activating enzyme E1 regulatory subunit, putative
	2	Tb927.4.3620	serine threonine-protein phosphatase PP1, putative
	2	Tb927.4.3650	serine threonine-protein phosphatase PP1, putative
	2	Tb927.5.3580	phosphoglycerate mutase protein, putative
	2	Tb927.8.2860	hypothetical protein, conserved
	3	Tb927.10.16120	inosine-5'-monophosphate dehydrogenase
	3	Tb927.10.5950	Serine/threonine-protein kinase NEK17, putative
	3	Tb927.11.11480	Trichohyalin, putative
	3	Tb927.11.2250	conserved protein, unknown function
	3	Tb927.11.3650	adenylosuccinate synthetase, putative
	3	Tb927.11.4610	protein kinase A regulatory subunit
	3	Tb927.11.760	protein phosphatase 2C, putative
	3	Tb927.2.1810	chromatin-remodeling complex atpase chain iswi
	3	Tb927.4.3630	serine threonine-protein phosphatase PP1, putative
	3	Tb927.4.3640	serine threonine-protein phosphatase PP1, putative
	3	Tb927.6.2360	adenosine kinase, putative
	3	Tb927.9.4080	Stumpy formation signalling pathway protein, putative
	4	Tb927.11.300	hypothetical protein, conserved
	4	Tb927.11.750	DNA repair protein, putative
	5	Tb927.10.2030	Pentatricopeptide repeat protein (PPR), putative
	5	Tb927.11.290	Phosphatase and tensin homolog, putative
	5	Tb927.11.6610	hypothetical protein, conserved
	5	Tb927.8.1530	Golgi pH regulator, putative
	5	Tb927.9.13530	Stumpy formation signalling pathway protein, putative
	6	Tb927.10.2530	adenylate kinase, putative
	6	Tb927.6.2300	adenosine kinase, putative
	6	Tb927.7.2100	GMP synthase [glutamine-hydrolysing]
	6	Tb927.9.7550	adenylosuccinate lyase, putative
other regulators	1	Tb927.1.1930	phosphatidylinositol 3-kinase, putative
	1	Tb927.11.14220	Regulator of ESAG9-1
	1	Tb927.11.14950	zinc finger protein 2
	1	Tb927.3.2930	RNA-binding protein RBP6, putative
	1	Tb927.4.5310	Repressor of differentiation kinase 2
	1	Tb927.9.6090	PTP1-interacting protein, 39 kDa
	2	Tb927.4.5390	serine/threonine-protein kinase NrkA
	3	Tb927.11.14070	Repressor of differentiation kinase 1
	3	Tb927.3.720	zinc finger protein 3
	3	Tb927.4.2040	DNA/RNA-binding protein Alba 3
	3	Tb927.6.3490	zinc finger protein 1
	3	Tb927.8.2780	RNA-binding protein RBP10, putative
	3	Tb927.8.6930	serine/threonine-protein kinase NRKB, putative
	4	Tb927.1.570	Histone-lysine N-methyltransferase, H3 lysine-76 specific
	4	Tb927.10.7420	bromodomain factor 2 protein, putative
	4	Tb927.11.10070	Bromodomain, putative
	4	Tb927.3.4860	mitogen-activated protein kinase kinase 1
	4	Tb927.9.6100	PTP1-interacting protein, 39 kDa
	6	Tb927.11.4450	ALBA-Domain Protein
	6	Tb927.11.4460	ALBA-Domain Protein
	6	Tb927.4.2030	DNA/RNA-binding protein Alba 4
	6	Tb927.6.4220	mitogen-activated protein kinase 5
	6	Tb927.7.2140	zinc finger protein family member, putative

## Sheet: Sheet 2, (DRGs in lab_mono)
Comparable group	Gene		Tbp80C01_count	Tbp80C02_count	Tbp80C03_count	baseMean	Tbp1A01_count	Tbp1A03_count	Tbp1A04_count	FoldChange	Log2FoldChange	p-values	adjusted p-values	Up/Down(Tbp80C)	Significant
Tbp80C vs Tbp1A	Tb927.4.2040	DNA/RNA-binding protein Alba 3	3680	2578	3943	5620.02	8273	7020	7892	0.434336	-1.20312	1.82e-07	0.000114701	down	yes
Tbp80C vs Tbp1A	Tb927.11.11480	Trichohyalin, putative	3639	3513	3555	4444.6	5682	4963	5221	0.661365	-0.596482	0.000537818	0.0233302	down	no
Tbp80C vs Tbp1A	Tb927.2.1810	chromatin-remodeling complex atpase chain iswi	3066	1753	2362	3083.33	4460	3668	3248	0.6193	-0.69129	0.00129534	0.0349899	down	no
Tbp80C vs Tbp1A	Tb927.4.2030	DNA/RNA-binding protein Alba 4	2118	2517	2451	3346.34	4676	3698	4440	0.542766	-0.881597	2.29e-05	0.00341683	down	no
Tbp80C vs Tbp1A	Tb927.8.1530	Golgi pH regulator, putative	983	747	671	940.028	1155	1240	901	0.711573	-0.490917	0.00224374	0.0479569	down	no
Tbp80C vs Tbp1A	Tb927.1.1930	phosphatidylinositol 3-kinase, putative	7561	9928	6695	6629.32	5099	6263	4631	1.48289	0.568409	0.00112018	0.0333344	up	no
Tbp80C vs Tbp1A	Tb927.11.14220	Regulator of ESAG9-1	1095	1597	916	921.987	549	759	674	1.76367	0.818577	0.000221253	0.014033	up	no
Tbp80C vs Tbp1A	Tb927.11.6600	conserved protein, unknown function	664	914	633	587.155	396	524	418	1.61892	0.69503	0.000551362	0.0233428	up	no
	Gene		Tbp120C01_count	Tbp120C02_count	Tbp120C03_count	baseMean	Tbp1A01_count	Tbp1A03_count	Tbp1A04_count	FoldChange	Log2FoldChange	p-values	adjusted p-values	Up/Down(Tbp120C)	Significant
Tbp120C vs Tbp1A	Tb927.10.12100	RNA-binding protein 7B	910	902	877	1045.64	1211	1272	1082	0.683233	-0.549549	8.73e-09	1.33e-06	down	no
Tbp120C vs Tbp1A	Tb927.10.5950	Serine/threonine-protein kinase NEK17, putative	264	278	277	298.728	298	382	294	0.763155	-0.389951	0.00678218	0.0434812	down	no
Tbp120C vs Tbp1A	Tb927.11.11480	Trichohyalin, putative	4740	4408	4615	4951.66	5682	4963	5221	0.780844	-0.356893	0.000983085	0.0121913	down	no
Tbp120C vs Tbp1A	Tb927.11.3650	adenylosuccinate synthetase, putative	540	487	514	585.692	695	579	675	0.709932	-0.494247	0.000554517	0.00837004	down	no
Tbp120C vs Tbp1A	Tb927.11.4460	ALBA-Domain Protein	2490	2644	2404	2820.25	3071	2720	3442	0.730728	-0.452594	0.00211925	0.0200858	down	no
Tbp120C vs Tbp1A	Tb927.11.4610	protein kinase A regulatory subunit	676	790	639	755.041	803	832	780	0.788296	-0.34319	0.0082652	0.049207	down	no
Tbp120C vs Tbp1A	Tb927.11.760	protein phosphatase 2C, putative	11185	10778	10953	11560.5	12806	11757	11805	0.815836	-0.293648	0.00254299	0.022687	down	no
Tbp120C vs Tbp1A	Tb927.3.2930	RNA-binding protein RBP6, putative	444	529	412	523.034	529	783	452	0.719609	-0.474715	0.00605994	0.0406383	down	no
Tbp120C vs Tbp1A	Tb927.4.2040	DNA/RNA-binding protein Alba 3	6560	6910	6494	7224.72	8273	7020	7892	0.774337	-0.368967	0.0026626	0.0233589	down	no
Tbp120C vs Tbp1A	Tb927.4.5310	Repressor of differentiation kinase 2	2139	2250	2001	2266.58	2392	2375	2407	0.802805	-0.316879	0.0050511	0.0359716	down	no
Tbp120C vs Tbp1A	Tb927.7.2140	zinc finger protein family member, putative	425	563	461	559.649	605	690	598	0.69409	-0.526806	0.000304596	0.00550606	down	no
Tbp120C vs Tbp1A	Tb927.7.7160	kinetoplastid-specific dual specificity phosphatase, putative	2401	2067	2225	2424.95	2571	2900	2394	0.770217	-0.376663	3.43e-05	0.00113345	down	no
Tbp120C vs Tbp1A	Tb927.9.7550	adenylosuccinate lyase, putative	1159	1080	1193	1206.71	1247	1404	1168	0.813709	-0.297415	0.00203037	0.0196379	down	no
Tbp120C vs Tbp1A	Tb927.11.1640	Stumpy formation signalling pathway protein, putative	1113	1144	1221	953.482	860	927	560	1.35621	0.439583	0.00135133	0.0149765	up	no
Tbp120C vs Tbp1A	Tb927.5.3580	phosphoglycerate mutase protein, putative	731	558	727	516.98	479	422	258	1.58884	0.667975	0.000150689	0.003336	up	no
The above genes showed significant transcriptional differences of adjusted p-values ≤ 0.05.

## Sheet: Sheet 3, (DRGs in nat_mono
	Gene	Description	STIB80501_count	STIB80502_count	STIB80504_count	baseMean	Tb1A01_count	Tb1A03_count	Tb1A04_count	FoldChange	Log2FoldChange	p-values	adjusted p-values	Up/Down(STIB805)	Significant
STIB805 vs Tbp1A	Tb927.11.4460	ALBA-Domain Protein	985	1010	1133	2076.35	3071	2720	3442	0.330315	-1.59808	1.19809e-22	3.75505e-21	down	yes
	Tb927.11.4610	protein kinase A regulatory subunit	34	29	25	418.737	803	832	780	0.0359961	-4.79601	3.06684e-114	2.97974e-111	down	yes
	Tb927.3.2930	RNA-binding protein RBP6, putative	235	139	159	379.79	529	783	452	0.305737	-1.70964	4.51869e-13	5.80361e-12	down	yes
	Tb927.3.720	zinc finger protein 3	1155	925	1177	2079.49	2803	2997	3337	0.349727	-1.5157	3.89757e-19	9.16921e-18	down	yes
	Tb927.4.3630	serine threonine-protein phosphatase PP1, putative	4	6	3	152.234	339	271	286	0.0142869	-6.12916	3.51018e-43	3.70706e-41	down	yes
	Tb927.4.3640	serine threonine-protein phosphatase PP1, putative	280	359	347	565.823	861	789	764	0.40173	-1.3157	3.60022e-21	1.01391e-19	down	yes
	Tb927.4.5310	Repressor of differentiation kinase 2	1191	876	987	1711.16	2392	2375	2407	0.421618	-1.24599	1.12563e-13	1.56238e-12	down	yes
	Tb927.6.2300	adenosine kinase, putative	1	3	6	52.533	91	111	102	0.0322632	-4.95397	1.05317e-20	2.85826e-19	down	yes
	Tb927.6.2360	adenosine kinase, putative	210	214	337	384.444	553	544	463	0.480039	-1.05878	2.69784e-09	2.16809e-08	down	yes
	Tb927.6.3490	zinc finger protein 1	136	97	99	472.755	765	810	901	0.132227	-2.91891	6.78388e-45	7.84669e-43	down	yes
	Tb927.7.2140	zinc finger protein family member, putative	187	143	102	388.422	605	690	598	0.228086	-2.13235	5.82577e-22	1.73629e-20	down	yes
	Tb927.8.6930	serine/threonine-protein kinase NRKB, putative	703	701	664	1408.42	2046	2239	2085	0.320713	-1.64065	3.68514e-36	2.59455e-34	down	yes
	Tb927.9.4080	Stumpy formation signalling pathway protein, putative	89	92	89	159.953	244	278	177	0.385679	-1.37453	1.5449e-12	1.86695e-11	down	yes
	Tb927.9.6090	PTP1-interacting protein, 39 kDa	85	57	66	129.263	158	200	204	0.365497	-1.45207	7.23633e-09	5.4334e-08	down	yes
	Tb927.11.290	Phosphatase and tensin homolog, putative	1919	2186	1818	1323.44	660	776	633	2.83854	1.50515	8.59165e-30	4.28084e-28	up	yes
	Tb927.11.300	hypothetical protein, conserved	571	606	646	423.477	242	297	204	2.43841	1.28594	7.35159e-20	1.8362e-18	up	yes
	Tb927.1.1930	phosphatidylinositol 3-kinase, putative	3119	2838	2593	4074.56	5099	6263	4631	0.533943	-0.905243	1.50407e-10	1.4327e-09	down	no
	Tb927.10.12090	RNA-binding protein, putative	1039	1125	1028	1324.34	1598	1593	1566	0.661545	-0.596088	3.00212e-06	1.50353e-05	down	no
	Tb927.11.14070	Repressor of differentiation kinase 1	177	203	147	249.863	308	446	236	0.535462	-0.901144	2.67031e-05	0.000112266	down	no
	Tb927.11.14950	zinc finger protein 2	2878	2737	3642	4542.26	5823	5715	6386	0.504643	-0.986664	1.24142e-10	1.20255e-09	down	no
	Tb927.2.1810	chromatin-remodeling complex atpase chain iswi	1477	1758	2733	2867.22	4460	3668	3248	0.514508	-0.958736	2.03011e-07	1.22437e-06	down	no
	Tb927.2.2720	STE/STE7 protein kinase, putative	899	899	751	1073.44	1305	1602	1033	0.648596	-0.624608	5.37822e-05	0.000212159	down	no
	Tb927.4.3650	serine threonine-protein phosphatase PP1, putative	242	239	227	301.147	365	419	323	0.635768	-0.653428	1.79648e-05	7.82017e-05	down	no
	Tb927.4.5390	serine/threonine-protein kinase NrkA	241	241	240	325.127	443	418	373	0.579454	-0.787234	7.90044e-08	5.11057e-07	down	no
	Tb927.11.10070	Bromodomain, putative	1487	1811	2030	1422.74	1217	1107	968	1.59497	0.673526	5.89645e-08	3.89198e-07	up	no
	Tb927.4.2030	DNA/RNA-binding protein Alba 4	6266	7240	8690	5799.88	4676	3698	4440	1.6887	0.755913	1.47495e-06	7.74207e-06	up	no
	Tb927.9.6100	PTP1-interacting protein, 39 kDa	282	210	178	185.673	135	178	131	1.51385	0.598218	0.010522	0.0245632	up	no
	Gene	Description	STIB81601_count	STIB81602_count	STIB81603_count	baseMean	Tb1A01_count	Tb1A03_count	Tb1A04_count	FoldChange	Log2FoldChange	p-values	adjusted p-values	Up/Down(STIB816)	Significant
STIB816 vs Tbp1A	Tb927.11.14070	Repressor of differentiation kinase 1	96	129	155	238.584	308	446	236	0.305106	-1.71262	2.79e-15	3.69e-14	down	yes
	Tb927.11.3650	adenylosuccinate synthetase, putative	402	396	398	544.825	695	579	675	0.477948	-1.06508	7.06e-13	7.21e-12	down	yes
	Tb927.11.4460	ALBA-Domain Protein	1396	1341	1758	2415.33	3071	2720	3442	0.376685	-1.40857	8.93e-19	1.61e-17	down	yes
	Tb927.11.4610	protein kinase A regulatory subunit	71	88	87	490.434	803	832	780	0.0797302	-3.64873	1.13e-123	9.19e-121	down	yes
	Tb927.11.6600	conserved protein, unknown function	232	228	356	370.507	396	524	418	0.478118	-1.06456	9.21e-09	5.66e-08	down	yes
	Tb927.11.6610	hypothetical protein, conserved	528	606	525	808.525	1039	953	999	0.433191	-1.20692	4.19e-20	8.22e-19	down	yes
	Tb927.4.3630	serine threonine-protein phosphatase PP1, putative	5	8	5	171.402	339	271	286	0.0157142	-5.99179	3.6e-54	5.48e-52	down	yes
	Tb927.4.3640	serine threonine-protein phosphatase PP1, putative	299	314	325	591.966	861	789	764	0.304256	-1.71664	1.8e-43	1.53e-41	down	yes
	Tb927.6.3490	zinc finger protein 1	78	116	90	510.979	765	810	901	0.0891676	-3.48734	4.32e-78	1.32e-75	down	yes
	Tb927.8.2780	RNA-binding protein RBP10, putative	341	311	401	505.308	576	696	595	0.442039	-1.17776	3.27e-17	5.24e-16	down	yes
	Tb927.11.300	hypothetical protein, conserved	881	852	949	532.905	242	297	204	2.84859	1.51025	1.63e-32	8.15e-31	up	yes
	Tb927.6.2300	adenosine kinase, putative	506	426	546	274.642	91	111	102	3.80805	1.92905	6.53e-29	2.55e-27	up	yes
	Tb927.9.6100	PTP1-interacting protein, 39 kDa	852	810	1216	505.624	135	178	131	5.09589	2.34934	6.01e-40	4.21e-38	up	yes
	Tb927.10.16120	inosine-5'-monophosphate dehydrogenase	4081	4119	3439	4407.84	4864	4357	5005	0.636904	-0.650852	2.11e-06	9.04e-06	down	no
	Tb927.10.5950	Serine/threonine-protein kinase NEK17, putative	256	282	215	293.145	298	382	294	0.608922	-0.715671	1.19e-05	4.56e-05	down	no
	Tb927.11.11480	Trichohyalin, putative	3719	3815	4332	4736.74	5682	4963	5221	0.583486	-0.77723	1.4e-11	1.22e-10	down	no
	Tb927.11.14220	Regulator of ESAG9-1	362	409	664	583.704	549	759	674	0.564418	-0.825164	7.27e-05	0.000242828	down	no
	Tb927.11.760	protein phosphatase 2C, putative	9939	9563	8140	10922	12806	11757	11805	0.594719	-0.74972	2.14e-10	1.62e-09	down	no
	Tb927.2.1810	chromatin-remodeling complex atpase chain iswi	2648	2584	2875	3321.64	4460	3668	3248	0.560258	-0.835837	5.67e-14	6.55e-13	down	no
	Tb927.3.720	zinc finger protein 3	2151	2054	1950	2638.1	2803	2997	3337	0.523609	-0.933439	7.91e-12	7.14e-11	down	no
	Tb927.4.2040	DNA/RNA-binding protein Alba 3	4799	4736	5487	6590.97	8273	7020	7892	0.504335	-0.987546	2.72e-15	3.6e-14	down	no
	Tb927.4.5310	Repressor of differentiation kinase 2	1910	2087	1868	2216.52	2392	2375	2407	0.638507	-0.647226	1.05e-08	6.43e-08	down	no
	Tb927.6.2360	adenosine kinase, putative	356	365	408	458.193	553	544	463	0.568641	-0.814411	2.43e-11	2.07e-10	down	no
	Tb927.7.2140	zinc finger protein family member, putative	446	486	404	552.127	605	690	598	0.55401	-0.852016	4.95e-11	4.05e-10	down	no
	Tb927.9.4080	Stumpy formation signalling pathway protein, putative	156	189	183	207.356	244	278	177	0.597991	-0.741805	1.77e-05	6.53e-05	down	no
	Tb927.11.290	Phosphatase and tensin homolog, putative	1663	1748	1718	1142.47	660	776	633	1.94837	0.96227	1.56e-21	3.44e-20	up	no
	Tb927.3.2930	RNA-binding protein RBP6, putative	1176	1284	1187	863.612	529	783	452	1.64146	0.714976	1.27e-06	5.64e-06	up	no
	Tb927.3.4860	mitogen-activated protein kinase kinase 1	224	267	236	170.759	115	121	104	1.68013	0.748576	2.11e-05	7.7e-05	up	no
	Gene	Description	CPOgz01_count	CPOgz03_count	CPOgz04_count	baseMean	Tb1A1_count	Tb1A3_count	Tb1A4_count	FoldChange	Log2FoldChange	p-values	adjusted p-values	Up/Down(CPOgz)	Significant
CPOgz vs Tbp1A	Tb927.10.12090	RNA-binding protein, putative	932	700	879	1223.61	1598	1593	1566	0.49001	-1.02912	1.24e-13	2.3e-12	down	yes
	Tb927.10.16120	inosine-5'-monophosphate dehydrogenase	2181	2461	1609	3469.63	4864	4357	5005	0.405635	-1.30174	1.13e-14	2.41e-13	down	yes
	Tb927.10.2530	adenylate kinase, putative	905	1078	621	1279.45	1842	1508	1639	0.483517	-1.04836	1.95e-08	1.64e-07	down	yes
	Tb927.11.4460	ALBA-Domain Protein	1439	1311	1131	2229.51	3071	2720	3442	0.386265	-1.37234	1.75e-17	5.14e-16	down	yes
	Tb927.11.4610	protein kinase A regulatory subunit	123	102	109	469.851	803	832	780	0.128615	-2.95887	6.1e-83	4.94e-80	down	yes
	Tb927.6.2300	adenosine kinase, putative	16	10	7	57.7022	91	111	102	0.100564	-3.31382	2.54e-19	9.05e-18	down	yes
	Tb927.6.2360	adenosine kinase, putative	251	289	282	400.01	553	544	463	0.493733	-1.0182	3.99e-12	6.05e-11	down	yes
	Tb927.6.3490	zinc finger protein 1	111	127	150	492.666	765	810	901	0.145378	-2.78212	2.48e-48	5.47e-46	down	yes
	Tb927.8.6930	serine/threonine-protein kinase NRKB, putative	1089	848	1072	1581.11	2046	2239	2085	0.439226	-1.18696	1.32e-18	4.38e-17	down	yes
	Tb927.11.290	Phosphatase and tensin homolog, putative	1539	1584	1591	1112.6	660	776	633	2.13238	1.09247	4.09e-20	1.59e-18	up	yes
	Tb927.11.300	hypothetical protein, conserved	863	695	818	507.586	242	297	204	3.00088	1.58539	3.12e-27	2.14e-25	up	yes
	Tb927.9.6100	PTP1-interacting protein, 39 kDa	755	779	1137	507.21	135	178	131	5.67036	2.50344	4.26e-35	4.36e-33	up	yes
	Tb927.11.14070	Repressor of differentiation kinase 1	165	203	268	270.319	308	446	236	0.612678	-0.7068	0.00225269	0.00641263	down	no
	Tb927.11.760	protein phosphatase 2C, putative	8156	8275	6288	9915.07	12806	11757	11805	0.579483	-0.787161	2.03e-09	2.01e-08	down	no
	Tb927.2.1810	chromatin-remodeling complex atpase chain iswi	2210	2354	1553	2929.79	4460	3668	3248	0.501702	-0.995098	2.86e-10	3.25e-09	down	no
	Tb927.3.720	zinc finger protein 3	2227	2208	1788	2584.07	2803	2997	3337	0.628039	-0.671074	9.02e-06	4.46e-05	down	no
	Tb927.4.2040	DNA/RNA-binding protein Alba 3	5844	6041	4313	6608.66	8273	7020	7892	0.645609	-0.631267	4.1e-05	0.000176088	down	no
	Tb927.4.3630	serine threonine-protein phosphatase PP1, putative	172	199	141	236.769	339	271	286	0.531324	-0.912337	2e-06	1.14e-05	down	no
	Tb927.7.2140	zinc finger protein family member, putative	476	322	467	528.364	605	690	598	0.62254	-0.683762	3.77e-05	0.000163221	down	no
	Tb927.10.5930	NEK family Serine/threonine-protein kinase, putative	461	352	476	326.889	195	287	218	1.72201	0.784093	2.32e-05	0.000105406	up	no
	Tb927.3.2930	RNA-binding protein RBP6, putative	1310	944	1476	898.394	529	783	452	1.99904	0.999307	1.79e-07	1.26e-06	up	no
	Gene	Description	STIB81801_count	STIB81803_count	STIB81804_count	baseMean	Tb1A01_count	Tb1A03_count	Tb1A04_count	FoldChange	Log2FoldChange	p-values	adjusted p-values	Up/Down(STIB818)	Significant
STIB818 vs Tbp1A	Tb927.11.290	Phosphatase and tensin homolog, putative	1756	1849	1604	1188.56	660	776	633	2.35534	1.23593	3.12e-40	8.16e-39	up	yes
	Tb927.11.300	hypothetical protein, conserved	760	757	642	472.033	242	297	204	2.72873	1.44823	4.03e-32	7.17e-31	up	yes
	Tb927.1.1930	phosphatidylinositol 3-kinase, putative	2533	2286	1702	3770.89	5099	6263	4631	0.381548	-1.39006	5.46e-28	7.56e-27	down	yes
	Tb927.10.12090	RNA-binding protein, putative	264	349	244	956.032	1598	1593	1566	0.167276	-2.5797	2.47e-84	3.15e-82	down	yes
	Tb927.10.12100	RNA-binding protein 7B	574	618	476	877.411	1211	1272	1082	0.4369	-1.19463	1.93e-31	3.29e-30	down	yes
	Tb927.10.5950	Serine/threonine-protein kinase NEK17, putative	46	46	34	186.685	298	382	294	0.121089	-3.04586	3.22e-54	1.54e-52	down	yes
	Tb927.11.14070	Repressor of differentiation kinase 1	141	152	116	232.484	308	446	236	0.390775	-1.35559	9.1e-13	4.48e-12	down	yes
	Tb927.11.14220	Regulator of ESAG9-1	277	259	126	446.286	549	759	674	0.308545	-1.69645	5.12e-14	2.77e-13	down	yes
	Tb927.11.14950	zinc finger protein 2	3683	3147	2325	4563.83	5823	5715	6386	0.471224	-1.08552	2.57e-12	1.21e-11	down	yes
	Tb927.11.3650	adenylosuccinate synthetase, putative	304	266	213	462.284	695	579	675	0.37183	-1.42729	1.76e-18	1.34e-17	down	yes
	Tb927.11.4460	ALBA-Domain Protein	964	913	712	2017.76	3071	2720	3442	0.258101	-1.95399	9.51e-36	2.05e-34	down	yes
	Tb927.11.4610	protein kinase A regulatory subunit	31	27	10	426.047	803	832	780	0.0261883	-5.25493	8.48e-125	2.42e-122	down	yes
	Tb927.11.6600	conserved protein, unknown function	271	279	155	341.346	396	524	418	0.489952	-1.02929	5.57e-08	1.77e-07	down	yes
	Tb927.3.2930	RNA-binding protein RBP6, putative	154	145	83	359.509	529	783	452	0.203691	-2.29555	1.17e-28	1.69e-27	down	yes
	Tb927.3.720	zinc finger protein 3	887	791	554	1939.13	2803	2997	3337	0.22507	-2.15155	4.12e-39	1.03e-37	down	yes
	Tb927.4.3630	serine threonine-protein phosphatase PP1, putative	111	104	97	204.28	339	271	286	0.32454	-1.62353	4.04e-21	3.71e-20	down	yes
	Tb927.4.5310	Repressor of differentiation kinase 2	654	585	384	1495.57	2392	2375	2407	0.209316	-2.25624	1.82e-46	6.54e-45	down	yes
	Tb927.6.2300	adenosine kinase, putative	13	11	17	58.9599	91	111	102	0.126095	-2.98741	2.13e-20	1.86e-19	down	yes
	Tb927.6.3490	zinc finger protein 1	74	83	32	458.834	765	810	901	0.0701195	-3.83404	1.16e-62	7.26e-61	down	yes
	Tb927.7.2140	zinc finger protein family member, putative	94	93	53	363.044	605	690	598	0.118001	-3.08313	6.38e-72	5.68e-70	down	yes
	Tb927.7.7160	kinetoplastid-specific dual specificity phosphatase, putative	1257	1257	1052	1917.62	2571	2900	2394	0.423812	-1.2385	1.08e-43	3.27e-42	down	yes
	Tb927.8.2780	RNA-binding protein RBP10, putative	322	299	159	444.406	576	696	595	0.387466	-1.36786	5.22e-12	2.4e-11	down	yes
	Tb927.8.6930	serine/threonine-protein kinase NRKB, putative	985	956	796	1533.73	2046	2239	2085	0.399877	-1.32237	1.64e-35	3.52e-34	down	yes
	Tb927.9.6090	PTP1-interacting protein, 39 kDa	100	81	82	139.399	158	200	204	0.434821	-1.20151	6.77e-09	2.37e-08	down	yes
	Tb927.10.2030	Pentatricopeptide repeat protein (PPR), putative	1486	1579	1421	1111.92	869	869	578	1.82712	0.869572	9.36e-15	5.37e-14	up	no
	Tb927.11.11470	kinetoplast ribosomal PPR-repeat containing protein 14	875	954	791	688.943	527	613	442	1.55434	0.636305	1.52e-09	5.64e-09	up	no
	Tb927.11.6610	hypothetical protein, conserved	2071	2024	1923	1480.86	1039	953	999	1.87254	0.905	5.8e-17	3.92e-16	up	no
	Tb927.9.6100	PTP1-interacting protein, 39 kDa	309	303	253	214.227	135	178	131	1.82531	0.86814	2.04e-08	6.79e-08	up	no
	Tb927.10.15020	CMGC/DYRK protein kinase, putative	613	630	468	689.08	827	980	641	0.657197	-0.605601	3e-06	7.97e-06	down	no
	Tb927.11.11480	Trichohyalin, putative	3756	3816	3536	4515.6	5682	4963	5221	0.651244	-0.618731	4e-09	1.43e-08	down	no
	Tb927.11.4450	ALBA-Domain Protein	1293	1266	1041	1458.61	1612	1705	1791	0.652904	-0.615058	8.78e-07	2.48e-06	down	no
	Tb927.2.2720	STE/STE7 protein kinase, putative	824	658	689	1017.41	1305	1602	1033	0.52045	-0.942167	4.69e-13	2.37e-12	down	no
	Tb927.3.4560	5'-AMP-activated protein kinase catalytic subunit alpha, putative	1360	1201	1026	1623.58	1995	2421	1741	0.546843	-0.870801	9.93e-15	5.68e-14	down	no
	Tb927.4.2040	DNA/RNA-binding protein Alba 3	5087	4934	4671	6361.24	8273	7020	7892	0.588197	-0.765628	8.15e-11	3.37e-10	down	no
	Gene	Description	STIB84101_count	STIB84102_count	STIB84103_count	baseMean	Tb1A1_count	Tb1A3_count	Tb1A4_count	FoldChange	Log2FoldChange	p-values	adjusted p-values	Up/Down(STIB841)	Significant
STIB841 vs Tbp1A	Tb927.10.5950	Serine/threonine-protein kinase NEK17, putative	168	147	159	249.651	298	382	294	0.398598	-1.32699	6.93e-20	7.7e-19	down	yes
	Tb927.2.1810	chromatin-remodeling complex atpase chain iswi	2155	2130	1902	3014.13	4460	3668	3248	0.445054	-1.16795	2.95e-29	5.52e-28	down	yes
	Tb927.8.2780	RNA-binding protein RBP10, putative	229	218	204	441.109	576	696	595	0.284647	-1.81276	5.02e-48	1.96e-46	down	yes
	Tb927.8.6930	serine/threonine-protein kinase NRKB, putative	864	790	835	1548.29	2046	2239	2085	0.318292	-1.65158	1.02e-63	6.63e-62	down	yes
	Tb927.11.300	hypothetical protein, conserved	678	653	702	440.973	242	297	204	2.25017	1.17004	2.92e-22	3.66e-21	up	yes
	Tb927.11.4450	ALBA-Domain Protein	4636	4271	4214	2915.17	1612	1705	1791	2.08214	1.05806	1.21e-21	1.47e-20	up	yes
	Tb927.3.2930	RNA-binding protein RBP6, putative	1256	1508	1570	972.668	529	783	452	2.03682	1.02632	3.09e-11	1.79e-10	up	yes
	Tb927.6.2300	adenosine kinase, putative	3503	3382	3386	1598.37	91	111	102	27.6224	4.78777	0	0	up	yes
	Tb927.7.2100	GMP synthase [glutamine-hydrolysing]	203	187	180	91.7059	12	13	9	13.738	3.7801	7.72e-36	1.94e-34	up	yes
	Tb927.7.2140	zinc finger protein family member, putative	1638	1686	1574	1083.72	605	690	598	2.11428	1.08016	6.32e-31	1.27e-29	up	yes
	Tb927.9.6090	PTP1-interacting protein, 39 kDa	501	464	515	326.575	158	200	204	2.14054	1.09797	1.93e-12	1.25e-11	up	yes
	Tb927.10.5940	NEK family Serine/threonine-protein kinase, putative	378	391	397	484.224	551	650	488	0.566775	-0.819153	1.43e-13	1.01e-12	down	no
	Tb927.11.3650	adenylosuccinate synthetase, putative	458	411	346	543.404	695	579	675	0.504311	-0.987616	3.42e-11	1.97e-10	down	no
	Tb927.11.6600	conserved protein, unknown function	380	300	349	400.025	396	524	418	0.628703	-0.66955	1.29e-06	4.52e-06	down	no
	Tb927.11.760	protein phosphatase 2C, putative	9146	8487	8448	10625.9	12806	11757	11805	0.58326	-0.777789	1.23e-17	1.19e-16	down	no
	Tb927.3.720	zinc finger protein 3	2184	2497	2395	2761.37	2803	2997	3337	0.627154	-0.673109	6.1e-07	2.24e-06	down	no
	Tb927.4.2040	DNA/RNA-binding protein Alba 3	6264	6026	5549	6970.42	8273	7020	7892	0.623395	-0.681783	2.94e-09	1.39e-08	down	no
	Tb927.4.5390	serine/threonine-protein kinase NrkA	317	294	314	365.644	443	418	373	0.613012	-0.706012	2.14e-09	1.03e-08	down	no
	Tb927.11.290	Phosphatase and tensin homolog, putative	1613	1647	1600	1109.77	660	776	633	1.92301	0.943363	3.91e-25	5.75e-24	up	no
	Tb927.4.2030	DNA/RNA-binding protein Alba 4	9424	8926	8716	6439.45	4676	3698	4440	1.70931	0.773417	1.12e-09	5.54e-09	up	no
	Tb927.6.3490	zinc finger protein 1	1442	1576	1684	1167.33	765	810	901	1.54014	0.623066	8.46e-06	2.66e-05	up	no
	Tb927.9.13530	Stumpy formation signalling pathway protein, putative	722	691	647	499.632	371	400	275	1.61924	0.695319	3.09e-10	1.61e-09	up	no
	Gene		STIB84202_count	STIB84203_count	STIB84204_count	baseMean	Tbp1A01_count	Tbp1A03_count	Tbp1A04_count	FoldChange	Log2FoldChange	p-values	adjusted p-values	Up/Down(STIB842)	Significant
STIB842 vs Tbp1A	Tb927.1.1930	phosphatidylinositol 3-kinase, putative	2393	3903	3026	4375.41	5099	6263	4631	0.439229	-1.18696	6.19161e-17	3.87243e-16	down	yes
	Tb927.10.5930	NEK family Serine/threonine-protein kinase, putative	82	84	99	171.604	195	287	218	0.286111	-1.80535	3.68239e-20	2.90632e-19	down	yes
	Tb927.11.14070	Repressor of differentiation kinase 1	159	159	154	254.176	308	446	236	0.364935	-1.45429	6.90998e-15	3.73131e-14	down	yes
	Tb927.11.14220	Regulator of ESAG9-1	138	295	200	470.382	549	759	674	0.238115	-2.07027	1.89309e-21	1.6576e-20	down	yes
	Tb927.11.14950	zinc finger protein 2	1876	2937	2093	4445.6	5823	5715	6386	0.286501	-1.80339	4.8408e-30	7.25972e-29	down	yes
	Tb927.11.3650	adenylosuccinate synthetase, putative	175	256	230	470.331	695	579	675	0.252895	-1.98339	4.35568e-32	7.47354e-31	down	yes
	Tb927.11.4460	ALBA-Domain Protein	1275	1638	1393	2405.58	3071	2720	3442	0.346443	-1.52931	1.4765e-23	1.47695e-22	down	yes
	Tb927.11.4610	protein kinase A regulatory subunit	64	127	91	502.864	803	832	780	0.0873993	-3.51624	1.21759e-85	1.91732e-83	down	yes
	Tb927.11.6600	conserved protein, unknown function	160	260	171	339.97	396	524	418	0.332068	-1.59045	2.83003e-18	1.95677e-17	down	yes
	Tb927.11.760	protein phosphatase 2C, putative	6109	8105	7313	10066.1	12806	11757	11805	0.443312	-1.1736	1.00848e-25	1.17352e-24	down	yes
	Tb927.2.2720	STE/STE7 protein kinase, putative	650	918	711	1072.21	1305	1602	1033	0.438943	-1.18789	5.28761e-18	3.57005e-17	down	yes
	Tb927.3.2930	RNA-binding protein RBP6, putative	216	428	225	456.873	529	783	452	0.373306	-1.42157	7.43543e-10	2.56872e-09	down	yes
	Tb927.3.4560	5'-AMP-activated protein kinase catalytic subunit alpha, putative	1120	1510	1382	1745.06	1995	2421	1741	0.49277	-1.02101	2.90112e-19	2.14248e-18	down	yes
	Tb927.3.720	zinc finger protein 3	695	1016	644	2101.38	2803	2997	3337	0.191723	-2.3829	1.11592e-43	3.71834e-42	down	yes
	Tb927.4.2040	DNA/RNA-binding protein Alba 3	2938	3036	3254	5791.39	8273	7020	7892	0.298013	-1.74655	4.39938e-46	1.6208e-44	down	yes
	Tb927.4.3630	serine threonine-protein phosphatase PP1, putative	53	71	61	198.411	339	271	286	0.154978	-2.68987	3.17483e-43	1.03665e-41	down	yes
	Tb927.4.5310	Repressor of differentiation kinase 2	731	1145	819	1764.03	2392	2375	2407	0.280518	-1.83383	7.89646e-35	1.62988e-33	down	yes
	Tb927.6.3490	zinc finger protein 1	87	175	86	527.499	765	810	901	0.104282	-3.26143	2.26e-46	8.48631e-45	down	yes
	Tb927.7.2140	zinc finger protein family member, putative	200	337	266	476.808	605	690	598	0.318176	-1.6521	8.35649e-25	9.1565e-24	down	yes
	Tb927.8.2780	RNA-binding protein RBP10, putative	55	70	55	382.778	576	696	595	0.0726104	-3.78368	1.3304e-111	4.81064e-109	down	yes
	Tb927.9.6090	PTP1-interacting protein, 39 kDa	65	73	72	138.517	158	200	204	0.279812	-1.83747	7.18889e-18	4.80063e-17	down	yes
	Tb927.9.6100	PTP1-interacting protein, 39 kDa	89	86	84	121.809	135	178	131	0.442019	-1.17782	2.11092e-09	7.00745e-09	down	yes
	Tb927.10.2030	Pentatricopeptide repeat protein (PPR), putative	2198	2066	2084	1353.85	869	869	578	2.09069	1.06398	1.31262e-18	9.22617e-18	up	yes
	Tb927.11.290	Phosphatase and tensin homolog, putative	2730	2662	2680	1558.94	660	776	633	2.95065	1.56103	2.92474e-56	1.6896e-54	up	yes
	Tb927.11.300	hypothetical protein, conserved	835	833	769	492.329	242	297	204	2.49127	1.31688	1.0022e-24	1.08838e-23	up	yes
	Tb927.6.2300	adenosine kinase, putative	1654	1794	1511	772.785	91	111	102	12.2994	3.62051	5.27851e-144	5.15341e-141	up	yes
	Tb927.9.13530	Stumpy formation signalling pathway protein, putative	897	974	891	595.899	371	400	275	2.00514	1.0037	3.54236e-18	2.42185e-17	up	yes
	Tb927.10.12100	RNA-binding protein 7B	871	936	1032	1089.07	1211	1272	1082	0.60099	-0.734587	6.33299e-14	3.15937e-13	down	no
	Tb927.10.16120	inosine-5'-monophosphate dehydrogenase	3458	4297	3943	4423.89	4864	4357	5005	0.613329	-0.705268	4.27326e-08	1.26118e-07	down	no
	Tb927.11.11480	Trichohyalin, putative	3485	4123	3989	4714.38	5682	4963	5221	0.54765	-0.868675	4.37716e-15	2.39945e-14	down	no
	Tb927.11.2250	conserved protein, unknown function	1620	2041	1878	2207.16	2514	2525	2335	0.564364	-0.825302	5.77046e-17	3.61853e-16	down	no
	Tb927.2.1810	chromatin-remodeling complex atpase chain iswi	2307	2698	2813	3292.33	4460	3668	3248	0.518692	-0.947049	9.0096e-17	5.56714e-16	down	no
	Tb927.4.2030	DNA/RNA-binding protein Alba 4	3065	3089	3281	3829.93	4676	3698	4440	0.55068	-0.860715	2.70796e-10	9.69838e-10	down	no
	Tb927.6.2360	adenosine kinase, putative	350	358	388	455.406	553	544	463	0.530902	-0.913482	3.60173e-15	1.98777e-14	down	no
	Tb927.7.7160	kinetoplastid-specific dual specificity phosphatase, putative	1705	2508	2068	2401.15	2571	2900	2394	0.600606	-0.735508	1.03769e-09	3.53981e-09	down	no
	Tb927.8.6930	serine/threonine-protein kinase NRKB, putative	1777	1796	1669	1976.48	2046	2239	2085	0.619441	-0.690962	2.41794e-11	9.65099e-11	down	no
	Tb927.9.4080	Stumpy formation signalling pathway protein, putative	155	217	172	210.135	244	278	177	0.590747	-0.759388	1.13394e-05	2.61289e-05	down	no
	Tb927.9.7550	adenylosuccinate lyase, putative	947	1211	1104	1197.41	1247	1404	1168	0.643503	-0.635981	6.02928e-10	2.09629e-09	down	no
The above genes showed significant transcriptional differences with |FC| ≥1.5; adjusted p-values ≤ 0.05.
